# Supplementary material for: A highly conserved A-to-I RNA editing event within the glutamate-gated chloride channel GluClα is necessary for olfactory-based behaviors in Drosophila
Source: Sci Adv. 2024 Sep 4;10(36):eadi9101. doi: 10.1126/sciadv.adi9101 (PMC11373593; doi:10.1126/sciadv.adi9101)
Supplement: Supplementary file 2 — Tables S1 to S6 [file sciadv.adi9101_tables_s1_to_s6.zip]

Archive with 7 entries (7 files):
- sciadv.adi9101_table_s1.csv
- sciadv.adi9101_table_s2a.csv
- sciadv.adi9101_table_s2b.csv
- sciadv.adi9101_table_s3.csv
- sciadv.adi9101_table_s4.xlsx
- sciadv.adi9101_table_s5.csv
- sciadv.adi9101_table_s6.csv
