# Supplementary material for: A highly conserved A-to-I RNA editing event within the glutamate-gated chloride channel GluClα is necessary for olfactory-based behaviors in Drosophila
Source: Sci Adv. 2024 Sep 4;10(36):eadi9101. doi: 10.1126/sciadv.adi9101 (PMC11373593; doi:10.1126/sciadv.adi9101)
Supplement: Supplementary file 2 — Tables S1 to S6 [file sciadv.adi9101_tables_s1_to_s6.zip › sciadv.adi9101_table_s1.csv]

pos	Chr	Position	Type	Gene	Protein coding change	Graveley sites	Rodriguez sites	Ramaswami sites	This study	ConservationS_region	ConservationF_region	p value
( ConservationS_region vs ConservationF_region)	Conservation category	protein.change	D.ana	D.mel	D.pse	D.sim	D.vir	D.yak
chr3R:15579485	chr3R	15579485	synonymous SNV	GluClalpha		Present	Present	NA	Present	NA	NA	NA	NA		NA	0.5545	0.3975	0.5845	NA	0.803
chr3R:15579486	chr3R	15579486	nonsynonymous SNV	GluClalpha	GluClalpha:NM_001170185:exon3:c.A79G:p.I27V	Present	Present	NA	Present	1	1	1	highly conserved	p.I27V	NA	0.752	0.7535	0.85	NA	0.96
chr3R:15589356	chr3R	15589356	nonsynonymous SNV	GluClalpha	GluClalpha:NM_001170185:exon8:c.A722G:p.K241R	Present	Present	NA	Present	1	1	1	highly conserved	p.K241R	NA	0.196	0.2115	0.1845	0.06	0.201
chr3R:15591382	chr3R	15591382	nonsynonymous SNV	GluClalpha	GluClalpha:NM_001170185:exon10:c.A1034G:p.N345S	Present	Present	NA	Present	1	1	0.746021916	highly conserved	p.N345S	NA	0.403	NA	NA	NA	NA
chr3R:15591387	chr3R	15591387	nonsynonymous SNV	GluClalpha	GluClalpha:NM_001170185:exon10:c.A1039G:p.K347E	NA	NA	NA	Present	1	1	0.832174887	highly conserved	p.K347E	NA	0.01	0.0055	NA	NA	NA
chr3R:15591390	chr3R	15591390	nonsynonymous SNV	GluClalpha	GluClalpha:NM_001170185:exon10:c.A1042G:p.K348E	NA	NA	NA	Present	1	1	1	highly conserved	p.K348E	NA	0.0325	0.0035	NA	NA	NA
