# Supplementary material for: A highly conserved A-to-I RNA editing event within the glutamate-gated chloride channel GluClα is necessary for olfactory-based behaviors in Drosophila
Source: Sci Adv. 2024 Sep 4;10(36):eadi9101. doi: 10.1126/sciadv.adi9101 (PMC11373593; doi:10.1126/sciadv.adi9101)
Supplement: Supplementary file 2 — Tables S1 to S6 [file sciadv.adi9101_tables_s1_to_s6.zip › sciadv.adi9101_table_s2a.csv]

region	dh44_1	dh44_2	dh44_3	npf_1	npf_2	npf_3	npfr_1	npfr_2	npfr_3	tdc2_1	tdc2_2	tdc2_3	crz_1	crz_2	crz_3	th_1	th_2	th_3	trh_1	trh_2	trh_3	fru_1	fru_2	fru_3	ok107_1	ok107_2	ok107_3	elav_1	elav_2	elav_3	dm3	Chr	Position	Type	Gene	Protein coding change	Graveley sites	Rodriguez sites	Ramaswami sites	This study	ConservationS_region	ConservationF_region	p value
( ConservationS_region vs ConservationF_region)	Conservation category	protein.change
chr3R:19765660	0.59	0.44	0.579	0.523	0.461	0.52	0.569	0.549	0.595	0.483	0.447	0.444	0.417	0.377	0.422	0.4	0.434	0.421	0.344	0.345	0.364	0.392	0.362	0.362	0.343	0.384	0.366	0.378	0.36	0.407	chr3R:15591382	chr3R	15591382	nonsynonymous SNV	GluClalpha	GluClalpha:NM_001170185:exon10:c.A1034G:p.N345S	Present	Present	NA	Present	1	1	0.746021916	highly conserved	p.N345S
chr3R:19753763	0.548	0.678	0.607	0.699	0.581	0.662	0.737	0.784	0.762	0.623	0.639	0.626	0.693	0.623	0.677	0.638	0.622	0.582	0.59	0.599	0.625	0.713	0.696	0.7	0.568	0.625	0.647	0.715	0.708	0.751	chr3R:15579485	chr3R	15579485	synonymous SNV	GluClalpha		Present	Present	NA	Present	NA	NA	NA	NA
chr3R:19763634	0.351	0.328	0.526	0.388	0.217	0.33	0.516	0.528	0.552	0.336	0.327	0.288	0.367	0.338	0.342	0.271	0.343	0.302	0.24	0.228	0.263	0.503	0.518	0.498	0.351	0.395	0.383	0.53	0.549	0.505	chr3R:15589356	chr3R	15589356	nonsynonymous SNV	GluClalpha	GluClalpha:NM_001170185:exon8:c.A722G:p.K241R	Present	Present	NA	Present	1	1	1	highly conserved	p.K241R
chr3R:19753764	0.795	0.881	0.866	0.866	0.737	0.816	0.884	0.929	0.906	0.807	0.84	0.832	0.873	0.865	0.849	0.807	0.803	0.78	0.796	0.817	0.826	0.936	0.921	0.944	0.874	0.888	0.891	0.96	0.943	0.923	chr3R:15579486	chr3R	15579486	nonsynonymous SNV	GluClalpha	GluClalpha:NM_001170185:exon3:c.A79G:p.I27V	Present	Present	NA	Present	1	1	1	highly conserved	p.I27V
chr3R:19765665	0.005	0.004	0.05	0.018	0.007	0.002	0.016	0.01	0.014	0.007	0.011	0.01	0.007	0.007	0.007	0.009	0.008	0.007	0.004	0.004	0.007	0.01	0.011	0.008	0.009	0.01	0.006	0.01	0.008	0.008	chr3R:15591387	chr3R	15591387	nonsynonymous SNV	GluClalpha	GluClalpha:NM_001170185:exon10:c.A1039G:p.K347E	NA	NA	NA	Present	1	1	0.832174887	highly conserved	p.K347E
chr3R:19765668	0.051	0.005	0.094	0.071	0.006	0.002	0.029	0.021	0.036	0.032	0.043	0.034	0.023	0.007	0.027	0.024	0.021	0.019	0.018	0.017	0.011	0.018	0.021	0.018	0.021	0.018	0.024	0.013	0.016	0.019	chr3R:15591390	chr3R	15591390	nonsynonymous SNV	GluClalpha	GluClalpha:NM_001170185:exon10:c.A1042G:p.K348E	NA	NA	NA	Present	1	1	1	highly conserved	p.K348E
