# Supplementary material for: A highly conserved A-to-I RNA editing event within the glutamate-gated chloride channel GluClα is necessary for olfactory-based behaviors in Drosophila
Source: Sci Adv. 2024 Sep 4;10(36):eadi9101. doi: 10.1126/sciadv.adi9101 (PMC11373593; doi:10.1126/sciadv.adi9101)
Supplement: Supplementary file 2 — Tables S1 to S6 [file sciadv.adi9101_tables_s1_to_s6.zip › sciadv.adi9101_table_s2b.csv]

dm3	elav	npf	npfr	crz	th	trh	fru	ok107	dh44	tdc2	dm6	Chr	Position	Type	Gene	Protein coding change	Graveley sites	Rodriguez sites	Ramaswami sites	This study	ConservationS_region	ConservationF_region	p value
( ConservationS_region vs ConservationF_region)	Conservation category	protein.change
chr3R:15579485	0.724666667	0.647333333	0.761	0.664333333	0.614	0.604666667	0.703	0.613333333	0.611	0.629333333	chr3R:19753763	chr3R	15579485	synonymous SNV	GluClalpha		Present	Present	NA	Present	NA	NA	NA	NA
chr3R:15579486	0.942	0.806333333	0.906333333	0.862333333	0.796666667	0.813	0.933666667	0.884333333	0.847333333	0.826333333	chr3R:19753764	chr3R	15579486	nonsynonymous SNV	GluClalpha	GluClalpha:NM_001170185:exon3:c.A79G:p.I27V	Present	Present	NA	Present	1	1	1	highly conserved	p.I27V
chr3R:15589356	0.528	0.311666667	0.532	0.349	0.305333333	0.243666667	0.506333333	0.376333333	0.401666667	0.317	chr3R:19763634	chr3R	15589356	nonsynonymous SNV	GluClalpha	GluClalpha:NM_001170185:exon8:c.A722G:p.K241R	Present	Present	NA	Present	1	1	1	highly conserved	p.K241R
chr3R:15591382	0.381666667	0.501333333	0.571	0.405333333	0.418333333	0.351	0.372	0.364333333	0.536333333	0.458	chr3R:19765660	chr3R	15591382	nonsynonymous SNV	GluClalpha	GluClalpha:NM_001170185:exon10:c.A1034G:p.N345S	Present	Present	NA	Present	1	1	0.746021916	highly conserved	p.N345S
chr3R:15591387	0.008666667	0.009	0.013333333	0.007	0.008	0.005	0.009666667	0.008333333	0.019666667	0.009333333	chr3R:19765665	chr3R	15591387	nonsynonymous SNV	GluClalpha	GluClalpha:NM_001170185:exon10:c.A1039G:p.K347E	NA	NA	NA	Present	1	1	0.832174887	highly conserved	p.K347E
chr3R:15591390	0.016	0.026333333	0.028666667	0.019	0.021333333	0.015333333	0.019	0.021	0.05	0.036333333	chr3R:19765668	chr3R	15591390	nonsynonymous SNV	GluClalpha	GluClalpha:NM_001170185:exon10:c.A1042G:p.K348E	NA	NA	NA	Present	1	1	1	highly conserved	p.K348E
