# Supplementary material for: A highly conserved A-to-I RNA editing event within the glutamate-gated chloride channel GluClα is necessary for olfactory-based behaviors in Drosophila
Source: Sci Adv. 2024 Sep 4;10(36):eadi9101. doi: 10.1126/sciadv.adi9101 (PMC11373593; doi:10.1126/sciadv.adi9101)
Supplement: Supplementary file 2 — Tables S1 to S6 [file sciadv.adi9101_tables_s1_to_s6.zip › sciadv.adi9101_table_s3.csv]

region	GluCl	GluCl_coverage	GluCl_coverage.ref	GluCl_coverage.alt	GluCl_Coverage-q25	GluCl_MeanQ	GluCl_A.base	GluCl_C.base	GluCl_G.base	GluCl_T.base	w1118	w1118_coverage	w1118_coverage.ref	w1118_coverage.alt	w1118_Coverage-q25	w1118_MeanQ	w1118_A.base	w1118_C.base	w1118_G.base	w1118_T.base	Chr.dm3	Start.dm3	end.dm3	Gene	Chr.dm6	Start.dm6	end.dm6	Annot	strand.dm6	strand.dm3	Abs. Diff. A-I edit	sapiro_site
2R 2513350	0.165943600867679	922	769	153	922	45.66	0	153	0	769	0.148345784418356	937	798	139	937	46.66	0	139	0	798	chr2R	2513349	2513350	Vha16-1	chr2R	6625844	6625845	UTR3	-	-	0.0175978164493225	True
2R 2513676	0.186440677966102	295	240	55	295	44.12	0	55	0	240	0.191335740072202	277	224	53	277	42.51	0	53	0	224	chr2R	2513675	2513676	Vha16-1	chr2R	6626170	6626171	UTR3	-	-	0.00489506210610047	True
2R 2620585	0	27	27	0	27	45.81	0	0	0	27	0.121212121212121	33	29	4	33	54	0	4	0	29	chr2R	2620584	2620585	l(2)01289	chr2R	6733079	6733080	Tyr->Cys	-	-	0.121212121212121	True
2R 2819438	0.363636363636364	33	21	12	33	48.7	0	12	0	21	0.4	35	21	14	35	46.34	0	14	0	21	chr2R	2819437	2819438	mim	chr2R	6931932	6931933	Thr->Ala	-	-	0.0363636363636364	True
2R 2819799	0.358974358974359	39	25	14	39	52.54	0	14	0	25	0.35	40	26	14	40	46.08	0	14	0	26	chr2R	2819798	2819799	mim	chr2R	6932293	6932294	Leu->Leu	-	-	0.008974358974359	True
2R 2819828	0.27906976744186	43	31	12	43	53.65	0	12	0	31	0.204545454545455	44	35	9	44	48.39	0	9	0	35	chr2R	2819827	2819828	mim	chr2R	6932322	6932323	Ser->Gly	-	-	0.0745243128964059	True
2R 3388683	0.75	44	11	33	44	48.3	11	0	33	0	0.75	48	12	36	48	49.02	12	0	36	0	chr2R	3388682	3388683	didum	chr2R	7501177	7501178	Ile->Val	+	+	0	True
2R 3389693	0.62	50	19	31	50	47.54	19	0	31	0	0.545454545454545	33	15	18	33	47.39	15	0	18	0	chr2R	3389692	3389693	didum	chr2R	7502187	7502188	Ile->Met	+	+	0.0745454545454546	True
2R 3389704	0.5	48	24	24	48	45.35	24	0	24	0	0.451612903225806	31	17	14	31	49.48	17	0	14	0	chr2R	3389703	3389704	didum	chr2R	7502198	7502199	Asn->Ser	+	+	0.0483870967741936	True
2R 3467211	0.433333333333333	30	17	13	30	54.7	17	0	13	0	0.58	50	21	29	50	52.02	21	0	29	0	chr2R	3467210	3467211	Vps13	chr2R	7579705	7579706	Thr->Ala	+	+	0.146666666666667	True
2R 3701368	0.421052631578947	38	22	16	38	50.58	22	0	16	0	0.310344827586207	29	20	9	29	45.76	20	0	9	0	chr2R	3701367	3701368	CG1882	chr2R	7813862	7813863	Arg->Gly	+	+	0.11070780399274	True
2R 3988206	0.333333333333333	33	22	11	33	50.52	22	0	11	0	0.291666666666667	24	17	7	24	57.5	17	0	7	0	chr2R	3988205	3988206	CG11210	chr2R	8100700	8100701	Ile->Met	+	+	0.0416666666666666	True
2R 4764038	0.139240506329114	79	68	11	79	58.23	68	0	11	0	0.072289156626506	83	77	6	83	56.07	77	0	6	0	chr2R	4764037	4764038	RyR	chr2R	8876532	8876533	Asn->Ser	+	+	0.0669513497026079	True
2R 4764295	0.0588235294117647	34	32	2	34	46.97	32	0	2	0	0.0882352941176471	34	31	3	34	47.71	31	0	3	0	chr2R	4764294	4764295	RyR	chr2R	8876789	8876790	Arg->Gly	+	+	0.0294117647058824	True
2R 4765082	0.128205128205128	78	68	10	78	38.92	68	0	10	0	0.09375	64	58	6	64	41.28	58	0	6	0	chr2R	4765081	4765082	RyR	chr2R	8877576	8877577	Lys->Arg	+	+	0.0344551282051282	True
2R 4771195	0.181818181818182	66	54	12	66	45.68	54	0	12	0	0.0892857142857143	56	51	5	56	43.11	51	0	5	0	chr2R	4771194	4771195	RyR	chr2R	8883689	8883690	Glu->Glu	+	+	0.0925324675324675	True
2R 4771211	0.96	75	3	72	75	46.4	3	0	72	0	0.96551724137931	58	2	56	58	44.59	2	0	56	0	chr2R	4771210	4771211	RyR	chr2R	8883705	8883706	Ile->Val	+	+	0.00551724137931042	True
2R 4771247	0.0476190476190476	84	80	4	84	51.89	80	0	4	0	0	59	59	0	59	49.73	59	0	0	0	chr2R	4771246	4771247	RyR	chr2R	8883741	8883742	Met->Val	+	+	0.0476190476190476	True
2R 4772736	0.19047619047619	21	17	4	21	47.29	17	0	4	0	0.225806451612903	31	24	7	31	47.65	24	0	7	0	chr2R	4772735	4772736	RyR	chr2R	8885230	8885231	Lys->Arg	+	+	0.0353302611367128	True
2R 4772882	0.27906976744186	43	31	12	43	43.33	31	0	12	0	0.4	40	24	16	40	48.45	24	0	16	0	chr2R	4772881	4772882	RyR	chr2R	8885376	8885377	Ser->Gly	+	+	0.12093023255814	True
2R 4791179	0.0904139433551198	918	835	83	918	56.83	835	0	83	0	0.0877458396369138	661	603	58	661	55.45	603	0	58	0	chr2R	4791178	4791179	Ggamma1	chr2R	8903673	8903674	UTR3	+	+	0.00266810371820606	True
2R 4791185	0.20591456736035	913	725	188	913	56.34	724	0	188	1	0.249235474006116	654	491	163	654	54.8	491	0	163	0	chr2R	4791184	4791185	Ggamma1	chr2R	8903679	8903680	UTR3	+	+	0.0433209066457657	True
2R 5117144	0.0298507462686567	67	65	2	67	37.99	0	2	0	65	0	72	72	0	72	39.82	0	0	0	72	chr2R	5117143	5117144	hig	chr2R	9229638	9229639	Glu->Gly	-	-	0.0298507462686567	True
2R 5117309	0.19672131147541	122	98	24	122	47.5	0	24	0	98	0.204081632653061	98	78	20	98	46.29	0	20	0	78	chr2R	5117308	5117309	hig	chr2R	9229803	9229804	Asn->Ser	-	-	0.0073603211776514	True
2R 5122019	0.545	200	91	109	200	39.55	0	109	0	91	0.564625850340136	147	64	83	147	44.33	0	83	0	64	chr2R	5122018	5122019	hig	chr2R	9234513	9234514	Thr->Ala	-	-	0.019625850340136	True
2R 5122024	0.631578947368421	190	70	120	190	42.43	0	120	0	70	0.697368421052632	152	46	106	152	47.49	0	106	0	46	chr2R	5122023	5122024	hig	chr2R	9234518	9234519	Lys->Arg	-	-	0.0657894736842105	True
2R 5198573	0.0625	48	45	3	48	53.62	0	3	0	45	0.0444444444444444	45	43	2	45	52.58	0	2	0	43	chr2R	5198572	5198573	CR45918	chr2R	9311067	9311068	ncRNA_exonic	-	-	0.0180555555555556	True
2R 5771665	0.244186046511628	86	65	21	86	39.14	0	21	0	65	0.15	60	51	9	60	42.75	0	9	0	51	chr2R	5771664	5771665	CG1513	chr2R	9884159	9884160	Lys->Arg	-	-	0.0941860465116279	True
2R 5771666	0.129411764705882	85	74	11	85	39.39	0	11	0	74	0.0666666666666667	60	56	4	60	43.08	0	4	0	56	chr2R	5771665	5771666	CG1513	chr2R	9884160	9884161	Lys->Glu	-	-	0.0627450980392157	True
2R 5995484	0.0932203389830508	708	642	66	708	56.77	642	0	66	0	0.0893371757925072	694	632	62	694	55.42	632	0	62	0	chr2R	5995483	5995484	14-3-3zeta	chr2R	10107978	10107979	UTR3	+	+	0.00388316319054365	True
2R 5995685	0.0970464135021097	711	642	69	711	55.8	642	0	69	0	0.0954063604240283	566	512	54	566	57.24	512	0	54	0	chr2R	5995684	5995685	14-3-3zeta	chr2R	10108179	10108180	UTR3	-	-	0.00164005307808143	True
2R 5996305	0.351351351351351	185	120	65	185	38.09	120	0	65	0	0.331168831168831	154	103	51	154	38.84	103	0	51	0	chr2R	5996304	5996305	14-3-3zeta	chr2R	10108799	10108800	UTR3	+	+	0.0201825201825202	True
2R 5996306	0.271186440677966	177	129	48	177	38.07	129	0	48	0	0.34	150	99	51	150	39.6	99	0	51	0	chr2R	5996305	5996306	14-3-3zeta	chr2R	10108800	10108801	UTR3	+	+	0.0688135593220339	True
2R 5996307	0.205555555555556	180	143	37	180	38.34	143	0	37	0	0.306666666666667	150	104	46	150	38.85	104	0	46	0	chr2R	5996306	5996307	14-3-3zeta	chr2R	10108801	10108802	UTR3	+	+	0.101111111111111	True
2R 6168388	0.230769230769231	26	20	6	26	50	20	0	6	0	0.3125	32	22	10	32	50.19	22	0	10	0	chr2R	6168387	6168388	CAP	chr2R	10280882	10280883	Ser->Gly	+	+	0.0817307692307692	True
2R 6168396	1	24	0	24	24	47.42	0	0	24	0	1	23	0	23	23	46.78	0	0	23	0	chr2R	6168395	6168396	CAP	chr2R	10280890	10280891	Val->Val	+	+	0	True
2R 6168423	0.0909090909090909	22	20	2	22	46.05	20	0	2	0	0	25	25	0	25	44.04	25	0	0	0	chr2R	6168422	6168423	CAP	chr2R	10280917	10280918	Lys->Lys	+	+	0.0909090909090909	True
2R 6168493	0.6	45	18	27	45	58.56	18	0	27	0	0.476190476190476	42	22	20	42	55.48	22	0	20	0	chr2R	6168492	6168493	CAP	chr2R	10280987	10280988	Ser->Gly	+	+	0.123809523809524	True
2R 6419111	0.517241379310345	29	14	15	29	52.24	0	15	0	14	NA	NA	NA	NA	NA	NA	NA	NA	NA	NA	chr2R	6419110	6419111	lola	chr2R	10531605	10531606	intronic	-	-	NA	True
2R 6419112	0.366666666666667	30	19	11	30	50.57	0	11	0	19	NA	NA	NA	NA	NA	NA	NA	NA	NA	NA	chr2R	6419111	6419112	lola	chr2R	10531606	10531607	intronic	-	-	NA	True
2R 6498966	0.114285714285714	105	93	12	105	43.57	93	0	12	0	0.088	125	114	11	125	44.32	114	0	11	0	chr2R	6498965	6498966	psq	chr2R	10611460	10611461	Val->Val	+	+	0.0262857142857143	True
2R 6498969	0.0882352941176471	102	93	9	102	44.21	93	0	9	0	0.1	120	108	12	120	43.6	108	0	12	0	chr2R	6498968	6498969	psq	chr2R	10611463	10611464	Val->Val	+	+	0.0117647058823529	True
2R 7335106	0.756410256410256	234	57	177	234	41.26	57	0	177	0	0.657754010695187	187	64	123	187	41.1	64	0	123	0	chr2R	7335105	7335106	qvr	chr2R	11447600	11447601	Met->Val	+	+	0.0986562457150693	True
2R 7335112	0.959821428571429	224	9	215	224	41.79	9	0	215	0	0.96875	192	6	186	192	41.03	6	0	186	0	chr2R	7335111	7335112	qvr	chr2R	11447606	11447607	Ser->Gly	+	+	0.0089285714285714	True
2R 7335117	0.12	200	176	24	200	43.02	176	0	24	0	0.0958083832335329	167	151	16	167	42.69	151	0	16	0	chr2R	7335116	7335117	qvr	chr2R	11447611	11447612	Ser->Ser	+	+	0.0241916167664671	True
2R 7335122	0.842105263157895	190	30	160	190	44.07	30	0	160	0	0.797687861271676	173	35	138	173	42.99	35	0	138	0	chr2R	7335121	7335122	qvr	chr2R	11447616	11447617	Asn->Ser	+	+	0.0444174018862183	True
2R 7335128	0.774193548387097	186	42	144	186	44.78	42	0	144	0	0.760233918128655	171	41	130	171	43.33	41	0	130	0	chr2R	7335127	7335128	qvr	chr2R	11447622	11447623	His->Arg	+	+	0.0139596302584418	True
2R 7335492	0.115384615384615	286	253	33	286	58.76	253	0	33	0	0.136563876651982	227	196	31	227	55.81	196	0	31	0	chr2R	7335491	7335492	qvr	chr2R	11447986	11447987	UTR3	+	+	0.021179261267367	True
2R 7337821	0.104477611940299	134	120	14	134	50.32	120	0	14	0	0.0824742268041237	97	89	8	97	49.58	89	0	8	0	chr2R	7337820	7337821	qvr	chr2R	11450315	11450316	UTR3	+	+	0.0220033851361748	True
2R 7337822	0.5546875	128	57	71	128	51.44	57	0	71	0	0.474747474747475	99	52	47	99	49.52	52	0	47	0	chr2R	7337821	7337822	qvr	chr2R	11450316	11450317	UTR3	+	+	0.0799400252525252	True
2R 7337823	0.474576271186441	118	62	56	118	51.28	62	0	56	0	0.34375	96	63	33	96	51.24	63	0	33	0	chr2R	7337822	7337823	qvr	chr2R	11450317	11450318	UTR3	+	+	0.130826271186441	True
2R 7975304	0.0425531914893617	47	45	2	47	57.02	0	2	0	45	0	42	42	0	42	58.81	0	0	0	42	chr2R	7975303	7975304	jeb	chr2R	12087798	12087799	UTR3	-	-	0.0425531914893617	True
2R 7975312	0.136363636363636	44	38	6	44	59.43	0	6	0	38	0.075	40	37	3	40	57.4	0	3	0	37	chr2R	7975311	7975312	jeb	chr2R	12087806	12087807	UTR3	-	-	0.0613636363636364	True
2R 8646087	0.551724137931034	29	13	16	29	50.52	13	0	16	0	0.5	24	12	12	24	42.42	12	0	12	0	chr2R	8646086	8646087	Dgkepsilon	chr2R	12758581	12758582	Ile->Met	+	+	0.0517241379310345	True
2R 8808751	0.507692307692308	130	64	66	130	47.36	64	0	66	0	0.53030303030303	132	62	70	132	51.73	62	0	70	0	chr2R	8808750	8808751	NAT1	chr2R	12921245	12921246	Glu->Glu	+	+	0.0226107226107226	True
2R 8808830	0.43312101910828	157	89	68	157	49.11	89	0	68	0	0.418604651162791	129	75	54	129	49.33	75	0	54	0	chr2R	8808829	8808830	NAT1	chr2R	12921324	12921325	Asn->Asp	+	+	0.0145163679454896	True
2R 8808831	0.243243243243243	148	112	36	148	48.43	112	0	36	0	0.238095238095238	126	96	30	126	48.36	96	0	30	0	chr2R	8808830	8808831	NAT1	chr2R	12921325	12921326	Asn->Ser	+	+	0.00514800514800517	True
2R 9064813	0.328947368421053	76	51	25	76	55.41	0	25	0	51	0.338709677419355	62	41	21	62	58.94	0	21	0	41	chr2R	9064812	9064813	CG17724	Kdm4B	seq	chr2R	13177307	13177308	UTR3	-	-	0.00976230899830216	True
2R 9384043	0.189655172413793	58	47	11	58	59.52	0	11	0	47	0.230769230769231	39	30	9	39	56.72	0	9	0	30	chr2R	9384042	9384043	drk	chr2R	13496537	13496538	UTR3	-	-	0.0411140583554377	True
2R 9384046	0.15	60	51	9	60	59.52	0	9	0	51	0.228571428571429	35	27	8	35	59.06	0	8	0	27	chr2R	9384045	9384046	drk	chr2R	13496540	13496541	UTR3	-	-	0.0785714285714286	True
2R 9384140	0.0303030303030303	33	32	1	33	45.36	0	1	0	32	0	24	24	0	24	45.42	0	0	0	24	chr2R	9384139	9384140	drk	chr2R	13496634	13496635	UTR3	-	-	0.0303030303030303	True
2R 9402487	0	96	96	0	96	47.8	0	0	0	96	0	57	57	0	57	51.6	0	0	0	57	chr2R	9402486	9402487	Vmat	chr2R	13514981	13514982	UTR3	+	+	0	True
2R 9404852	0.475409836065574	61	32	29	61	39.79	0	29	0	32	0.3125	48	33	15	48	39.79	0	15	0	33	chr2R	9404851	9404852	CG13330	Vmat	chr2R	13517346	13517347	UTR3	-	-	0.162909836065574	True
2R 9419009	1	125	0	125	125	50.79	0	125	0	0	0.990740740740741	108	1	107	108	51.56	0	107	0	1	chr2R	9419008	9419009	Vmat	chr2R	13531503	13531504	UTR5	-	-	0.0092592592592593	True
2R 9697052	0.781609195402299	87	19	68	87	48.72	19	0	68	0	0.813333333333333	75	14	61	75	46.69	14	0	61	0	chr2R	9697051	9697052	stj	chr2R	13809546	13809547	Ile->Val	+	+	0.0317241379310345	True
2R 9697112	0.213592233009709	103	81	22	103	41.96	81	0	22	0	0.191919191919192	99	80	19	99	38.61	80	0	19	0	chr2R	9697111	9697112	stj	chr2R	13809606	13809607	Ile->Val	+	+	0.0216730410905168	True
2R 9697704	0.346153846153846	104	68	36	104	48.03	68	0	36	0	0.367088607594937	79	50	29	79	48.27	50	0	29	0	chr2R	9697703	9697704	stj	chr2R	13810198	13810199	Ile->Val	+	+	0.0209347614410906	True
2R 9704614	0.240740740740741	54	41	13	54	45.76	41	0	13	0	0.38	50	31	19	50	45	31	0	19	0	chr2R	9704613	9704614	stj	chr2R	13817108	13817109	Thr->Ala	+	+	0.139259259259259	True
2R 9704884	0.914893617021277	47	4	43	47	49.3	4	0	43	0	0.882352941176471	68	8	60	68	50.26	8	0	60	0	chr2R	9704883	9704884	stj	chr2R	13817378	13817379	Met->Val	+	+	0.032540675844806	True
2R 9767879	0.212669683257919	221	174	47	221	50.86	0	47	0	174	0.213114754098361	183	144	39	183	51.43	0	39	0	144	chr2R	9767878	9767879	shot	chr2R	13880373	13880374	Ser->Gly	-	-	0.000445070840442097	True
2R 9773963	0.111111111111111	162	144	18	162	49.81	0	18	0	144	0.171428571428571	140	116	24	140	50.81	0	24	0	116	chr2R	9773962	9773963	shot	chr2R	13886457	13886458	Ile->Val	-	-	0.0603174603174603	True
2R 9773975	0.0647482014388489	139	130	9	139	50.36	0	9	0	130	0.0909090909090909	132	120	12	132	48.45	0	12	0	120	chr2R	9773974	9773975	shot	chr2R	13886469	13886470	Thr->Ala	-	-	0.026160889470242	True
2R 9775061	0.399038461538462	208	125	83	208	54.15	0	83	0	125	0.427027027027027	185	106	79	185	52.91	0	79	0	106	chr2R	9775060	9775061	shot	chr2R	13887555	13887556	Met->Val	-	-	0.0279885654885655	True
2R 9781439	0.606060606060606	66	26	40	66	44.56	0	40	0	26	0.452631578947368	95	52	43	95	47.99	0	43	0	52	chr2R	9781438	9781439	shot	chr2R	13893933	13893934	Ile->Val	-	-	0.153429027113238	True
2R 9945550	0.135135135135135	37	32	5	37	50.73	32	0	5	0	0.222222222222222	27	21	6	27	50.15	21	0	6	0	chr2R	9945549	9945550	mam	chr2R	14058044	14058045	UTR3	+	+	0.0870870870870871	True
2R 10164659	0.142857142857143	35	30	5	35	47.54	30	0	5	0	0.205882352941176	34	27	7	34	52.24	27	0	7	0	chr2R	10164658	10164659	Ih	chr2R	14277153	14277154	UTR5	+	+	0.0630252100840336	True
2R 10185499	0.327380952380952	168	113	55	168	48.53	113	0	55	0	0.277777777777778	144	104	40	144	48.62	104	0	40	0	chr2R	10185498	10185499	Ih	chr2R	14297993	14297994	Asn->Ser	+	+	0.0496031746031746	True
2R 10629097	0.542857142857143	105	48	57	105	53.1	0	57	0	48	0.5	90	45	45	90	52.89	0	45	0	45	chr2R	10629096	10629097	jef	chr2R	14741591	14741592	Thr->Ala	-	-	0.0428571428571428	True
2R 10649523	0.384615384615385	65	40	25	65	51.03	0	25	0	40	0.452380952380952	42	23	19	42	52.1	0	19	0	23	chr2R	10649522	10649523	Spred	chr2R	14762017	14762018	UNKNOWN	-	-	0.0677655677655677	True
2R 11151551	0.571428571428571	21	9	12	21	55.1	0	12	0	9	0.65	20	7	13	20	47.75	0	13	0	7	chr2R	11151550	11151551	Trpm	chr2R	15264045	15264046	Ser->Gly	-	-	0.0785714285714286	True
2R 11151601	0.55	20	9	11	20	49.25	0	11	0	9	NA	NA	NA	NA	NA	NA	NA	NA	NA	NA	chr2R	11151600	11151601	Trpm	chr2R	15264095	15264096	Gln->Arg	-	-	NA	True
2R 11759340	0.702127659574468	47	14	33	47	51.17	0	33	0	14	0.861111111111111	36	5	31	36	54.5	0	31	0	5	chr2R	11759339	11759340	sli	chr2R	15871834	15871835	UNKNOWN	-	-	0.158983451536643	True
2R 11759381	0.511111111111111	45	22	23	45	46.49	0	23	0	22	0.558139534883721	43	19	24	43	47.02	0	24	0	19	chr2R	11759380	11759381	sli	chr2R	15871875	15871876	UNKNOWN	-	-	0.0470284237726099	True
2R 11759418	0.235294117647059	51	39	12	51	47.86	0	12	0	39	0.148936170212766	47	40	7	47	49.36	0	7	0	40	chr2R	11759417	11759418	sli	chr2R	15871912	15871913	UNKNOWN	-	-	0.0863579474342929	True
2R 11759421	0.36	50	32	18	50	47.98	0	18	0	32	0.521739130434783	46	22	24	46	51.46	0	24	0	22	chr2R	11759420	11759421	sli	chr2R	15871915	15871916	UNKNOWN	-	-	0.161739130434783	True
2R 11969218	0	41	41	0	41	52.54	0	0	0	41	0	20	20	0	20	50.55	0	0	0	20	chr2R	11969217	11969218	Dg	chr2R	16081712	16081713	UTR3	-	-	0	True
2R 11969230	0	43	43	0	43	51.63	0	0	0	43	0	22	22	0	22	51.64	0	0	0	22	chr2R	11969229	11969230	Dg	chr2R	16081724	16081725	UTR3	+	+	0	True
2R 12021159	0.0689655172413793	58	54	4	58	43.29	54	0	4	0	0.0555555555555556	54	51	3	54	48.93	51	0	3	0	chr2R	12021158	12021159	spin	chr2R	16133653	16133654	Asn->Asp	+	+	0.0134099616858238	True
2R 12021160	0.185185185185185	54	44	10	54	43.74	44	0	10	0	0.14	50	43	7	50	48.14	43	0	7	0	chr2R	12021159	12021160	spin	chr2R	16133654	16133655	Asn->Ser	+	+	0.0451851851851852	True
2R 13252174	0.172413793103448	29	24	5	29	56.1	24	0	5	0	0.0588235294117647	34	32	2	34	59.65	32	0	2	0	chr2R	13252173	13252174	mbl	chr2R	17364668	17364669	UTR3	+	+	0.113590263691684	True
2R 13258790	0.05	20	19	1	20	49.6	19	0	1	0	0.0476190476190476	21	20	1	21	50.81	20	0	1	0	chr2R	13258789	13258790	mbl	chr2R	17371284	17371285	intronic	+	+	0.00238095238095239	True
2R 13262374	0.295918367346939	98	69	29	98	47.24	69	0	29	0	0.565217391304348	92	40	52	92	47.27	40	0	52	0	chr2R	13262373	13262374	mbl	chr2R	17374868	17374869	UTR3	+	+	0.269299023957409	True
2R 13262381	0.0294117647058824	102	99	3	102	49.4	99	0	3	0	0.0752688172043011	93	86	7	93	49.13	86	0	7	0	chr2R	13262380	13262381	mbl	chr2R	17374875	17374876	UTR3	-	-	0.0458570524984187	True
2R 13262382	0.04	100	96	4	100	48.67	96	0	4	0	0.010989010989011	91	90	1	91	49.29	90	0	1	0	chr2R	13262381	13262382	mbl	chr2R	17374876	17374877	UTR3	+	+	0.029010989010989	True
2R 13262384	0	99	99	0	99	49.18	99	0	0	0	0.0449438202247191	89	85	4	89	48.74	85	0	4	0	chr2R	13262383	13262384	mbl	chr2R	17374878	17374879	UTR3	+	+	0.0449438202247191	True
2R 13262386	0.0510204081632653	98	93	5	98	48.96	93	0	5	0	0.0978260869565217	92	83	9	92	48.4	83	0	9	0	chr2R	13262385	13262386	mbl	chr2R	17374880	17374881	UTR3	+	+	0.0468056787932564	True
2R 13262389	0.0309278350515464	97	94	3	97	47.63	94	0	3	0	0.0212765957446809	94	92	2	94	46.86	92	0	2	0	chr2R	13262388	13262389	mbl	chr2R	17374883	17374884	UTR3	+	+	0.00965123930686554	True
2R 13262393	0.038961038961039	77	74	3	77	47.34	74	0	3	0	0.0632911392405063	79	74	5	79	49.82	74	0	5	0	chr2R	13262392	13262393	mbl	chr2R	17374887	17374888	UTR3	+	+	0.0243301002794674	True
2R 13262533	0.416666666666667	36	21	15	36	41.17	21	0	15	0	0.5	38	19	19	38	41.53	19	0	19	0	chr2R	13262532	13262533	mbl	chr2R	17375027	17375028	UTR3	+	+	0.0833333333333333	True
2R 13262534	0.0909090909090909	33	30	3	33	41.3	30	0	3	0	0.25	36	27	9	36	41.78	27	0	9	0	chr2R	13262533	13262534	mbl	chr2R	17375028	17375029	UTR3	+	+	0.159090909090909	True
2R 13262547	0	44	44	0	44	40.23	44	0	0	0	0	39	39	0	39	45.41	39	0	0	0	chr2R	13262546	13262547	mbl	chr2R	17375041	17375042	UTR3	+	+	0	True
2R 13262562	0.404255319148936	47	28	19	47	39.23	28	0	19	0	0.4	40	24	16	40	45.38	24	0	16	0	chr2R	13262561	13262562	mbl	chr2R	17375056	17375057	UTR3	+	+	0.00425531914893612	True
2R 13262563	0.127659574468085	47	41	6	47	39.34	41	0	6	0	0.292682926829268	41	29	12	41	43.85	29	0	12	0	chr2R	13262562	13262563	mbl	chr2R	17375057	17375058	UTR3	+	+	0.165023352361183	True
2R 13264440	0	137	137	0	137	56.34	137	0	0	0	0	125	125	0	125	54.06	125	0	0	0	chr2R	13264439	13264440	mbl	chr2R	17376934	17376935	UTR3	-	-	0	True
2R 13264614	0.553191489361702	47	21	26	47	42.23	21	0	26	0	0.575	40	17	23	40	36.98	17	0	23	0	chr2R	13264613	13264614	mbl	chr2R	17377108	17377109	UTR3	+	+	0.0218085106382978	True
2R 13264615	0.5	44	22	22	44	42.59	22	0	22	0	0.534883720930233	43	20	23	43	37.02	20	0	23	0	chr2R	13264614	13264615	mbl	chr2R	17377109	17377110	UTR3	+	+	0.0348837209302325	True
2R 13264627	0.4	40	24	16	40	40.02	24	0	16	0	0.472222222222222	36	19	17	36	36.53	19	0	17	0	chr2R	13264626	13264627	mbl	chr2R	17377121	17377122	UTR3	+	+	0.0722222222222222	True
2R 13264630	0.243243243243243	37	28	9	37	43.24	28	0	9	0	0.314285714285714	35	24	11	35	38.4	24	0	11	0	chr2R	13264629	13264630	mbl	chr2R	17377124	17377125	UTR3	+	+	0.071042471042471	True
2R 15113163	0.0819672131147541	61	56	5	61	47.69	56	0	5	0	0.217948717948718	78	61	17	78	46.26	61	0	17	0	chr2R	15113162	15113163	hppy	chr2R	19225657	19225658	Gln->Arg	+	+	0.135981504833964	True
2R 15191190	0.321428571428571	28	19	9	28	48.29	19	0	9	0	0.269230769230769	26	19	7	26	50.62	19	0	7	0	chr2R	15191189	15191190	Tab2	chr2R	19303684	19303685	UTR3	+	+	0.0521978021978022	True
2R 15213814	0.458333333333333	24	13	11	24	52.25	0	11	0	13	0.428571428571429	21	12	9	21	49.48	0	9	0	12	chr2R	15213813	15213814	Rgk1	chr2R	19326308	19326309	Gln->Arg	-	-	0.0297619047619048	True
2R 15410547	0.2	20	16	4	20	52.15	0	4	0	16	NA	NA	NA	NA	NA	NA	NA	NA	NA	NA	chr2R	15410546	15410547	sm	chr2R	19523041	19523042	UTR3	-	-	NA	True
2R 15410548	0.142857142857143	21	18	3	21	52.95	0	3	0	18	NA	NA	NA	NA	NA	NA	NA	NA	NA	NA	chr2R	15410547	15410548	sm	chr2R	19523042	19523043	UTR3	-	-	NA	True
2R 15410598	0.05	20	19	1	20	53.4	0	1	0	19	NA	NA	NA	NA	NA	NA	NA	NA	NA	NA	chr2R	15410597	15410598	sm	chr2R	19523092	19523093	UTR3	-	-	NA	True
2R 15454408	0.0930232558139535	43	39	4	43	54.67	0	4	0	39	0.0652173913043478	46	43	3	46	51.37	0	3	0	43	chr2R	15454407	15454408	sm	chr2R	19566902	19566903	intronic	-	-	0.0278058645096057	True
2R 17203191	0.65625	32	11	21	32	58.47	11	0	21	0	0.45	20	11	9	20	52.15	11	0	9	0	chr2R	17203190	17203191	CG9485	chr2R	21315685	21315686	Asn->Asp	+	+	0.20625	True
2R 17222465	0.56	25	11	14	25	51.2	11	0	14	0	0.466666666666667	30	16	14	30	59.87	16	0	14	0	chr2R	17222464	17222465	dom	chr2R	21334959	21334960	Lys->Arg	+	+	0.0933333333333334	True
2R 17508354	0.666666666666667	27	9	18	27	55.85	0	18	0	9	0.34375	32	21	11	32	61.03	0	11	0	21	chr2R	17508353	17508354	PTP-ER	chr2R	21620848	21620849	Lys->Arg	-	-	0.322916666666667	True
2R 18279015	0.575	40	17	23	40	47.65	17	0	23	0	0.702702702702703	37	11	26	37	48	11	0	26	0	chr2R	18279014	18279015	CG13506	chr2R	22391509	22391510	Gln->Arg	+	+	0.127702702702703	True
2R 19894078	0.857142857142857	56	8	48	56	53.82	0	48	0	8	0.884615384615385	52	6	46	52	54.83	0	46	0	6	chr2R	19894077	19894078	Unc-89	chr2R	24006554	24006555	Glu->Gly	-	-	0.0274725274725275	True
2R 19938500	0.3	30	21	9	30	50.13	21	0	9	0	0.333333333333333	27	18	9	27	46.74	18	0	9	0	chr2R	19938499	19938500	sei	chr2R	24050976	24050977	Ile->Met	+	+	0.0333333333333333	True
2R 19939078	0	26	26	0	26	50.54	26	0	0	0	0.0833333333333333	24	22	2	24	50	22	0	2	0	chr2R	19939077	19939078	sei	chr2R	24051554	24051555	Ser->Gly	+	+	0.0833333333333333	True
2R 20399839	0.0681818181818182	44	41	3	44	51.48	0	3	0	41	0.138888888888889	36	31	5	36	48.83	0	5	0	31	chr2R	20399838	20399839	Letm1	chr2R	24512315	24512316	Glu->Gly	-	-	0.0707070707070707	True
2R 20399841	0.177777777777778	45	37	8	45	53.84	0	8	0	37	0.122448979591837	49	43	6	49	47.71	0	6	0	43	chr2R	20399840	20399841	Letm1	chr2R	24512317	24512318	Glu->Glu	-	-	0.0553287981859411	True
2R 20615156	0.0869565217391304	23	21	2	23	48.09	0	2	0	21	0.0384615384615385	26	25	1	26	55.12	0	1	0	25	chr2R	20615155	20615156	Mid1	chr2R	24727632	24727633	intronic	-	-	0.048494983277592	True
2R 20770274	0.302083333333333	96	67	29	96	44.11	67	0	29	0	0.357798165137615	109	70	39	109	44.59	70	0	39	0	chr2R	20770273	20770274	NKAIN	chr2R	24882750	24882751	UTR5	+	+	0.0557148318042814	True
2R 20773373	0.177777777777778	45	37	8	45	49.04	37	0	8	0	0.258064516129032	31	23	8	31	49.39	23	0	8	0	chr2R	20773372	20773373	NKAIN	chr2R	24885849	24885850	Leu->Leu	+	+	0.0802867383512545	True
2R 20792240	0.123287671232877	73	64	9	73	45.03	64	0	9	0	0.0927835051546392	97	88	9	97	45	88	0	9	0	chr2R	20792239	20792240	NaCP60E	chr2R	24904716	24904717	Lys->Arg	+	+	0.0305041660782375	True
2R 20797921	0.342281879194631	149	98	51	149	55.38	98	0	51	0	0.356060606060606	132	85	47	132	52.36	85	0	47	0	chr2R	20797920	20797921	NaCP60E	chr2R	24910397	24910398	Thr->Thr	+	+	0.0137787268659752	True
2R 20798091	0.264705882352941	102	75	27	102	45.78	74	0	27	1	0.322033898305085	118	80	38	118	45.34	80	0	38	0	chr2R	20798090	20798091	NaCP60E	chr2R	24910567	24910568	His->Arg	+	+	0.0573280159521435	True
2R 20798275	0.159663865546218	119	100	19	119	42.66	99	0	19	1	0.132530120481928	83	72	11	83	44.66	72	0	11	0	chr2R	20798274	20798275	NaCP60E	chr2R	24910751	24910752	Lys->Lys	+	+	0.0271337450642908	True
2R 20798298	0.768595041322314	121	28	93	121	45.45	28	0	93	0	0.785046728971963	107	23	84	107	47.41	23	0	84	0	chr2R	20798297	20798298	NaCP60E	chr2R	24910774	24910775	Tyr->Cys	+	+	0.0164516876496485	True
2R 20798337	0.391891891891892	148	90	58	148	49.67	90	0	58	0	0.385185185185185	135	83	52	135	51.27	83	0	52	0	chr2R	20798336	20798337	NaCP60E	chr2R	24910813	24910814	Gln->Arg	+	+	0.0067067067067067	True
2R 20798346	0.546099290780142	141	64	77	141	50.89	64	0	77	0	0.518248175182482	137	66	71	137	53.15	66	0	71	0	chr2R	20798345	20798346	NaCP60E	chr2R	24910822	24910823	Tyr->Cys	+	+	0.0278511155976601	True
2R 20798584	0.555555555555556	153	68	85	153	51.18	68	0	85	0	0.531914893617021	141	66	75	141	53.99	66	0	75	0	chr2R	20798583	20798584	NaCP60E	chr2R	24911060	24911061	Thr->Ala	+	+	0.0236406619385343	True
2R 20798632	0.518072289156627	166	80	86	166	50.4	80	0	86	0	0.554054054054054	148	66	82	148	50.78	66	0	82	0	chr2R	20798631	20798632	NaCP60E	chr2R	24911108	24911109	Ile->Val	+	+	0.0359817648974275	True
2R 20802212	0.0927835051546392	194	176	18	194	50.25	176	0	18	0	0.151832460732984	191	162	29	191	49.51	162	0	29	0	chr2R	20802211	20802212	NaCP60E	chr2R	24914688	24914689	Asn->Ser	+	+	0.0590489555783451	True
2R 20802225	0.583333333333333	192	80	112	192	47.77	80	0	112	0	0.589285714285714	168	69	99	168	50.11	69	0	99	0	chr2R	20802224	20802225	NaCP60E	chr2R	24914701	24914702	Ile->Val	+	+	0.00595238095238093	True
2R 20802317	0.585106382978723	94	39	55	94	54.1	39	0	55	0	0.67741935483871	62	20	42	62	46.94	20	0	42	0	chr2R	20802316	20802317	NaCP60E	chr2R	24914793	24914794	Ile->Met	+	+	0.0923129718599862	True
2R 20802352	0.015625	64	63	1	64	51	63	0	1	0	0.0847457627118644	59	54	5	59	49.86	54	0	5	0	chr2R	20802351	20802352	NaCP60E	chr2R	24914828	24914829	His->Arg	+	+	0.0691207627118644	True
2R 20802379	0	83	83	0	83	48.78	83	0	0	0	0	75	75	0	75	49.89	75	0	0	0	chr2R	20802378	20802379	NaCP60E	chr2R	24914855	24914856	Asp->Gly	+	+	0	True
2R 20802381	0.875	88	11	77	88	47.31	11	0	77	0	0.9125	80	7	73	80	49.74	7	0	73	0	chr2R	20802380	20802381	NaCP60E	chr2R	24914857	24914858	Asn->Asp	+	+	0.0375	True
2R 20802382	0.0681818181818182	88	82	6	88	48.22	82	0	6	0	0.0240963855421687	83	81	2	83	48.71	81	0	2	0	chr2R	20802381	20802382	NaCP60E	chr2R	24914858	24914859	Asn->Ser	+	+	0.0440854326396495	True
2R 20802387	0.71875	96	27	69	96	48	27	0	69	0	0.714285714285714	84	24	60	84	50.82	24	0	60	0	chr2R	20802386	20802387	NaCP60E	chr2R	24914863	24914864	Lys->Glu	+	+	0.0044642857142857	True
2R 20802388	0.663265306122449	98	33	65	98	48.67	33	0	65	0	0.588888888888889	90	37	53	90	50.97	37	0	53	0	chr2R	20802387	20802388	NaCP60E	chr2R	24914864	24914865	Lys->Arg	+	+	0.07437641723356	True
2R 20802397	0.648936170212766	94	33	61	94	46.82	33	0	61	0	0.5625	96	42	54	96	50.04	42	0	54	0	chr2R	20802396	20802397	NaCP60E	chr2R	24914873	24914874	Gln->Arg	+	+	0.086436170212766	True
2R 20806616	0	35	35	0	35	56.43	35	0	0	0	0.172413793103448	29	24	5	29	46.72	24	0	5	0	chr2R	20806615	20806616	NaCP60E	chr2R	24919092	24919093	UTR3	+	+	0.172413793103448	True
2R 20883120	0.343283582089552	67	44	23	67	54.42	0	23	0	44	0.339622641509434	53	35	18	53	50.57	0	18	0	35	chr2R	20883119	20883120	zip	chr2R	24995596	24995597	Lys->Arg	-	-	0.00366094058011829	True
2R 20883380	0.434782608695652	46	26	20	46	47.89	0	20	0	26	0.387755102040816	49	30	19	49	45.69	0	19	0	30	chr2R	20883379	20883380	zip	chr2R	24995856	24995857	Ile->Met	-	-	0.0470275066548358	True
2R 21144168	0.12	25	22	3	25	59.08	22	0	3	0	NA	NA	NA	NA	NA	NA	NA	NA	NA	NA	chr2R	21144167	21144168	CG9380-NONE	chr2R	25256644	25256645	intergenic	+	+	NA	True
2R 21144171	0.12	25	22	3	25	58.52	22	0	3	0	NA	NA	NA	NA	NA	NA	NA	NA	NA	NA	chr2R	21144170	21144171	CG9380-NONE	chr2R	25256647	25256648	intergenic	+	+	NA	True
2R 21144181	0.518518518518518	27	13	14	27	55.48	13	0	14	0	NA	NA	NA	NA	NA	NA	NA	NA	NA	NA	chr2R	21144180	21144181	CG9380(dist=1340)	NONE(dist=NONE)	chr2R	25256657	25256658	intergenic	+	+	NA	True
2R 21144187	0.103448275862069	29	26	3	29	55.9	26	0	3	0	NA	NA	NA	NA	NA	NA	NA	NA	NA	NA	chr2R	21144186	21144187	CG9380-NONE	chr2R	25256663	25256664	intergenic	+	+	NA	True
3R 10115	0.107142857142857	28	25	3	28	49.11	25	0	3	0	0.0967741935483871	31	28	3	31	55.13	28	0	3	0	chr3R	10114	10115	CG12581	chr3R	4184392	4184393	UTR3	+	+	0.01036866359447	True
3R 10124	0.172413793103448	29	24	5	29	46.66	24	0	5	0	0.290322580645161	31	22	9	31	54.52	22	0	9	0	chr3R	10123	10124	CG12581	chr3R	4184401	4184402	UTR3	+	+	0.117908787541713	True
3R 123226	0.407814407814408	1638	970	668	1638	35.18	970	0	668	0	0.347375690607735	1448	945	503	1448	35.04	945	0	503	0	chr3R	123225	123226	cpx	chr3R	4297503	4297504	Ile->Met	+	+	0.060438717206673	True
3R 123239	0.170877659574468	1504	1247	257	1504	35.44	1247	0	257	0	0.143730886850153	1308	1120	188	1308	35.38	1120	0	188	0	chr3R	123238	123239	cpx	chr3R	4297516	4297517	Asn->Asp	+	+	0.0271467727243152	True
3R 123240	0.291440217391304	1472	1043	429	1472	35.98	1043	0	429	0	0.253532182103611	1274	951	323	1274	35.66	951	0	323	0	chr3R	123239	123240	cpx	chr3R	4297517	4297518	Asn->Ser	+	+	0.0379080352876937	True
3R 125109	0.128834355828221	163	142	21	163	54.2	142	0	21	0	0.105633802816901	142	127	15	142	50.75	127	0	15	0	chr3R	125108	125109	cpx	chr3R	4299386	4299387	UTR3	+	+	0.0232005530113195	True
3R 125113	0.320754716981132	159	108	51	159	53.79	108	0	51	0	0.314685314685315	143	98	45	143	51.31	98	0	45	0	chr3R	125112	125113	cpx	chr3R	4299390	4299391	UTR3	+	+	0.00606940229581737	True
3R 191106	0.414893617021277	94	55	39	94	50.78	55	0	39	0	0.47008547008547	117	62	55	117	48.22	62	0	55	0	chr3R	191105	191106	CG1090	chr3R	4365383	4365384	Leu->Leu	+	+	0.0551918530641935	True
3R 191107	0.938775510204082	98	6	92	98	48.41	6	0	92	0	0.932203389830508	118	8	110	118	48.13	8	0	110	0	chr3R	191106	191107	CG1090	chr3R	4365384	4365385	Ser->Gly	+	+	0.00657212037357324	True
3R 191127	0.074468085106383	94	87	7	94	50.16	87	0	7	0	0.079646017699115	113	104	9	113	49.3	104	0	9	0	chr3R	191126	191127	CG1090	chr3R	4365404	4365405	Lys->Lys	+	+	0.00517793259273207	True
3R 191196	0.41358024691358	162	95	67	162	41.49	95	0	67	0	0.413333333333333	150	88	62	150	41.99	88	0	62	0	chr3R	191195	191196	CG1090	chr3R	4365473	4365474	Leu->Leu	+	+	0.000246913580246921	True
3R 528296	0.219512195121951	41	32	9	41	59.9	32	0	9	0	0.260869565217391	46	34	12	46	58.11	34	0	12	0	chr3R	528295	528296	CG43427	chr3R	4702573	4702574	Lys->Glu	+	+	0.0413573700954401	True
3R 1062097	0	46	46	0	46	56.35	0	0	0	46	0	27	27	0	27	55.93	0	0	0	27	chr3R	1062096	1062097	rtp	chr3R	5236374	5236375	UTR3	-	-	0	True
3R 1062100	0	52	52	0	52	57.08	0	0	0	52	0	34	34	0	34	54.18	0	0	0	34	chr3R	1062099	1062100	rtp	chr3R	5236377	5236378	UTR3	-	-	0	True
3R 1335970	0.25	20	15	5	20	49.75	0	5	0	15	0.0416666666666667	24	23	1	24	50.5	0	1	0	23	chr3R	1335969	1335970	Nmdar1	chr3R	5510247	5510248	Lys->Arg	-	-	0.208333333333333	True
3R 1337783	0.233333333333333	30	23	7	30	39.3	0	7	0	23	0.6	25	10	15	25	36.64	0	15	0	10	chr3R	1337782	1337783	Nmdar1	chr3R	5512060	5512061	Met->Val	-	-	0.366666666666667	True
3R 1337784	0.354838709677419	31	20	11	31	40.26	0	11	0	20	0.346153846153846	26	17	9	26	35.62	0	9	0	17	chr3R	1337783	1337784	Nmdar1	chr3R	5512061	5512062	Val->Val	-	-	0.00868486352357323	True
3R 1337862	0.0303030303030303	33	32	1	33	45	0	1	0	32	NA	NA	NA	NA	NA	NA	NA	NA	NA	NA	chr3R	1337861	1337862	Nmdar1	chr3R	5512139	5512140	Ile->Met	-	-	NA	True
3R 1419821	0.133956386292835	642	556	86	642	51.66	556	0	86	0	0.133815551537071	553	479	74	553	52.26	479	0	74	0	chr3R	1419820	1419821	Vha26	chr3R	5594098	5594099	UTR3	+	+	0.000140834755764346	True
3R 1476073	0.560975609756098	41	18	23	41	54.59	18	0	23	0	0.490196078431373	51	26	25	51	60.25	26	0	25	0	chr3R	1476072	1476073	Sec23	chr3R	5650350	5650351	Gln->Arg	+	+	0.0707795313247251	True
3R 1828674	0.0447761194029851	67	64	3	67	57.03	0	3	0	64	0.0714285714285714	98	91	7	98	52.44	0	7	0	91	chr3R	1828673	1828674	Rm62	chr3R	6002951	6002952	UTR3	-	-	0.0266524520255864	True
3R 1830102	0.40418118466899	287	171	116	287	52.1	0	116	0	171	0.431623931623932	234	133	101	234	52.76	0	101	0	133	chr3R	1830101	1830102	Rm62	chr3R	6004379	6004380	Lys->Arg	-	-	0.0274427469549421	True
3R 2281275	0.291666666666667	24	17	7	24	49.62	0	7	0	17	0.3125	32	22	10	32	50.47	0	10	0	22	chr3R	2281274	2281275	CG9727	chr3R	6455552	6455553	Ser->Gly	-	-	0.0208333333333333	True
3R 3018497	0.776470588235294	85	19	66	85	46.66	19	0	66	0	0.802469135802469	81	16	65	81	45.48	14	0	65	2	chr3R	3018496	3018497	lap	chr3R	7192774	7192775	Thr->Ala	+	+	0.025998547567175	True
3R 3829180	0.129032258064516	62	54	8	62	52.08	54	0	8	0	0.2	55	44	11	55	51.89	44	0	11	0	chr3R	3829179	3829180	CG2698	chr3R	8003457	8003458	Asn->Ser	+	+	0.0709677419354839	True
3R 3848991	0.333333333333333	90	60	30	90	51.27	0	30	0	60	0.298507462686567	67	47	20	67	52.96	0	20	0	47	chr3R	3848990	3848991	CG2747	chr3R	8023268	8023269	Ser->Gly	-	-	0.0348258706467662	True
3R 4067757	0.192982456140351	57	46	11	57	56.16	0	11	0	46	0.180555555555556	72	59	13	72	57.72	0	13	0	59	chr3R	4067756	4067757	CG9636	chr3R	8242034	8242035	UTR3	-	-	0.0124269005847953	True
3R 4212460	0.319148936170213	47	32	15	47	47.43	0	15	0	32	0.291666666666667	48	34	14	48	48.77	0	14	0	34	chr3R	4212459	4212460	CG45263	chr3R	8386737	8386738	UNKNOWN	-	-	0.0274822695035461	True
3R 4212480	0.217391304347826	46	36	10	46	48.2	0	10	0	36	0.179487179487179	39	32	7	39	51.9	0	7	0	32	chr3R	4212479	4212480	CG45263	chr3R	8386757	8386758	UNKNOWN	-	-	0.0379041248606466	True
3R 4267017	0.0333333333333333	30	29	1	30	59.2	0	1	0	29	NA	NA	NA	NA	NA	NA	NA	NA	NA	NA	chr3R	4267016	4267017	CG45263	chr3R	8441294	8441295	intronic	-	-	NA	True
3R 4641728	0	591	591	0	591	56.01	0	0	0	591	0	530	530	0	530	57.11	0	0	0	530	chr3R	4641727	4641728	CG9821	chr3R	8816005	8816006	UTR3	-	-	0	True
3R 4662906	0.448979591836735	49	27	22	49	52.61	0	22	0	27	0.446428571428571	56	31	25	56	53.36	0	25	0	31	chr3R	4662905	4662906	pyd	chr3R	8837183	8837184	Tyr->Cys	-	-	0.00255102040816324	True
3R 4662913	0.355555555555556	45	29	16	45	52	0	16	0	29	0.372549019607843	51	32	19	51	54.04	0	19	0	32	chr3R	4662912	4662913	pyd	chr3R	8837190	8837191	Ser->Gly	-	-	0.0169934640522876	True
3R 4662917	0.132075471698113	53	46	7	53	50.38	0	7	0	46	0.150943396226415	53	45	8	53	54.57	0	8	0	45	chr3R	4662916	4662917	pyd	chr3R	8837194	8837195	Val->Val	-	-	0.0188679245283019	True
3R 4663332	0.4375	32	18	14	32	59.09	0	14	0	18	0.407407407407407	27	16	11	27	58.3	0	11	0	16	chr3R	4663331	4663332	pyd	chr3R	8837609	8837610	Tyr->Cys	-	-	0.0300925925925926	True
3R 5244217	0.0666666666666667	60	56	4	60	53.52	56	0	4	0	0.115942028985507	69	61	8	69	59.19	61	0	8	0	chr3R	5244216	5244217	ps	chr3R	9418494	9418495	intronic	+	+	0.0492753623188406	True
3R 5244963	0.0555555555555556	54	51	3	54	57.22	51	0	3	0	0.0588235294117647	51	48	3	51	57.92	48	0	3	0	chr3R	5244962	5244963	ps	chr3R	9419240	9419241	intronic	+	+	0.00326797385620915	True
3R 5245132	0.337662337662338	77	51	26	77	56.17	51	0	26	0	0.296703296703297	91	64	27	91	55.64	64	0	27	0	chr3R	5245131	5245132	ps	chr3R	9419409	9419410	intronic	+	+	0.040959040959041	True
3R 5254575	0.403508771929825	57	34	23	57	53.05	34	0	23	0	0.468085106382979	47	25	22	47	53.91	25	0	22	0	chr3R	5254574	5254575	ps	chr3R	9428852	9428853	intronic	+	+	0.0645763344531542	True
3R 5256599	0	30	30	0	30	62.37	30	0	0	0	0.0434782608695652	23	22	1	23	55.65	22	0	1	0	chr3R	5256598	5256599	ps	chr3R	9430876	9430877	intronic	+	+	0.0434782608695652	True
3R 5274244	0.133333333333333	90	78	12	90	48.48	78	0	12	0	0.19672131147541	61	49	12	61	45.79	49	0	12	0	chr3R	5274243	5274244	ps	chr3R	9448521	9448522	UTR3	+	+	0.0633879781420765	True
3R 5275834	0.132743362831858	226	196	30	226	49.98	196	0	30	0	0.124423963133641	217	190	27	217	49.6	190	0	27	0	chr3R	5275833	5275834	ps	chr3R	9450111	9450112	UTR3	+	+	0.00831939969821786	True
3R 5277559	0.0217391304347826	138	135	3	138	50.64	135	0	3	0	0.0428571428571429	140	134	6	140	47.94	134	0	6	0	chr3R	5277558	5277559	ps	chr3R	9451836	9451837	UTR3	+	+	0.0211180124223602	True
3R 5277661	0.149122807017544	114	97	17	114	51.71	97	0	17	0	0.159663865546218	119	100	19	119	55.45	100	0	19	0	chr3R	5277660	5277661	ps	chr3R	9451938	9451939	UTR3	+	+	0.0105410585286746	True
3R 5595147	0.222222222222222	54	42	12	54	53.43	42	0	12	0	0.272727272727273	33	24	9	33	53.06	24	0	9	0	chr3R	5595146	5595147	CG8481	chr3R	9769424	9769425	SNV	+	+	0.0505050505050505	True
3R 6021133	0.0555555555555556	90	85	5	90	38.97	85	0	5	0	0.037037037037037	135	130	5	135	40.48	130	0	5	0	chr3R	6021132	6021133	Syn	chr3R	10195410	10195411	Asn->Asp	+	+	0.0185185185185185	True
3R 6021145	0.3	90	63	27	90	39.54	63	0	27	0	0.277372262773723	137	99	38	137	40.58	99	0	38	0	chr3R	6021144	6021145	Syn	chr3R	10195422	10195423	Arg->Gly	+	+	0.0226277372262774	True
3R 6021148	0.914893617021277	94	8	86	94	40.01	8	0	86	0	0.942446043165468	139	8	131	139	40.4	8	0	131	0	chr3R	6021147	6021148	Syn	chr3R	10195425	10195426	Arg->Gly	+	+	0.0275524261441911	True
3R 6021705	0.366071428571429	112	71	41	112	40.1	71	0	41	0	0.403508771929825	114	68	46	114	39.25	68	0	46	0	chr3R	6021704	6021705	Syn	chr3R	10195982	10195983	Glu->Glu	+	+	0.037437343358396	True
3R 6021706	0.582608695652174	115	48	67	115	39.43	48	0	67	0	0.690909090909091	110	34	76	110	39.52	34	0	76	0	chr3R	6021705	6021706	Syn	chr3R	10195983	10195984	Ser->Gly	+	+	0.108300395256917	True
3R 6071146	0.211764705882353	85	67	18	85	50.61	67	0	18	0	0.162162162162162	74	62	12	74	51.8	62	0	12	0	chr3R	6071145	6071146	CG42795	chr3R	10245423	10245424	Ala->Ala	+	+	0.0496025437201908	True
3R 6071147	0.848837209302326	86	13	73	86	50.87	13	0	73	0	0.743243243243243	74	19	55	74	51.16	19	0	55	0	chr3R	6071146	6071147	CG42795	chr3R	10245424	10245425	Ser->Gly	+	+	0.105593966059082	True
3R 6071158	0.0204081632653061	98	96	2	98	50.46	96	0	2	0	0.032258064516129	93	90	3	93	51.04	90	0	3	0	chr3R	6071157	6071158	CG42795	chr3R	10245435	10245436	Glu->Glu	+	+	0.0118499012508229	True
3R 6410642	0.48780487804878	82	42	40	82	54.49	0	40	0	42	0.588235294117647	85	35	50	85	49.62	0	50	0	35	chr3R	6410641	6410642	hth	chr3R	10584919	10584920	UTR3	-	-	0.100430416068867	True
3R 6410648	0.126582278481013	79	69	10	79	54.75	0	10	0	69	0.0470588235294118	85	81	4	85	50.58	0	4	0	81	chr3R	6410647	6410648	hth	chr3R	10584925	10584926	UTR3	-	-	0.0795234549516009	True
3R 6410657	0.2	80	64	16	80	53.95	0	16	0	64	0.230769230769231	91	70	21	91	49.05	0	21	0	70	chr3R	6410656	6410657	hth	chr3R	10584934	10584935	UTR3	-	-	0.0307692307692308	True
3R 7217253	0.166666666666667	258	215	43	258	36.14	215	0	43	0	0.236607142857143	224	171	53	224	35.98	171	0	53	0	chr3R	7217252	7217253	pros	chr3R	11391530	11391531	Glu->Gly	+	+	0.0699404761904762	True
3R 7218669	0.119718309859155	142	125	17	142	50.44	125	0	17	0	0.128205128205128	117	102	15	117	53.26	102	0	15	0	chr3R	7218668	7218669	pros	chr3R	11392946	11392947	UTR3	+	+	0.00848681834597327	True
3R 7218671	0.1	140	126	14	140	47.4	126	0	14	0	0.0833333333333333	120	110	10	120	48.69	110	0	10	0	chr3R	7218670	7218671	pros	chr3R	11392948	11392949	UTR3	+	+	0.0166666666666667	True
3R 7224198	0.448905109489051	274	151	123	274	54.43	151	0	123	0	0.421259842519685	254	147	107	254	52.93	147	1	106	0	chr3R	7224197	7224198	pros	chr3R	11398475	11398476	UTR3	+	+	0.0276452669693661	True
3R 7224200	0.169064748201439	278	231	47	278	54.48	231	0	47	0	0.11328125	256	227	29	256	54.14	227	0	29	0	chr3R	7224199	7224200	pros	chr3R	11398477	11398478	UTR3	+	+	0.0557834982014389	True
3R 7590834	0.17741935483871	62	51	11	62	52.1	0	11	0	51	0.229166666666667	48	37	11	48	53.23	0	11	0	37	chr3R	7590833	7590834	l(3)neo38	chr3R	11765111	11765112	UTR3	-	-	0.051747311827957	True
3R 7590837	0.0476190476190476	63	60	3	63	51.1	0	3	0	60	0.0652173913043478	46	43	3	46	56.61	0	3	0	43	chr3R	7590836	7590837	l(3)neo38	chr3R	11765114	11765115	UTR3	-	-	0.0175983436853002	True
3R 7626883	0.107142857142857	56	50	6	56	43.2	0	6	0	50	0.0882352941176471	68	62	6	68	42.93	0	6	0	62	chr3R	7626882	7626883	ClC-a	chr3R	11801160	11801161	Glu->Gly	-	-	0.0189075630252101	True
3R 7626886	0.0714285714285714	56	52	4	56	43	0	4	0	52	0.126760563380282	71	62	9	71	42.66	0	9	0	62	chr3R	7626885	7626886	ClC-a	chr3R	11801163	11801164	Lys->Arg	-	-	0.0553319919517103	True
3R 7990069	0.24203821656051	157	119	38	157	56.52	0	38	0	119	0.222929936305732	157	122	35	157	52.61	0	35	0	122	chr3R	7990068	7990069	Cpn	chr3R	12164346	12164347	Ser->Gly	-	-	0.0191082802547771	True
3R 8343165	0.142857142857143	28	24	4	28	51.29	0	4	0	24	NA	NA	NA	NA	NA	NA	NA	NA	NA	NA	chr3R	8343164	8343165	Octbeta3R	chr3R	12517442	12517443	Arg->Gly	-	-	NA	True
3R 8343173	0.206896551724138	29	23	6	29	54.72	0	6	0	23	NA	NA	NA	NA	NA	NA	NA	NA	NA	NA	chr3R	8343172	8343173	Octbeta3R	chr3R	12517450	12517451	Lys->Arg	-	-	NA	True
3R 8343174	0.103448275862069	29	26	3	29	54.41	0	3	0	26	0.15	20	17	3	20	57.6	0	3	0	17	chr3R	8343173	8343174	Octbeta3R	chr3R	12517451	12517452	Lys->Glu	-	-	0.046551724137931	True
3R 8343182	0.242424242424242	33	25	8	33	54.33	0	8	0	25	0.15	20	17	3	20	60.55	0	3	0	17	chr3R	8343181	8343182	Octbeta3R	chr3R	12517459	12517460	Lys->Arg	-	-	0.0924242424242424	True
3R 8343183	0.129032258064516	31	27	4	31	55.23	0	4	0	27	NA	NA	NA	NA	NA	NA	NA	NA	NA	NA	chr3R	8343182	8343183	Octbeta3R	chr3R	12517460	12517461	Lys->Glu	-	-	NA	True
3R 9052841	0.0330188679245283	212	205	7	212	52.03	0	7	0	205	0.03125	192	186	6	192	53.46	0	6	0	186	chr3R	9052840	9052841	Ace	chr3R	13227118	13227119	UTR3	-	-	0.0017688679245283	True
3R 9491022	0.103448275862069	58	52	6	58	49.33	52	0	6	0	0.117647058823529	51	45	6	51	54.51	45	0	6	0	chr3R	9491021	9491022	B52	chr3R	13665299	13665300	UTR3	+	+	0.0141987829614604	True
3R 9491023	0.229508196721311	61	47	14	61	47.13	47	0	14	0	0.192307692307692	52	42	10	52	54.56	42	0	10	0	chr3R	9491022	9491023	B52	chr3R	13665300	13665301	UTR3	+	+	0.0372005044136192	True
3R 9491025	0.225806451612903	62	48	14	62	47.9	48	0	14	0	0.228070175438596	57	44	13	57	51.28	44	0	13	0	chr3R	9491024	9491025	B52	chr3R	13665302	13665303	UTR3	+	+	0.00226372382569326	True
3R 9518140	0	39	39	0	39	52.54	39	0	0	0	0.0555555555555556	36	34	2	36	53.83	34	0	2	0	chr3R	9518139	9518140	flfl	chr3R	13692417	13692418	UTR3	+	+	0.0555555555555556	True
3R 9518476	0.05	20	19	1	20	56.65	19	0	1	0	0.172413793103448	29	24	5	29	61.69	24	0	5	0	chr3R	9518475	9518476	flfl	chr3R	13692753	13692754	UTR3	+	+	0.122413793103448	True
3R 11122405	0.0147783251231527	203	200	3	203	36.69	200	0	3	0	0.0377358490566038	159	153	6	159	41.18	153	0	6	0	chr3R	11122404	11122405	Tm1	chr3R	15296682	15296683	Glu->Gly	+	+	0.0229575239334511	True
3R 11209628	0.259259259259259	27	20	7	27	47.41	20	0	7	0	0.416666666666667	24	14	10	24	48.83	14	0	10	0	chr3R	11209627	11209628	Rbp	chr3R	15383905	15383906	intronic	+	+	0.157407407407407	True
3R 11212935	0.161016949152542	118	99	19	118	38.47	99	0	19	0	0.168141592920354	113	94	19	113	36.83	94	0	19	0	chr3R	11212934	11212935	Rbp	chr3R	15387212	15387213	Gln->Arg	+	+	0.00712464376781163	True
3R 11212944	0.45	120	66	54	120	39.58	66	0	54	0	0.442477876106195	113	63	50	113	37.42	63	0	50	0	chr3R	11212943	11212944	Rbp	chr3R	15387221	15387222	Lys->Arg	+	+	0.0075221238938053	True
3R 11225168	0.694444444444444	36	11	25	36	57.72	11	0	25	0	0.56	25	11	14	25	57.72	11	0	14	0	chr3R	11225167	11225168	Rbp	chr3R	15399445	15399446	Thr->Ala	+	+	0.134444444444444	True
3R 11238976	0.463768115942029	69	37	32	69	48.38	37	0	32	0	0.625	64	24	40	64	47.94	24	0	40	0	chr3R	11238975	11238976	Atx2	chr3R	15413253	15413254	Lys->Arg	+	+	0.161231884057971	True
3R 11239027	0.48	75	39	36	75	47.33	39	0	36	0	0.520547945205479	73	35	38	73	48.36	35	0	38	0	chr3R	11239026	11239027	Atx2	chr3R	15413304	15413305	Lys->Arg	+	+	0.0405479452054794	True
3R 11922384	0.180555555555556	72	59	13	72	50.18	0	13	0	59	0.117647058823529	68	60	8	68	46.85	0	8	0	60	chr3R	11922383	11922384	Mhcl	chr3R	16096661	16096662	Asn->Asp	-	-	0.0629084967320261	True
3R 11922387	0.266666666666667	75	55	20	75	51.31	0	20	0	55	0.194444444444444	72	58	14	72	47.76	0	14	0	58	chr3R	11922386	11922387	Mhcl	chr3R	16096664	16096665	Thr->Ala	-	-	0.0722222222222222	True
3R 11922390	0.48	75	39	36	75	49.68	0	36	0	39	0.555555555555556	72	32	40	72	47.01	0	40	0	32	chr3R	11922389	11922390	Mhcl	chr3R	16096667	16096668	Thr->Ala	-	-	0.0755555555555556	True
3R 12128495	0.404761904761905	42	25	17	42	50.5	25	0	17	0	0.166666666666667	24	20	4	24	54.29	20	0	4	0	chr3R	12128494	12128495	gish	chr3R	16302772	16302773	UTR3	+	+	0.238095238095238	True
3R 12128497	0.315789473684211	38	26	12	38	52.71	26	0	12	0	0.153846153846154	26	22	4	26	52.12	22	0	4	0	chr3R	12128496	12128497	gish	chr3R	16302774	16302775	UTR3	+	+	0.161943319838057	True
3R 13599939	0.513513513513513	37	18	19	37	56.81	0	19	0	18	0.571428571428571	21	9	12	21	51.29	0	12	0	9	chr3R	13599938	13599939	CG43102	chr3R	17774216	17774217	Gln->Arg	-	-	0.0579150579150579	True
3R 13699360	0.105960264900662	151	135	16	151	57.33	0	16	0	135	0.104166666666667	96	86	10	96	55.75	0	10	0	86	chr3R	13699359	13699360	Rim	chr3R	17873637	17873638	UTR3	-	-	0.00179359823399558	True
3R 13699361	0.420689655172414	145	84	61	145	55.46	0	61	0	84	0.431578947368421	95	54	41	95	56.56	0	41	0	54	chr3R	13699360	13699361	Rim	chr3R	17873638	17873639	UTR3	-	-	0.0108892921960073	True
3R 13700113	0	107	107	0	107	45.12	0	0	0	107	0	61	61	0	61	41.72	0	0	0	61	chr3R	13700112	13700113	Rim	chr3R	17874390	17874391	UTR3	-	-	0	True
3R 13708487	0.735849056603774	53	14	39	53	51.19	0	39	0	14	0.8	35	7	28	35	49.74	0	28	0	7	chr3R	13708486	13708487	Rim	chr3R	17882764	17882765	Lys->Lys	-	-	0.0641509433962265	True
3R 13708488	0.236363636363636	55	42	13	55	48.71	0	13	0	42	0.25	36	27	9	36	50.5	0	9	0	27	chr3R	13708487	13708488	Rim	chr3R	17882765	17882766	Lys->Arg	-	-	0.0136363636363636	True
3R 13715467	0.0579710144927536	69	65	4	69	44.1	0	4	0	65	0.123287671232877	73	64	9	73	50.04	0	9	0	64	chr3R	13715466	13715467	Rim	chr3R	17889744	17889745	Ile->Met	-	-	0.0653166567401231	True
3R 13720999	0.227272727272727	22	17	5	22	53.59	0	5	0	17	NA	NA	NA	NA	NA	NA	NA	NA	NA	NA	chr3R	13720998	13720999	Rim	chr3R	17895276	17895277	intronic	-	-	NA	True
3R 13723332	0.136363636363636	22	19	3	22	47	0	3	0	19	NA	NA	NA	NA	NA	NA	NA	NA	NA	NA	chr3R	13723331	13723332	Rim	chr3R	17897609	17897610	intronic	-	-	NA	True
3R 13723341	0.259259259259259	27	20	7	27	49.78	0	7	0	20	NA	NA	NA	NA	NA	NA	NA	NA	NA	NA	chr3R	13723340	13723341	Rim	chr3R	17897618	17897619	intronic	-	-	NA	True
3R 13723344	0.192307692307692	26	21	5	26	48.81	0	5	0	21	NA	NA	NA	NA	NA	NA	NA	NA	NA	NA	chr3R	13723343	13723344	Rim	chr3R	17897621	17897622	intronic	-	-	NA	True
3R 13723712	0.0952380952380952	21	19	2	21	44.19	0	2	0	19	0.0454545454545455	22	21	1	22	50.41	0	1	0	21	chr3R	13723711	13723712	Rim	chr3R	17897989	17897990	intronic	-	-	0.0497835497835498	True
3R 13729485	0.0714285714285714	28	26	2	28	53.71	0	2	0	26	0.0434782608695652	23	22	1	23	54.61	0	1	0	22	chr3R	13729484	13729485	Rim	chr3R	17903762	17903763	intronic	-	-	0.0279503105590062	True
3R 14181027	0.523809523809524	21	10	11	21	39.9	0	11	0	10	NA	NA	NA	NA	NA	NA	NA	NA	NA	NA	chr3R	14181026	14181027	CG15803	chr3R	18355304	18355305	Thr->Ala	-	-	NA	True
3R 14630253	0.657894736842105	38	13	25	38	55.11	0	25	0	13	0.51219512195122	41	20	21	41	50.76	0	20	1	20	chr3R	14630252	14630253	CG18208	chr3R	18804530	18804531	UTR3	-	-	0.145699614890886	True
3R 14630278	0.108108108108108	37	33	4	37	58.84	0	4	0	33	0.0697674418604651	43	40	3	43	56.21	0	3	0	40	chr3R	14630277	14630278	CG18208	chr3R	18804555	18804556	UTR3	-	-	0.038340666247643	True
3R 14733374	0.614942528735632	174	67	107	174	52.82	67	1	106	0	0.642384105960265	151	54	97	151	50.06	54	0	97	0	chr3R	14733373	14733374	EndoA	chr3R	18907651	18907652	Lys->Arg	+	+	0.0274415772246327	True
3R 14733397	0.541436464088398	181	83	98	181	51.49	83	0	98	0	0.611464968152866	157	61	96	157	52.99	61	0	96	0	chr3R	14733396	14733397	EndoA	chr3R	18907674	18907675	Lys->Glu	+	+	0.0700285040644685	True
3R 14733521	0.353383458646617	133	86	47	133	53.45	86	0	47	0	0.279279279279279	111	80	31	111	49.81	80	0	31	0	chr3R	14733520	14733521	EndoA	chr3R	18907798	18907799	Lys->Arg	+	+	0.0741041793673373	True
3R 14796401	0.0780141843971631	282	260	22	282	42.89	260	0	22	0	0.101083032490975	277	249	28	277	42.81	249	0	28	0	chr3R	14796400	14796401	CG42613	chr3R	18970678	18970679	Ser->Ser	+	+	0.0230688480938116	True
3R 14796414	0.227941176470588	272	210	62	272	43.63	210	0	62	0	0.223484848484848	264	205	59	264	42.67	205	0	59	0	chr3R	14796413	14796414	CG42613	chr3R	18970691	18970692	Thr->Ala	+	+	0.00445632798573975	True
3R 15056818	0.115789473684211	95	84	11	95	52.25	0	11	0	84	0.0909090909090909	121	110	11	121	53.12	0	11	0	110	chr3R	15056817	15056818	unc79	chr3R	19231095	19231096	Asn->Ser	-	-	0.0248803827751196	True
3R 15056819	0.211111111111111	90	71	19	90	53.4	0	19	0	71	0.196261682242991	107	86	21	107	55.87	0	21	0	86	chr3R	15056818	15056819	unc79	chr3R	19231096	19231097	Asn->Asp	-	-	0.0148494288681205	True
3R 15056822	0.0549450549450549	91	86	5	91	51.63	0	5	0	86	0.0476190476190476	105	100	5	105	53.3	0	5	0	100	chr3R	15056821	15056822	unc79	chr3R	19231099	19231100	Thr->Ala	-	-	0.00732600732600733	True
3R 15056846	0.0697674418604651	86	80	6	86	51.29	0	6	0	80	0.0947368421052632	95	86	9	95	54.02	0	9	0	86	chr3R	15056845	15056846	unc79	chr3R	19231123	19231124	Ser->Gly	-	-	0.024969400244798	True
3R 15063919	0.385542168674699	83	51	32	83	48.95	0	32	0	51	0.426666666666667	75	43	32	75	46.45	0	32	0	43	chr3R	15063918	15063919	unc79	chr3R	19238196	19238197	Thr->Ala	-	-	0.0411244979919679	True
3R 15064567	0.221518987341772	158	123	35	158	52.32	0	35	0	123	0.219512195121951	164	128	36	164	53.37	0	36	0	128	chr3R	15064566	15064567	unc79	chr3R	19238844	19238845	Glu->Gly	-	-	0.00200679221982092	True
3R 15579485	0	137	137	0	137	40.64	137	0	0	0	0.659420289855073	138	47	91	138	37.88	47	0	91	0	chr3R	15579484	15579485	GluClalpha	chr3R	19753762	19753763	Lys->Lys	+	+	0.659420289855073	True
3R 15579486	0	147	147	0	147	41.15	147	0	0	0	0.86013986013986	143	20	123	143	38.41	20	0	123	0	chr3R	15579485	15579486	GluClalpha	chr3R	19753763	19753764	Ile->Val	+	+	0.86013986013986	True
3R 15589356	0.685714285714286	105	33	72	105	37.97	33	0	72	0	0.727272727272727	88	24	64	88	35.34	24	0	64	0	chr3R	15589355	15589356	GluClalpha	chr3R	19763633	19763634	Lys->Arg	+	+	0.0415584415584416	True
3R 15589356	0.685714285714286	105	33	72	105	37.97	33	0	72	0	0.727272727272727	88	24	64	88	35.34	24	0	64	0	chr3R	15589355	15589356	GluClalpha	chr3R	19763633	19763634	Lys->Arg	+	+	0.0415584415584416	True
3R 15591094	0.3	20	14	6	20	39.1	14	0	6	0	0.08	25	23	2	25	42.28	23	0	2	0	chr3R	15591093	15591094	GluClalpha	chr3R	19765371	19765372	intronic	+	+	0.22	True
3R 15591382	0.321678321678322	143	97	46	143	42.04	97	0	46	0	0.376068376068376	117	73	44	117	42.08	73	0	44	0	chr3R	15591381	15591382	GluClalpha	chr3R	19765659	19765660	Asn->Ser	+	+	0.0543900543900544	True
3R 15591382	0.321678321678322	143	97	46	143	42.04	97	0	46	0	0.376068376068376	117	73	44	117	42.08	73	0	44	0	chr3R	15591381	15591382	GluClalpha	chr3R	19765659	19765660	Asn->Ser	+	+	0.0543900543900544	True
3R 15592298	1	233	0	233	233	37.39	0	0	233	0	0	181	181	0	181	37.9	181	0	0	0	chr3R	15592297	15592298	GluClalpha	chr3R	19766575	19766576	Gln->Gln	+	+	1	True
3R 16629086	0.0425531914893617	47	45	2	47	52.49	45	0	2	0	0.12	25	22	3	25	62.44	22	0	3	0	chr3R	16629085	16629086	Syp	chr3R	20803363	20803364	intronic	+	+	0.0774468085106383	True
3R 16629088	0.0408163265306122	49	47	2	49	51.22	47	0	2	0	0.166666666666667	24	20	4	24	64.12	20	0	4	0	chr3R	16629087	16629088	Syp	chr3R	20803365	20803366	intronic	+	+	0.125850340136054	True
3R 16774852	0.0434782608695652	23	22	1	23	57.48	22	0	1	0	NA	NA	NA	NA	NA	NA	NA	NA	NA	NA	chr3R	16774851	16774852	Atpalpha	chr3R	20949129	20949130	intronic	+	+	NA	True
3R 16790050	0.289631533847472	1167	829	338	1167	52.12	829	0	338	0	0.286829268292683	1025	731	294	1025	51.98	731	0	294	0	chr3R	16790049	16790050	Atpalpha	chr3R	20964327	20964328	Glu->Gly	+	+	0.00280226555478924	True
3R 16790761	0.376146788990826	1308	816	492	1308	51.95	815	0	492	1	0.381132075471698	1060	656	404	1060	51.78	655	0	404	1	chr3R	16790760	16790761	Atpalpha	chr3R	20965038	20965039	Tyr->Cys	+	+	0.00498528648087243	True
3R 16819460	0.795454545454545	88	18	70	88	53.55	18	0	70	0	0.563218390804598	87	38	49	87	51.25	38	0	49	0	chr3R	16819459	16819460	Calx	chr3R	20993737	20993738	Ser->Gly	+	+	0.232236154649948	True
3R 16819563	0.692307692307692	91	28	63	91	48.08	28	0	63	0	0.597222222222222	72	29	43	72	46.49	29	0	43	0	chr3R	16819562	16819563	Calx	chr3R	20993840	20993841	Glu->Gly	+	+	0.0950854700854701	True
3R 16819575	0.402298850574713	87	52	35	87	47.77	52	0	35	0	0.459459459459459	74	40	34	74	44.66	40	0	34	0	chr3R	16819574	16819575	Calx	chr3R	20993852	20993853	Gln->Arg	+	+	0.0571606088847468	True
3R 16844310	0.785714285714286	28	6	22	28	46.79	6	0	22	0	NA	NA	NA	NA	NA	NA	NA	NA	NA	NA	chr3R	16844309	16844310	Rlip	chr3R	21018587	21018588	Glu->Gly	+	+	NA	True
3R 16844318	0.724137931034483	29	8	21	29	46.66	8	0	21	0	NA	NA	NA	NA	NA	NA	NA	NA	NA	NA	chr3R	16844317	16844318	Rlip	chr3R	21018595	21018596	Lys->Glu	+	+	NA	True
3R 16859646	0	21	21	0	21	58	0	0	0	21	NA	NA	NA	NA	NA	NA	NA	NA	NA	NA	chr3R	16859645	16859646	Dhc93AB	chr3R	21033923	21033924	Gln->Gln	-	-	NA	True
3R 16859660	0.323529411764706	34	23	11	34	55.71	0	11	0	23	0.208333333333333	24	19	5	24	56.12	0	5	0	19	chr3R	16859659	16859660	Dhc93AB	chr3R	21033937	21033938	Ile->Val	-	-	0.115196078431373	True
3R 16861713	0.142857142857143	21	18	3	21	50.9	0	3	0	18	NA	NA	NA	NA	NA	NA	NA	NA	NA	NA	chr3R	16861712	16861713	Dhc93AB	chr3R	21035990	21035991	Thr->Ala	-	-	NA	True
3R 16866029	0.652173913043478	23	8	15	23	52.78	0	15	0	8	NA	NA	NA	NA	NA	NA	NA	NA	NA	NA	chr3R	16866028	16866029	Dhc93AB	chr3R	21040306	21040307	Leu->Leu	-	-	NA	True
3R 17123570	0.220568335588633	739	576	163	739	49.14	576	0	163	0	0.216998191681736	553	433	120	553	51.14	433	0	120	0	chr3R	17123569	17123570	Hsromega	chr3R	21297847	21297848	ncRNA_exonic	+	+	0.00357014390689731	True
3R 17123571	0.14769647696477	738	629	109	738	49.41	629	0	109	0	0.143884892086331	556	476	80	556	51.14	476	0	80	0	chr3R	17123570	17123571	Hsromega	chr3R	21297848	21297849	ncRNA_exonic	+	+	0.00381158487843872	True
3R 17123578	0.115537848605578	753	666	87	753	50.02	666	0	87	0	0.119217081850534	562	495	67	562	50.88	495	0	67	0	chr3R	17123577	17123578	Hsromega	chr3R	21297855	21297856	ncRNA_exonic	+	+	0.00367923324495613	True
3R 17138178	1	225	0	225	225	50.67	0	0	225	0	0	278	278	0	278	44.77	278	0	0	0	chr3R	17138177	17138178	Hsromega	chr3R	21312455	21312456	ncRNA_exonic	+	+	1	True
3R 17150394	0.0357142857142857	28	27	1	28	54.57	0	1	0	27	0.107142857142857	28	25	3	28	53.11	0	3	0	25	chr3R	17150393	17150394	CG16791	chr3R	21324671	21324672	intronic	-	-	0.0714285714285714	True
3R 17162889	0.268292682926829	82	60	22	82	55.88	0	22	0	60	0.0422535211267606	71	68	3	71	52.93	0	3	0	68	chr3R	17162888	17162889	CG16791	chr3R	21337166	21337167	intronic	-	-	0.226039161800069	True
3R 17174780	0	44	44	0	44	52.52	0	0	0	44	0.146341463414634	41	35	6	41	51.1	0	6	0	35	chr3R	17174779	17174780	CG16791	chr3R	21349057	21349058	UTR5	-	-	0.146341463414634	True
3R 19674259	0.558139534883721	43	19	24	43	55.28	19	0	24	0	0.478260869565217	46	24	22	46	52.91	24	0	22	0	chr3R	19674258	19674259	CG34355	chr3R	23848536	23848537	Lys->Glu	+	+	0.0798786653185035	True
3R 19808079	0.201970443349754	203	162	41	203	55.95	162	0	41	0	0.234375	192	147	45	192	54.83	147	0	45	0	chr3R	19808078	19808079	CG31140	chr3R	23982356	23982357	UTR3	+	+	0.0324045566502463	True
3R 19893533	0.05	140	133	7	140	57.01	0	7	0	133	0.114754098360656	122	108	14	122	59.14	0	14	0	108	chr3R	19893532	19893533	4EHP	chr3R	24067810	24067811	UTR3	-	-	0.0647540983606557	True
3R 19920244	0	35	35	0	35	51	0	0	0	35	0	25	25	0	25	51.76	0	0	0	25	chr3R	19920243	19920244	4EHP	chr3R	24094521	24094522	intronic	-	-	0	True
3R 19921846	0.325	40	27	13	40	53.52	0	13	0	27	0.166666666666667	36	30	6	36	53.06	0	6	0	30	chr3R	19921845	19921846	4EHP	chr3R	24096123	24096124	intronic	-	-	0.158333333333333	True
3R 19929436	0.366412213740458	131	83	48	131	53.11	0	48	0	83	0.288461538461538	156	111	45	156	52.77	0	45	0	111	chr3R	19929435	19929436	Syx1A	chr3R	24103713	24103714	Met->Val	-	-	0.0779506752789196	True
3R 20137053	0.732142857142857	56	15	41	56	50.32	15	0	41	0	0.578947368421053	38	16	22	38	48.95	16	0	22	0	chr3R	20137052	20137053	crb	chr3R	24311330	24311331	Tyr->Cys	+	+	0.153195488721804	True
3R 20227540	0.272727272727273	33	24	9	33	43.09	0	9	0	24	0.391304347826087	23	14	9	23	40.17	0	9	0	14	chr3R	20227539	20227540	nAChRalpha1	chr3R	24401817	24401818	Gln->Arg	-	-	0.118577075098814	True
3R 20337373	0.375	32	20	12	32	38.44	0	12	0	20	NA	NA	NA	NA	NA	NA	NA	NA	NA	NA	chr3R	20337372	20337373	nAChRbeta2	chr3R	24511650	24511651	Leu->Leu	-	-	NA	True
3R 20337378	0.533333333333333	30	14	16	30	38.9	0	16	0	14	NA	NA	NA	NA	NA	NA	NA	NA	NA	NA	chr3R	20337377	20337378	nAChRbeta2	chr3R	24511655	24511656	Thr->Ala	-	-	NA	True
3R 20501197	0.157894736842105	38	32	6	38	59.53	32	0	6	0	0.204081632653061	49	39	10	49	59.67	39	0	10	0	chr3R	20501196	20501197	slo	chr3R	24675474	24675475	intronic	+	+	0.046186895810956	True
3R 20501385	0.903061224489796	196	19	177	196	39.54	19	0	177	0	0.943037974683544	158	9	149	158	39.01	9	0	149	0	chr3R	20501384	20501385	slo	chr3R	24675662	24675663	Asn->Asp	+	+	0.0399767501937485	True
3R 20532273	0.989637305699482	193	2	191	193	36.9	2	0	191	0	0.919786096256685	187	15	172	187	38.29	15	0	172	0	chr3R	20532272	20532273	slo	chr3R	24706550	24706551	Ser->Gly	+	+	0.0698512094427973	True
3R 20533145	0.798657718120805	149	30	119	149	53.09	30	0	119	0	0.764705882352941	153	36	117	153	53.92	36	0	117	0	chr3R	20533144	20533145	slo	chr3R	24707422	24707423	UNKNOWN	+	+	0.0339518357678642	True
3R 20533418	0.242236024844721	161	122	39	161	53.11	122	0	39	0	0.268292682926829	123	90	33	123	53.3	90	0	33	0	chr3R	20533417	20533418	slo	chr3R	24707695	24707696	UTR3	+	+	0.0260566580821088	True
3R 20533612	0.115183246073298	191	169	22	191	52.03	169	0	22	0	0.169491525423729	177	147	30	177	55.14	147	0	30	0	chr3R	20533611	20533612	slo	chr3R	24707889	24707890	UTR3	+	+	0.0543082793504304	True
3R 20534048	0.213740458015267	131	103	28	131	55.87	103	0	28	0	0.198347107438017	121	97	24	121	53.12	97	0	24	0	chr3R	20534047	20534048	slo	chr3R	24708325	24708326	UTR3	+	+	0.0153933505772506	True
3R 20534051	0.207407407407407	135	107	28	135	54.66	107	0	28	0	0.184615384615385	130	106	24	130	51.67	106	0	24	0	chr3R	20534050	20534051	slo	chr3R	24708328	24708329	UTR3	+	+	0.0227920227920228	True
3R 20534052	0.301470588235294	136	95	41	136	55.93	95	0	41	0	0.276595744680851	141	102	39	141	52.72	102	0	39	0	chr3R	20534051	20534052	slo	chr3R	24708329	24708330	UTR3	+	+	0.024874843554443	True
3R 20534078	0.157575757575758	165	139	26	165	53.52	139	0	26	0	0.141935483870968	155	133	22	155	54.37	133	0	22	0	chr3R	20534077	20534078	slo	chr3R	24708355	24708356	UTR3	+	+	0.0156402737047898	True
3R 21791353	0.134615384615385	52	45	7	52	56.98	45	0	7	0	0.181818181818182	55	45	10	55	56.29	45	0	10	0	chr3R	21791352	21791353	boss	chr3R	25965630	25965631	Thr->Ala	+	+	0.0472027972027972	True
3R 21791365	1	55	0	55	55	59.04	0	0	55	0	0.981132075471698	53	1	52	53	59.53	1	0	52	0	chr3R	21791364	21791365	boss	chr3R	25965642	25965643	Thr->Ala	+	+	0.0188679245283019	True
3R 22295372	0	64	64	0	64	44	64	0	0	0	NA	NA	NA	NA	NA	NA	NA	NA	NA	NA	chr3R	22295371	22295372	CG5455	chr3R	26469649	26469650	UTR3	-	-	NA	True
3R 22295391	0	54	54	0	54	42.15	54	0	0	0	NA	NA	NA	NA	NA	NA	NA	NA	NA	NA	chr3R	22295390	22295391	CG5455	chr3R	26469668	26469669	UTR3	+	+	NA	True
3R 23498893	0.0704225352112676	71	66	5	71	51.08	66	0	5	0	0.0461538461538462	65	62	3	65	51.8	62	0	3	0	chr3R	23498892	23498893	unc80	chr3R	27673170	27673171	Lys->Glu	+	+	0.0242686890574215	True
3R 23498894	0.347222222222222	72	47	25	72	49.74	47	0	25	0	0.295774647887324	71	50	21	71	52.66	50	0	21	0	chr3R	23498893	23498894	unc80	chr3R	27673171	27673172	Lys->Arg	+	+	0.0514475743348983	True
3R 23499011	0.848214285714286	112	17	95	112	53.11	17	0	95	0	0.736363636363636	110	29	81	110	51.3	29	0	81	0	chr3R	23499010	23499011	unc80	chr3R	27673288	27673289	Asn->Ser	+	+	0.111850649350649	True
3R 23500290	0.5	76	38	38	76	47.37	38	0	38	0	0.454545454545455	77	42	35	77	52.12	42	0	35	0	chr3R	23500289	23500290	unc80	chr3R	27674567	27674568	Glu->Gly	+	+	0.0454545454545455	True
3R 23500441	0.19672131147541	61	49	12	61	47.34	49	0	12	0	0.272727272727273	66	48	18	66	48.7	48	0	18	0	chr3R	23500440	23500441	unc80	chr3R	27674718	27674719	Gly->Gly	+	+	0.0760059612518629	True
3R 23500458	0.883333333333333	60	7	53	60	49.63	7	0	53	0	0.818181818181818	66	12	54	66	51.15	12	0	54	0	chr3R	23500457	23500458	unc80	chr3R	27674735	27674736	Gln->Arg	+	+	0.0651515151515151	True
3R 23500461	0.0344827586206897	58	56	2	58	49.03	56	0	2	0	0.0144927536231884	69	68	1	69	50.35	68	0	1	0	chr3R	23500460	23500461	unc80	chr3R	27674738	27674739	Asn->Ser	+	+	0.0199900049975012	True
3R 23500600	0.767123287671233	73	17	56	73	54.62	17	0	56	0	0.75	48	12	36	48	54.77	12	0	36	0	chr3R	23500599	23500600	unc80	chr3R	27674877	27674878	Leu->Leu	+	+	0.0171232876712328	True
3R 23500612	0.0133333333333333	75	74	1	75	55.35	74	0	1	0	0.0204081632653061	49	48	1	49	52.78	48	0	1	0	chr3R	23500611	23500612	unc80	chr3R	27674889	27674890	Ile->Met	+	+	0.00707482993197279	True
3R 23500629	0.453333333333333	75	41	34	75	54.17	41	0	34	0	0.346938775510204	49	32	17	49	53.53	32	0	17	0	chr3R	23500628	23500629	unc80	chr3R	27674906	27674907	Lys->Arg	+	+	0.106394557823129	True
3R 23500796	0.317073170731707	82	56	26	82	47.07	56	0	26	0	0.269230769230769	78	57	21	78	51.37	57	0	21	0	chr3R	23500795	23500796	unc80	chr3R	27675073	27675074	Thr->Ala	+	+	0.0478424015009381	True
3R 24743826	0.130434782608696	46	40	6	46	54.96	40	0	6	0	0.121212121212121	33	29	4	33	51.82	29	0	4	0	chr3R	24743825	24743826	Doa	chr3R	28918103	28918104	Gln->Arg	+	+	0.00922266139657443	True
3R 27423153	0.293233082706767	133	94	39	133	53.35	0	39	0	94	0.232142857142857	112	86	26	112	50.88	0	26	0	86	chr3R	27423152	27423153	CycG	chr3R	31597430	31597431	UTR3	-	-	0.0610902255639098	True
3R 27423154	0.401459854014599	137	82	55	137	51.64	0	55	0	82	0.341880341880342	117	77	40	117	50.19	0	40	0	77	chr3R	27423153	27423154	CycG	chr3R	31597431	31597432	UTR3	-	-	0.0595795121342567	True
3R 27423156	0.113636363636364	132	117	15	132	54.14	1	15	0	116	0.092436974789916	119	108	11	119	51.49	0	11	0	108	chr3R	27423155	27423156	CycG	chr3R	31597433	31597434	UTR3	-	-	0.0211993888464477	True
3R 27423298	0.0851063829787234	94	86	8	94	49.94	0	8	0	86	0.142857142857143	56	48	8	56	51.23	0	8	0	48	chr3R	27423297	27423298	CycG	chr3R	31597575	31597576	UTR3	-	-	0.0577507598784194	True
3R 27423305	0.147058823529412	102	87	15	102	49.5	0	15	0	87	0.189189189189189	74	60	14	74	51.18	0	14	0	60	chr3R	27423304	27423305	CycG	chr3R	31597582	31597583	UTR3	-	-	0.0421303656597774	True
3R 27424738	0.126637554585153	229	200	29	229	51.72	0	29	0	200	0.121951219512195	205	180	25	205	51.58	0	25	0	180	chr3R	27424737	27424738	CycG	chr3R	31599015	31599016	UTR3	-	-	0.00468633507295771	True
3R 27662808	0.421052631578947	76	44	32	76	41.74	44	0	32	0	0.328358208955224	67	45	22	67	44.24	45	0	22	0	chr3R	27662807	27662808	RhoGAP100F	chr3R	31837085	31837086	Gln->Arg	+	+	0.0926944226237235	True
3R 27662811	0.625	72	27	45	72	42.06	27	0	45	0	0.375	64	40	24	64	45.66	40	0	24	0	chr3R	27662810	27662811	RhoGAP100F	chr3R	31837088	31837089	Gln->Arg	+	+	0.25	True
3R 27667009	0.0571428571428571	70	66	4	70	50.29	66	0	4	0	0.142857142857143	77	66	11	77	54.3	66	0	11	0	chr3R	27667008	27667009	RhoGAP100F	chr3R	31841286	31841287	Ser->Gly	+	+	0.0857142857142857	True
3R 27669937	0.314285714285714	70	48	22	70	50.67	48	0	22	0	0.298701298701299	77	54	23	77	50.87	54	0	23	0	chr3R	27669936	27669937	RhoGAP100F	chr3R	31844214	31844215	UTR3	+	+	0.0155844155844156	True
3R 27670470	0.172413793103448	29	24	5	29	43.55	24	0	5	0	NA	NA	NA	NA	NA	NA	NA	NA	NA	NA	chr3R	27670469	27670470	RhoGAP100F	chr3R	31844747	31844748	UTR3	+	+	NA	True
2RHet 55575	0.0169491525423729	59	58	1	59	53.68	0	1	0	58	0.0491803278688525	61	58	3	61	51.82	0	3	0	58	chr2RHet	55574	55575	CG40498	chr2R	928860	928861	intronic	-	-	0.0322311753264796	True
2RHet 73531	0.0204081632653061	49	48	1	49	53.57	0	1	0	48	0.189189189189189	37	30	7	37	51.43	0	7	0	30	chr2RHet	73530	73531	CG40498	chr2R	946816	946817	UTR5	-	-	0.168781025923883	True
2RHet 73824	0.166666666666667	30	25	5	30	48.73	0	5	0	25	0.2	30	24	6	30	50.57	0	6	0	24	chr2RHet	73823	73824	CG40498	chr2R	947109	947110	intronic	-	-	0.0333333333333334	True
2RHet 393218	0.16	50	42	8	50	56.02	42	0	8	0	0.195121951219512	41	33	8	41	51.51	33	0	8	0	chr2RHet	393217	393218	CG40191	chr2R	1266584	1266585	UTR3	-	-	0.0351219512195122	True
2RHet 393222	0.0392156862745098	51	49	2	51	57.14	49	0	2	0	0.0666666666666667	45	42	3	45	52.67	42	0	3	0	chr2RHet	393221	393222	CG40191	chr2R	1266588	1266589	UTR3	+	+	0.0274509803921569	True
2RHet 393225	0.183673469387755	49	40	9	49	56.71	40	0	9	0	0.0816326530612245	49	45	4	49	51.57	45	0	4	0	chr2RHet	393224	393225	CG40191	chr2R	1266591	1266592	UTR3	-	-	0.102040816326531	True
2RHet 393228	0.0185185185185185	54	53	1	54	56.46	53	0	1	0	0.0416666666666667	48	46	2	48	53.58	46	0	2	0	chr2RHet	393227	393228	CG40191	chr2R	1266594	1266595	UTR3	+	+	0.0231481481481481	True
2RHet 393231	0.0350877192982456	57	55	2	57	55.3	55	0	2	0	0.0930232558139535	43	39	4	43	52.86	39	0	4	0	chr2RHet	393230	393231	CG40191	chr2R	1266597	1266598	UTR3	+	+	0.0579355365157079	True
2RHet 393234	0.0615384615384615	65	61	4	65	57.31	61	0	4	0	0.103448275862069	58	52	6	58	52.79	52	0	6	0	chr2RHet	393233	393234	CG40191	chr2R	1266600	1266601	UTR3	+	+	0.0419098143236074	True
2RHet 395061	0.285714285714286	35	25	10	35	53.97	25	0	10	0	0.380952380952381	21	13	8	21	54.38	13	0	8	0	chr2RHet	395060	395061	CG40191	chr2R	1268427	1268428	downstream	+	+	0.0952380952380952	True
2RHet 395069	0.131578947368421	38	33	5	38	49.39	33	0	5	0	0.35	20	13	7	20	54.8	13	0	7	0	chr2RHet	395068	395069	CG40191	chr2R	1268435	1268436	downstream	-	-	0.218421052631579	True
2RHet 395074	0.297297297297297	37	26	11	37	48.73	26	0	11	0	0.409090909090909	22	13	9	22	50.64	13	0	9	0	chr2RHet	395073	395074	CG40191	chr2R	1268440	1268441	downstream	+	+	0.111793611793612	True
2RHet 395338	0	20	20	0	20	48.7	20	0	0	0	NA	NA	NA	NA	NA	NA	NA	NA	NA	NA	chr2RHet	395337	395338	CG40191	chr2R	1268704	1268705	downstream	+	+	NA	True
2RHet 395344	0	20	20	0	20	49.3	20	0	0	0	NA	NA	NA	NA	NA	NA	NA	NA	NA	NA	chr2RHet	395343	395344	CG40191	chr2R	1268710	1268711	downstream	+	+	NA	True
2RHet 395349	0	20	20	0	20	51.35	20	0	0	0	NA	NA	NA	NA	NA	NA	NA	NA	NA	NA	chr2RHet	395348	395349	CG40191	chr2R	1268715	1268716	downstream	+	+	NA	True
2RHet 395426	0	20	20	0	20	55.9	0	0	0	20	NA	NA	NA	NA	NA	NA	NA	NA	NA	NA	chr2RHet	395425	395426	CG40191-Yeti	chr2R	1268792	1268793	intergenic	-	-	NA	True
2RHet 395427	0	20	20	0	20	55.15	0	0	0	20	NA	NA	NA	NA	NA	NA	NA	NA	NA	NA	chr2RHet	395426	395427	CG40191-Yeti	chr2R	1268793	1268794	intergenic	-	-	NA	True
2RHet 395434	0	20	20	0	20	52.15	0	0	0	20	NA	NA	NA	NA	NA	NA	NA	NA	NA	NA	chr2RHet	395433	395434	CG40191-Yeti	chr2R	1268800	1268801	intergenic	-	-	NA	True
2RHet 395453	0	20	20	0	20	54.65	0	0	0	20	NA	NA	NA	NA	NA	NA	NA	NA	NA	NA	chr2RHet	395452	395453	CG40191-Yeti	chr2R	1268819	1268820	intergenic	-	-	NA	True
2RHet 395482	0	20	20	0	20	48.6	0	0	0	20	NA	NA	NA	NA	NA	NA	NA	NA	NA	NA	chr2RHet	395481	395482	CG40191-Yeti	chr2R	1268848	1268849	intergenic	-	-	NA	True
2RHet 395495	0	22	22	0	22	52.45	0	0	0	22	NA	NA	NA	NA	NA	NA	NA	NA	NA	NA	chr2RHet	395494	395495	CG40191-Yeti	chr2R	1268861	1268862	intergenic	-	-	NA	True
2RHet 1290028	0.193548387096774	31	25	6	31	52.39	0	6	0	25	0.303030303030303	33	23	10	33	43.06	0	10	0	23	chr2RHet	1290027	1290028	MFS17	chr2R	2519364	2519365	intronic	-	-	0.109481915933529	True
2RHet 1333738	0.0344827586206897	29	28	1	29	45.41	0	1	0	28	0.0952380952380952	21	19	2	21	54.48	0	2	0	19	chr2RHet	1333737	1333738	MFS17	chr2R	2563074	2563075	intronic	-	-	0.0607553366174056	True
2RHet 1334040	0.25	28	21	7	28	54	0	7	0	21	0.0714285714285714	28	26	2	28	50.07	0	2	0	26	chr2RHet	1334039	1334040	MFS17	chr2R	2563376	2563377	intronic	-	-	0.178571428571429	True
2RHet 1545525	0	21	21	0	21	58.14	0	0	0	21	NA	NA	NA	NA	NA	NA	NA	NA	NA	NA	chr2RHet	1545524	1545525	CG41378	chr2R	2770518	2770519	Glu->Glu	-	-	NA	True
2RHet 1545526	0	20	20	0	20	60.55	0	0	0	20	NA	NA	NA	NA	NA	NA	NA	NA	NA	NA	chr2RHet	1545525	1545526	CG41378	chr2R	2770519	2770520	Glu->Gly	-	-	NA	True
2RHet 1545534	0	21	21	0	21	58.67	0	0	0	21	0	24	24	0	24	50.5	0	0	0	24	chr2RHet	1545533	1545534	CG41378	chr2R	2770527	2770528	Leu->Leu	-	-	0	True
2RHet 1545538	0	20	20	0	20	59.7	0	0	0	20	0	23	23	0	23	49.26	0	0	0	23	chr2RHet	1545537	1545538	CG41378	chr2R	2770531	2770532	Asp->Gly	-	-	0	True
2RHet 1545540	0	22	22	0	22	60.18	0	0	0	22	0	25	25	0	25	49.56	0	0	0	25	chr2RHet	1545539	1545540	CG41378	chr2R	2770533	2770534	Lys->Lys	-	-	0	True
2RHet 1545541	0	22	22	0	22	58.59	0	0	0	22	0	24	24	0	24	49.38	0	0	0	24	chr2RHet	1545540	1545541	CG41378	chr2R	2770534	2770535	Lys->Arg	-	-	0	True
2RHet 1545542	0	24	24	0	24	57.25	0	0	0	24	0	25	25	0	25	49.96	0	0	0	25	chr2RHet	1545541	1545542	CG41378	chr2R	2770535	2770536	Lys->Glu	-	-	0	True
2RHet 1545543	0	25	25	0	25	54.16	0	0	0	25	0	24	24	0	24	47.25	0	0	0	24	chr2RHet	1545542	1545543	CG41378	chr2R	2770536	2770537	Leu->Leu	-	-	0	True
2RHet 1545552	0	29	29	0	29	57.17	0	0	0	29	0	26	26	0	26	51.08	0	0	0	26	chr2RHet	1545551	1545552	CG41378	chr2R	2770545	2770546	Glu->Glu	-	-	0	True
2RHet 1545555	0	28	28	0	28	58.43	0	0	0	28	0	27	27	0	27	51.26	0	0	0	27	chr2RHet	1545554	1545555	CG41378	chr2R	2770548	2770549	Gln->Gln	-	-	0	True
2RHet 1545611	0	25	25	0	25	56.48	0	0	0	25	0	29	29	0	29	49.66	0	0	0	29	chr2RHet	1545610	1545611	CG41378	chr2R	2770604	2770605	Arg->Gly	-	-	0	True
2RHet 1545612	0	25	25	0	25	58.04	0	0	0	25	0	30	30	0	30	49.77	0	0	0	30	chr2RHet	1545611	1545612	CG41378	chr2R	2770605	2770606	Leu->Leu	-	-	0	True
2RHet 1545615	0	28	28	0	28	53.43	0	0	0	28	0	30	30	0	30	47.97	0	0	0	30	NA	NA	NA	NA	NA	NA	NA	NA	NA	NA	0	True
2RHet 1545619	0	23	23	0	23	56.17	0	0	0	23	0	28	28	0	28	50.32	0	0	0	28	chr2RHet	1545618	1545619	CG41378	chr2R	2770612	2770613	Asn->Ser	-	-	0	True
2RHet 1545623	0	24	24	0	24	52.96	0	0	0	24	0	27	27	0	27	46.78	0	0	0	27	chr2RHet	1545622	1545623	CG41378	chr2R	2770616	2770617	Thr->Ala	-	-	0	True
2RHet 1545624	0	26	26	0	26	55.04	0	0	0	26	0	29	29	0	29	47.45	0	0	0	29	chr2RHet	1545623	1545624	CG41378	chr2R	2770617	2770618	Ser->Ser	-	-	0	True
2RHet 1545627	0	24	24	0	24	52.33	0	0	0	24	0	27	27	0	27	47.67	0	0	0	27	chr2RHet	1545626	1545627	CG41378	chr2R	2770620	2770621	Glu->Glu	-	-	0	True
2RHet 1545636	0	26	26	0	26	50.27	0	0	0	26	0	31	31	0	31	44.06	0	0	0	31	chr2RHet	1545635	1545636	CG41378	chr2R	2770629	2770630	Val->Val	-	-	0	True
2RHet 1745879	0.25	20	15	5	20	58.1	15	0	5	0	NA	NA	NA	NA	NA	NA	NA	NA	NA	NA	chr2RHet	1745878	1745879	Scp1-dpr21	chr2R	2970909	2970910	intergenic	+	+	NA	True
2RHet 1745898	0.347826086956522	23	15	8	23	58.65	15	0	8	0	0.434782608695652	23	13	10	23	63.13	13	0	10	0	chr2RHet	1745897	1745898	Scp1-dpr21	chr2R	2970928	2970929	intergenic	+	+	0.0869565217391304	True
2RHet 1745899	0.181818181818182	22	18	4	22	59.59	18	0	4	0	0.208333333333333	24	19	5	24	61.79	19	0	5	0	chr2RHet	1745898	1745899	Scp1-dpr21	chr2R	2970929	2970930	intergenic	+	+	0.0265151515151515	True
2RHet 3236494	0.2	20	16	4	20	44.6	16	0	4	0	NA	NA	NA	NA	NA	NA	NA	NA	NA	NA	chr2RHet	3236493	3236494	Haspin-CG17683	chr2R	4051228	4051229	intergenic	+	+	NA	True
2RHet 3236508	0.142857142857143	21	18	3	21	51.19	18	0	3	0	NA	NA	NA	NA	NA	NA	NA	NA	NA	NA	chr2RHet	3236507	3236508	Haspin-CG17683	chr2R	4051242	4051243	intergenic	+	+	NA	True
2RHet 3236509	0.142857142857143	21	18	3	21	50.43	18	0	3	0	NA	NA	NA	NA	NA	NA	NA	NA	NA	NA	chr2RHet	3236508	3236509	Haspin-CG17683	chr2R	4051243	4051244	intergenic	+	+	NA	True
2RHet 3236511	0.0952380952380952	21	19	2	21	54.05	19	0	2	0	NA	NA	NA	NA	NA	NA	NA	NA	NA	NA	chr2RHet	3236510	3236511	Haspin-CG17683	chr2R	4051245	4051246	intergenic	+	+	NA	True
3LHet 600220	0	48	48	0	48	50.42	48	0	0	0	NA	NA	NA	NA	NA	NA	NA	NA	NA	NA	chr3LHet	600219	600220	Set1	chr3L	25114763	25114764	Lys->Arg	+	+	NA	True
3LHet 600223	0	49	49	0	49	50.47	49	0	0	0	0	21	21	0	21	47.67	21	0	0	0	chr3LHet	600222	600223	Set1	chr3L	25114766	25114767	Lys->Arg	+	+	0	True
3LHet 600280	0	66	66	0	66	51.89	66	0	0	0	0	40	40	0	40	56.98	40	0	0	0	chr3LHet	600279	600280	Set1	chr3L	25114823	25114824	Tyr->Cys	+	+	0	True
3LHet 600329	0	78	78	0	78	50.96	78	0	0	0	0	55	55	0	55	53.49	55	0	0	0	chr3LHet	600328	600329	Set1	chr3L	25114872	25114873	Gln->Gln	+	+	0	True
3LHet 1385963	0.05	20	19	1	20	52.85	0	1	0	19	0.137931034482759	29	25	4	29	52.66	0	4	0	25	chr3LHet	1385962	1385963	CG40178	chr3L	26003263	26003264	intronic	-	-	0.0879310344827586	True
3LHet 1395467	0	20	20	0	20	53.65	0	0	0	20	NA	NA	NA	NA	NA	NA	NA	NA	NA	NA	chr3LHet	1395466	1395467	CG40178	chr3L	26012767	26012768	intronic	-	-	NA	True
4 120661	0.296296296296296	27	19	8	27	46.44	19	0	8	0	0.375	24	15	9	24	42.17	15	0	9	0	chr4	120660	120661	pan	chr4	100034	100035	UTR3	+	+	0.0787037037037037	True
4 233975	0.0434782608695652	23	22	1	23	54.35	22	0	1	0	NA	NA	NA	NA	NA	NA	NA	NA	NA	NA	chr4	233974	233975	Crk	chr4	213348	213349	downstream	+	+	NA	True
4 233976	0.304347826086957	23	16	7	23	53.39	16	0	7	0	NA	NA	NA	NA	NA	NA	NA	NA	NA	NA	chr4	233975	233976	Crk	chr4	213349	213350	downstream	+	+	NA	True
4 361002	0.511111111111111	45	22	23	45	60.6	0	23	0	22	0.457142857142857	35	19	16	35	57.43	0	16	0	19	chr4	361001	361002	PMCA	chr4	340375	340376	intronic	-	-	0.0539682539682539	True
4 361007	0.156862745098039	51	43	8	51	62.25	0	8	0	43	0.315789473684211	38	26	12	38	60.32	0	12	0	26	chr4	361006	361007	PMCA	chr4	340380	340381	intronic	-	-	0.158926728586171	True
4 361024	0.25531914893617	47	35	12	47	56.21	0	12	0	35	0.27027027027027	37	27	10	37	51.27	0	10	0	27	chr4	361023	361024	PMCA	chr4	340397	340398	intronic	-	-	0.0149511213341001	True
4 377311	0	23	23	0	23	51.3	0	0	0	23	NA	NA	NA	NA	NA	NA	NA	NA	NA	NA	chr4	377310	377311	PMCA	chr4	356684	356685	intronic	-	-	NA	True
4 377312	0.12	25	22	3	25	52.12	0	3	0	22	NA	NA	NA	NA	NA	NA	NA	NA	NA	NA	chr4	377311	377312	PMCA	chr4	356685	356686	intronic	-	-	NA	True
4 377348	0.0416666666666667	24	23	1	24	60.58	0	1	0	23	NA	NA	NA	NA	NA	NA	NA	NA	NA	NA	chr4	377347	377348	PMCA	chr4	356721	356722	intronic	-	-	NA	True
4 377360	0.125	24	21	3	24	59.25	0	3	0	21	NA	NA	NA	NA	NA	NA	NA	NA	NA	NA	chr4	377359	377360	PMCA	chr4	356733	356734	intronic	-	-	NA	True
4 377399	0	28	28	0	28	55.43	0	0	0	28	0.0833333333333333	24	22	2	24	55.5	0	2	0	22	chr4	377398	377399	PMCA	chr4	356772	356773	intronic	-	-	0.0833333333333333	True
4 562104	0.0227272727272727	44	43	1	44	48.23	0	1	0	43	0	44	44	0	44	49.11	0	0	0	44	chr4	562103	562104	Thd1	chr4	541477	541478	UTR3	-	-	0.0227272727272727	True
4 562118	0.465116279069767	43	23	20	43	47.63	0	20	0	23	0.452380952380952	42	23	19	42	51.24	0	19	0	23	chr4	562117	562118	Thd1	chr4	541491	541492	UTR3	-	-	0.0127353266888151	True
4 562124	0.0238095238095238	42	41	1	42	48.5	0	1	0	41	0.0487804878048781	41	39	2	41	54.56	0	2	0	39	chr4	562123	562124	Thd1	chr4	541497	541498	UTR3	+	+	0.0249709639953542	True
4 562154	0.025	40	39	1	40	58.05	0	1	0	39	0	38	38	0	38	56.92	0	0	0	38	chr4	562153	562154	Thd1	chr4	541527	541528	UTR3	+	+	0.025	True
4 562162	0.585365853658537	41	17	24	41	58.8	0	24	0	17	0.613636363636364	44	17	27	44	56.75	0	27	0	17	chr4	562161	562162	Thd1	chr4	541535	541536	UTR3	-	-	0.0282705099778271	True
4 562164	0.238095238095238	42	32	10	42	58.31	0	10	0	32	0.232558139534884	43	33	10	43	58.58	0	10	0	33	chr4	562163	562164	Thd1	chr4	541537	541538	UTR3	-	-	0.00553709856035436	True
4 562165	0.925	40	3	37	40	57.83	0	37	0	3	0.906976744186046	43	4	39	43	57.86	0	39	0	4	chr4	562164	562165	Thd1	chr4	541538	541539	UTR3	-	-	0.0180232558139536	True
4 562171	0.153846153846154	39	33	6	39	57.56	0	6	0	33	0.209302325581395	43	34	9	43	59	0	9	0	34	chr4	562170	562171	Thd1	chr4	541544	541545	UTR3	-	-	0.0554561717352415	True
4 562211	0.269230769230769	26	19	7	26	51.15	0	7	0	19	0.238095238095238	21	16	5	21	52.76	0	5	0	16	chr4	562210	562211	Thd1	chr4	541584	541585	UTR3	-	-	0.0311355311355311	True
4 562212	0.225806451612903	31	24	7	31	49.42	0	7	0	24	0.0434782608695652	23	22	1	23	51.13	0	1	0	22	chr4	562211	562212	Thd1	chr4	541585	541586	UTR3	+	+	0.182328190743338	True
4 562213	0	29	29	0	29	56.41	0	0	0	29	0	22	22	0	22	57.77	0	0	0	22	chr4	562212	562213	Thd1	chr4	541586	541587	UTR3	+	+	0	True
4 562215	0.185185185185185	27	22	5	27	53.22	0	5	0	22	0.19047619047619	21	17	4	21	54.05	0	4	0	17	chr4	562214	562215	Thd1	chr4	541588	541589	UTR3	+	+	0.00529100529100529	True
4 562270	0	33	33	0	33	47.39	0	0	0	33	0	23	23	0	23	48.48	0	0	0	23	chr4	562269	562270	Thd1	chr4	541643	541644	UTR3	+	+	0	True
4 562309	0	32	32	0	32	54.25	0	0	0	32	0.037037037037037	27	26	1	27	52.96	0	1	0	26	chr4	562308	562309	Thd1	chr4	541682	541683	UTR3	+	+	0.037037037037037	True
4 562402	0.186046511627907	43	35	8	43	57.26	0	8	0	35	0.162790697674419	43	36	7	43	60.33	0	7	0	36	chr4	562401	562402	Thd1	chr4	541775	541776	UTR3	-	-	0.0232558139534884	True
4 562404	0.434782608695652	46	26	20	46	55.04	0	20	0	26	0.348837209302326	43	28	15	43	58	0	15	0	28	chr4	562403	562404	Thd1	chr4	541777	541778	UTR3	-	-	0.0859453993933266	True
4 562408	0.369565217391304	46	29	17	46	55.85	0	17	0	29	0.487179487179487	39	20	19	39	57.72	0	19	0	20	chr4	562407	562408	Thd1	chr4	541781	541782	UTR3	-	-	0.117614269788183	True
4 562410	0.348837209302326	43	28	15	43	56.53	0	15	0	28	0.432432432432432	37	21	16	37	59.3	0	16	0	21	chr4	562409	562410	Thd1	chr4	541783	541784	UTR3	-	-	0.0835952231301069	True
4 562512	0.0588235294117647	34	32	2	34	56.85	0	2	0	32	0.0333333333333333	30	29	1	30	56.07	0	1	0	29	chr4	562511	562512	Thd1	chr4	541885	541886	UTR3	-	-	0.0254901960784314	True
4 600270	0	41	41	0	41	46.98	41	0	0	0	0	24	24	0	24	53.08	24	0	0	0	chr4	600269	600270	Ephrin	chr4	579643	579644	UTR3	+	+	0	True
4 600284	0	39	39	0	39	49.08	39	0	0	0	0	23	23	0	23	54.96	23	0	0	0	chr4	600283	600284	Ephrin	chr4	579657	579658	UTR3	+	+	0	True
4 601158	0	20	20	0	20	48.8	20	0	0	0	0	23	23	0	23	54.3	23	0	0	0	chr4	601157	601158	Ephrin	chr4	580531	580532	downstream	+	+	0	True
4 768364	0.213333333333333	150	118	32	150	54.64	118	0	32	0	0.240740740740741	108	82	26	108	57.47	82	0	26	0	chr4	768363	768364	bt	chr4	747737	747738	Arg->Gly	+	+	0.0274074074074074	True
4 895009	0.564516129032258	248	108	140	248	40.92	0	140	0	108	0.531073446327684	177	83	94	177	39.05	0	94	0	83	chr4	895008	895009	unc-13	chr4	874382	874383	Ser->Gly	-	-	0.0334426827045745	True
4 899596	0.188995215311005	418	339	79	418	40.64	0	79	0	339	0.176744186046512	430	354	76	430	39.43	0	76	0	354	chr4	899595	899596	unc-13	chr4	878969	878970	Ile->Met	-	-	0.0122510292644931	True
4 909692	0.43455497382199	191	108	83	191	54.37	0	83	0	108	0.41304347826087	184	108	76	184	53.12	0	76	0	108	chr4	909691	909692	unc-13	chr4	889065	889066	Gln->Arg	-	-	0.02151149556112	True
4 1061781	0.554054054054054	74	33	41	74	47.69	0	41	0	33	0.535714285714286	56	26	30	56	38.82	0	30	0	26	chr4	1061780	1061781	CaMKII	chr4	1041154	1041155	intronic	-	-	0.0183397683397684	True
4 1061783	0.293333333333333	75	53	22	75	47.4	0	22	0	53	0.290909090909091	55	39	16	55	39.98	0	16	0	39	chr4	1061782	1061783	CaMKII	chr4	1041156	1041157	intronic	-	-	0.00242424242424244	True
4 1061840	0.254901960784314	51	38	13	51	52.29	0	13	0	38	0.327272727272727	55	37	18	55	54.98	0	18	0	37	chr4	1061839	1061840	CaMKII	chr4	1041213	1041214	intronic	-	-	0.0723707664884136	True
4 1061932	0.137614678899083	109	94	15	109	56.28	0	15	0	94	0.196428571428571	112	90	22	112	53.25	0	22	0	90	chr4	1061931	1061932	CaMKII	chr4	1041305	1041306	intronic	-	-	0.0588138925294888	True
4 1061933	0.615384615384615	117	45	72	117	56.91	0	72	0	45	0.705882352941177	119	35	84	119	53.78	0	84	0	35	chr4	1061932	1061933	CaMKII	chr4	1041306	1041307	intronic	-	-	0.0904977375565611	True
4 1062000	0.0737704918032787	122	113	9	122	56.4	0	9	0	113	0.144230769230769	104	89	15	104	56.79	0	15	0	89	chr4	1061999	1062000	CaMKII	chr4	1041373	1041374	intronic	-	-	0.0704602774274905	True
4 1062007	0.0583333333333333	120	113	7	120	57.11	0	7	0	113	0.0707070707070707	99	92	7	99	57.55	0	7	0	92	chr4	1062006	1062007	CaMKII	chr4	1041380	1041381	intronic	-	-	0.0123737373737374	True
4 1062014	0.106796116504854	103	92	11	103	56.95	0	11	0	92	0.258823529411765	85	63	22	85	58.38	0	22	0	63	chr4	1062013	1062014	CaMKII	chr4	1041387	1041388	intronic	-	-	0.15202741290691	True
4 1062015	0.0857142857142857	105	96	9	105	59.5	0	9	0	96	0.123595505617978	89	78	11	89	58.17	0	11	0	78	chr4	1062014	1062015	CaMKII	chr4	1041388	1041389	intronic	-	-	0.0378812199036918	True
4 1062021	0.127450980392157	102	89	13	102	59.91	0	13	0	89	0.132530120481928	83	72	11	83	59.57	0	11	0	72	chr4	1062020	1062021	CaMKII	chr4	1041394	1041395	intronic	-	-	0.00507914008977087	True
4 1062075	0.072463768115942	69	64	5	69	52.8	0	5	0	64	0.0816326530612245	49	45	4	49	47.55	0	4	0	45	chr4	1062074	1062075	CaMKII	chr4	1041448	1041449	intronic	-	-	0.00916888494528245	True
4 1062077	0.287671232876712	73	52	21	73	53.34	0	21	0	52	0.395833333333333	48	29	19	48	48.48	0	19	0	29	chr4	1062076	1062077	CaMKII	chr4	1041450	1041451	intronic	-	-	0.108162100456621	True
4 1062078	0.0285714285714286	70	68	2	70	51.8	0	2	0	68	0.12	50	44	6	50	48.7	0	6	0	44	chr4	1062077	1062078	CaMKII	chr4	1041451	1041452	intronic	-	-	0.0914285714285714	True
4 1062104	0.0888888888888889	45	41	4	45	51.96	0	4	0	41	0.242424242424242	33	25	8	33	45.79	0	8	0	25	chr4	1062103	1062104	CaMKII	chr4	1041477	1041478	intronic	-	-	0.153535353535354	True
4 1062140	0.0333333333333333	30	29	1	30	48.73	0	1	0	29	0.115384615384615	26	23	3	26	41.92	0	3	0	23	chr4	1062139	1062140	CaMKII	chr4	1041513	1041514	intronic	-	-	0.0820512820512821	True
4 1062170	0.2	30	24	6	30	46.1	0	6	0	24	0.380952380952381	21	13	8	21	41.9	0	8	0	13	chr4	1062169	1062170	CaMKII	chr4	1041543	1041544	intronic	-	-	0.180952380952381	True
4 1063236	0.323529411764706	136	92	44	136	56.19	0	44	0	92	0.433962264150943	106	60	46	106	55.77	0	46	0	60	chr4	1063235	1063236	CaMKII	chr4	1042609	1042610	intronic	-	-	0.110432852386238	True
4 1063245	0.0833333333333333	144	132	12	144	57.77	0	12	0	132	0.139130434782609	115	99	16	115	58.36	0	16	0	99	chr4	1063244	1063245	CaMKII	chr4	1042618	1042619	intronic	-	-	0.0557971014492754	True
4 1063246	0.05	140	133	7	140	54.79	0	7	0	133	0.0900900900900901	111	101	10	111	55.81	0	10	0	101	chr4	1063245	1063246	CaMKII	chr4	1042619	1042620	intronic	-	-	0.0400900900900901	True
4 1063293	0.102189781021898	137	123	14	137	57.68	0	14	0	123	0.172131147540984	122	101	21	122	60.39	0	21	0	101	chr4	1063292	1063293	CaMKII	chr4	1042666	1042667	intronic	-	-	0.0699413665190858	True
4 1063518	0.0471698113207547	106	101	5	106	50.94	0	5	0	101	0.0204081632653061	98	96	2	98	55.12	0	2	0	96	chr4	1063517	1063518	CaMKII	chr4	1042891	1042892	intronic	-	-	0.0267616480554486	True
4 1063530	0.0571428571428571	105	99	6	105	52.9	0	6	0	99	0.0425531914893617	94	90	4	94	53.36	0	4	0	90	chr4	1063529	1063530	CaMKII	chr4	1042903	1042904	intronic	-	-	0.0145896656534954	True
4 1063533	0.0754716981132075	106	98	8	106	52.56	0	8	0	98	0.0736842105263158	95	88	7	95	53.27	0	7	0	88	chr4	1063532	1063533	CaMKII	chr4	1042906	1042907	intronic	-	-	0.00178748758689176	True
4 1063601	0.208333333333333	72	57	15	72	53.6	0	15	0	57	0.09375	64	58	6	64	49.78	0	6	0	58	chr4	1063600	1063601	CaMKII	chr4	1042974	1042975	intronic	-	-	0.114583333333333	True
4 1072958	0.176470588235294	102	84	18	102	57.82	0	18	0	84	0.111111111111111	72	64	8	72	56.89	0	8	0	64	chr4	1072957	1072958	CaMKII	chr4	1052331	1052332	intronic	-	-	0.065359477124183	True
4 1155487	0.627118644067797	59	22	37	59	48.05	22	0	37	0	0.542372881355932	59	27	32	59	50.66	27	0	32	0	chr4	1155486	1155487	CG11155	chr4	1134860	1134861	UTR3	+	+	0.0847457627118644	True
4 1155495	0.216666666666667	60	47	13	60	48.7	47	0	13	0	0.114754098360656	61	54	7	61	51.39	54	0	7	0	chr4	1155494	1155495	CG11155	chr4	1134868	1134869	UTR3	+	+	0.101912568306011	True
4 1268833	0.512690355329949	197	96	101	197	51.25	96	0	101	0	0.50531914893617	188	93	95	188	50.94	93	0	95	0	chr4	1268832	1268833	Cadps	chr4	1265106	1265107	Met->Val	+	+	0.00737120639377897	True
X 545977	0.151515151515152	33	28	5	33	49.36	0	5	0	28	0.151515151515152	33	28	5	33	48.55	0	5	0	28	chrX	545976	545977	Hmt4-20	chrX	651943	651944	Gln->Arg	-	-	0	True
X 546036	0.129032258064516	31	27	4	31	47.03	0	4	0	27	0.227272727272727	22	17	5	22	48.09	0	5	0	17	chrX	546035	546036	Hmt4-20	chrX	652002	652003	Ala->Ala	-	-	0.0982404692082111	True
X 641623	0.516129032258065	31	15	16	31	46.94	15	0	16	0	NA	NA	NA	NA	NA	NA	NA	NA	NA	NA	chrX	641622	641623	sdk	chrX	747589	747590	UNKNOWN	+	+	NA	True
X 818310	0.48	25	13	12	25	53.36	0	12	0	13	0.636363636363636	33	12	21	33	52.21	0	21	0	12	chrX	818309	818310	CG3711	chrX	924276	924277	Ile->Met	-	-	0.156363636363636	True
X 1267379	0.193548387096774	62	50	12	62	55.27	50	0	12	0	0.333333333333333	93	62	31	93	53	62	0	31	0	chrX	1267378	1267379	ssx	chrX	1373345	1373346	Thr->Ala	+	+	0.139784946236559	True
X 1267429	0.0606060606060606	66	62	4	66	49.53	62	0	4	0	0.123456790123457	81	71	10	81	52.79	71	0	10	0	chrX	1267428	1267429	ssx	chrX	1373395	1373396	UTR3	+	+	0.0628507295173962	True
X 1267561	0.371681415929204	113	71	42	113	61.31	71	0	42	0	0.471337579617834	157	83	74	157	59.4	83	0	74	0	chrX	1267560	1267561	ssx	chrX	1373527	1373528	UTR3	+	+	0.0996561636886308	True
X 1267621	0.021978021978022	91	89	2	91	58.73	89	0	2	0	0.0252100840336134	119	116	3	119	59.55	116	0	3	0	chrX	1267620	1267621	ssx	chrX	1373587	1373588	UTR3	+	+	0.00323206205559147	True
X 1267622	0.131868131868132	91	79	12	91	58.21	79	0	12	0	0.196581196581197	117	94	23	117	57.65	94	0	23	0	chrX	1267621	1267622	ssx	chrX	1373588	1373589	UTR3	+	+	0.0647130647130647	True
X 1267635	0.0714285714285714	84	78	6	84	55.98	78	0	6	0	0.0879120879120879	91	83	8	91	55.86	83	0	8	0	chrX	1267634	1267635	ssx	chrX	1373601	1373602	UTR3	+	+	0.0164835164835165	True
X 1267637	0.0526315789473684	76	72	4	76	57.36	72	0	4	0	0.109756097560976	82	73	9	82	57.01	73	0	9	0	chrX	1267636	1267637	ssx	chrX	1373603	1373604	UTR3	+	+	0.0571245186136072	True
X 1267737	0.0862068965517241	58	53	5	58	56.53	53	0	5	0	0.176470588235294	68	56	12	68	51.44	56	0	12	0	chrX	1267736	1267737	mir-4961	chrX	1373703	1373704	ncRNA_exonic	+	+	0.09026369168357	True
X 1267794	0.0853658536585366	82	75	7	82	58.22	75	0	7	0	0.111111111111111	108	96	12	108	57.46	96	0	12	0	chrX	1267793	1267794	ssx	chrX	1373760	1373761	UTR3	+	+	0.0257452574525745	True
X 1272128	0.232876712328767	73	56	17	73	46.82	56	0	17	0	0.21505376344086	93	73	20	93	46.39	73	0	20	0	chrX	1272127	1272128	AMPKalpha	chrX	1378094	1378095	Gln->Arg	+	+	0.0178229488879069	True
X 1272311	0.157142857142857	70	59	11	70	58.94	59	0	11	0	0.185714285714286	70	57	13	70	56.06	57	0	13	0	chrX	1272310	1272311	AMPKalpha	chrX	1378277	1378278	UTR3	+	+	0.0285714285714286	True
X 1272312	0.441176470588235	68	38	30	68	59.28	38	0	30	0	0.424657534246575	73	42	31	73	55.41	42	0	31	0	chrX	1272311	1272312	AMPKalpha	chrX	1378278	1378279	UTR3	+	+	0.01651893634166	True
X 1272317	0.507692307692308	65	32	33	65	57.29	32	0	33	0	0.5	68	34	34	68	58.25	34	0	34	0	chrX	1272316	1272317	AMPKalpha	chrX	1378283	1378284	UTR3	+	+	0.00769230769230766	True
X 1570087	0.196078431372549	51	41	10	51	46.49	0	10	0	41	0.0149253731343284	67	66	1	67	46.82	0	1	0	66	chrX	1570086	1570087	CG32809	chrX	1676053	1676054	Ser->Gly	-	-	0.181153058238221	True
X 1570090	0.833333333333333	54	9	45	54	45.85	0	45	0	9	0.823529411764706	68	12	56	68	49.75	0	56	0	12	chrX	1570089	1570090	CG32809	chrX	1676056	1676057	Thr->Ala	-	-	0.00980392156862753	True
X 1570099	0.294117647058824	51	36	15	51	45.88	0	15	0	36	0.228571428571429	70	54	16	70	51.71	0	16	0	54	chrX	1570098	1570099	CG32809	chrX	1676065	1676066	Ser->Gly	-	-	0.065546218487395	True
X 1584606	0.426470588235294	68	39	29	68	48.34	0	29	0	39	0.428571428571429	63	36	27	63	46.81	0	27	0	36	chrX	1584605	1584606	CG32809	chrX	1690572	1690573	Lys->Arg	-	-	0.00210084033613445	True
X 1675873	0.420289855072464	138	80	58	138	37.6	80	0	58	0	0.455223880597015	134	73	61	134	38.31	73	0	61	0	chrX	1675872	1675873	Adar	chrX	1781839	1781840	Ser->Gly	+	+	0.0349340255245512	True
X 1810454	0.203389830508475	59	47	12	59	58.68	47	0	12	0	0.119047619047619	42	37	5	42	50.86	37	0	5	0	chrX	1810453	1810454	Rbcn-3B	chrX	1916420	1916421	UTR3	+	+	0.0843422114608555	True
X 2006375	0.240740740740741	54	41	13	54	58.2	41	0	13	0	0.176470588235294	34	28	6	34	48.85	28	0	6	0	chrX	2006374	2006375	csw	chrX	2112341	2112342	UTR3	+	+	0.0642701525054466	True
X 2006384	0	54	54	0	54	51.63	54	0	0	0	0	31	31	0	31	46.35	31	0	0	0	chrX	2006383	2006384	csw	chrX	2112350	2112351	UTR3	+	+	0	True
X 2006388	0.192307692307692	52	42	10	52	50.5	42	0	10	0	0.032258064516129	31	30	1	31	47.29	30	0	1	0	chrX	2006387	2006388	csw	chrX	2112354	2112355	UTR3	+	+	0.160049627791563	True
X 2006389	0.346153846153846	52	34	18	52	51.92	34	0	18	0	0.40625	32	19	13	32	48.44	19	0	13	0	chrX	2006388	2006389	csw	chrX	2112355	2112356	UTR3	+	+	0.0600961538461539	True
X 2006642	0.0865800865800866	231	211	20	231	57.99	211	0	20	0	0.0222222222222222	180	176	4	180	58.9	176	0	4	0	chrX	2006641	2006642	csw	chrX	2112608	2112609	UTR3	+	+	0.0643578643578644	True
X 2111839	0.728813559322034	59	16	43	59	50.93	0	43	0	16	0.75	68	17	51	68	57.76	0	51	0	17	chrX	2111838	2111839	Vinc	chrX	2217805	2217806	Gln->Arg	-	-	0.0211864406779662	True
X 2275082	0.31	100	69	31	100	49.25	0	31	0	69	0.284403669724771	109	78	31	109	49.18	0	31	0	78	chrX	2275081	2275082	PsGEF	chrX	2381048	2381049	Arg->Gly	-	-	0.0255963302752293	True
X 2522899	0.571428571428571	63	27	36	63	48.06	27	0	36	0	0.639344262295082	61	22	39	61	52.05	22	0	39	0	chrX	2522898	2522899	PI4KIIIalpha	chrX	2628865	2628866	Tyr->Cys	+	+	0.0679156908665106	True
X 3753661	0.14762443438914	1768	1507	261	1768	56.58	1	261	0	1506	0.138778220451527	1506	1297	209	1506	56.14	0	209	0	1297	chrX	3753660	3753661	roX1	chrX	3859627	3859628	ncRNA_exonic	-	-	0.00884621393761306	True
X 3753678	0.218270008084074	1237	967	270	1237	54.68	0	270	0	967	0.198782961460446	986	790	196	986	53.57	0	196	0	790	chrX	3753677	3753678	roX1	chrX	3859644	3859645	ncRNA_exonic	-	-	0.0194870466236281	True
X 3753999	0.0996047430830039	1265	1139	126	1265	54.03	0	126	0	1139	0.121281464530892	874	768	106	874	54.11	0	106	0	768	chrX	3753998	3753999	roX1	chrX	3859965	3859966	ncRNA_exonic	-	-	0.0216767214478885	True
X 3754654	0.0693454309786131	1543	1436	107	1543	53.92	0	107	0	1436	0.0563674321503132	958	904	54	958	48.92	0	54	0	904	chrX	3754653	3754654	roX1	chrX	3860620	3860621	ncRNA_exonic	-	-	0.0129779988282999	True
X 3754673	0.0879864636209814	1182	1078	104	1182	56.6	0	104	0	1078	0.0710843373493976	830	771	59	830	53.93	1	59	0	770	chrX	3754672	3754673	roX1	chrX	3860639	3860640	ncRNA_exonic	-	-	0.0169021262715838	True
X 3754725	0.134054562558796	2126	1841	285	2126	56.88	0	285	0	1841	0.100371747211896	1883	1694	189	1883	57.2	0	189	0	1694	chrX	3754724	3754725	roX1	chrX	3860691	3860692	ncRNA_exonic	-	-	0.0336828153468999	True
X 3754726	0.446022727272727	2112	1170	942	2112	56.27	1	942	0	1169	0.4	1880	1128	752	1880	56.58	1	751	1	1127	chrX	3754725	3754726	roX1	chrX	3860692	3860693	ncRNA_exonic	-	-	0.0460227272727273	True
X 3754727	0.0953058321479374	2109	1908	201	2109	56.72	0	201	0	1908	0.086864406779661	1888	1724	164	1888	57	0	164	0	1724	chrX	3754726	3754727	roX1	chrX	3860693	3860694	ncRNA_exonic	-	-	0.00844142536827638	True
X 3755345	0.135395189003436	1455	1258	197	1455	54.23	0	197	0	1258	0.121480289621883	1243	1092	151	1243	53.71	0	151	0	1092	chrX	3755344	3755345	roX1	chrX	3861311	3861312	ncRNA_exonic	-	-	0.0139148993815539	True
X 3755357	0.143929058663029	1466	1255	211	1466	53.06	0	211	0	1255	0.119195046439628	1292	1138	154	1292	52.58	0	154	0	1138	chrX	3755356	3755357	roX1	chrX	3861323	3861324	ncRNA_exonic	-	-	0.0247340122234002	True
X 3755531	0.236042012161415	1809	1382	427	1809	51.73	0	427	0	1382	0.21120186697783	1714	1352	362	1714	53.35	0	362	0	1352	chrX	3755530	3755531	roX1	chrX	3861497	3861498	ncRNA_exonic	-	-	0.0248401451835855	True
X 3755532	0.228040540540541	1776	1371	405	1776	52.31	0	405	0	1371	0.228215767634855	1687	1302	385	1687	53.77	0	385	0	1302	chrX	3755531	3755532	roX1	chrX	3861498	3861499	ncRNA_exonic	-	-	0.000175227094314223	True
X 3755533	0.118682566723453	1761	1552	209	1761	52.41	0	209	0	1552	0.0957446808510638	1692	1530	162	1692	53.63	0	162	0	1530	chrX	3755532	3755533	roX1	chrX	3861499	3861500	ncRNA_exonic	-	-	0.0229378858723887	True
X 3755534	0.868880135059088	1777	233	1544	1777	52.38	1	1544	0	232	0.877151335311573	1685	207	1478	1685	53.49	0	1478	0	207	chrX	3755533	3755534	roX1	chrX	3861500	3861501	ncRNA_exonic	-	-	0.0082712002524844	True
X 3755538	0.676120249574589	1763	571	1192	1763	52.01	0	1191	1	571	0.689800844900422	1657	514	1143	1657	53.62	0	1143	0	514	chrX	3755537	3755538	roX1	chrX	3861504	3861505	ncRNA_exonic	-	-	0.0136805953258338	True
X 3755737	0.0828526481384373	1907	1749	158	1907	51.93	0	158	0	1749	0.0650510204081633	1568	1466	102	1568	51.98	1	102	0	1465	chrX	3755736	3755737	roX1	chrX	3861703	3861704	ncRNA_exonic	-	-	0.0178016277302741	True
X 3847283	0.195121951219512	41	33	8	41	49.51	33	0	8	0	0.114285714285714	35	31	4	35	45.57	31	0	4	0	chrX	3847282	3847283	Vap33	chrX	3953249	3953250	UTR3	+	+	0.0808362369337979	True
X 3847286	0.0487804878048781	41	39	2	41	50.73	39	0	2	0	0.0540540540540541	37	35	2	37	45.95	35	0	2	0	chrX	3847285	3847286	Vap33	chrX	3953252	3953253	UTR3	+	+	0.00527356624917601	True
X 3847297	0.324324324324324	37	25	12	37	48.11	25	0	12	0	0.258064516129032	31	23	8	31	46.39	23	0	8	0	chrX	3847296	3847297	Vap33	chrX	3953263	3953264	UTR3	+	+	0.0662598081952921	True
X 3847310	0	34	34	0	34	41.35	34	0	0	0	0.0645161290322581	31	29	2	31	38.71	29	0	2	0	chrX	3847309	3847310	Vap33	chrX	3953276	3953277	UTR3	+	+	0.0645161290322581	True
X 3847324	0.236842105263158	38	29	9	38	40.32	29	0	9	0	0.125	32	28	4	32	39.25	28	0	4	0	chrX	3847323	3847324	Vap33	chrX	3953290	3953291	UTR3	+	+	0.111842105263158	True
X 3847511	0.129032258064516	31	27	4	31	56.74	27	0	4	0	NA	NA	NA	NA	NA	NA	NA	NA	NA	NA	chrX	3847510	3847511	Vap33	chrX	3953477	3953478	UTR3	+	+	NA	True
X 4246416	0.0857142857142857	35	32	3	35	51.91	32	0	3	0	0.183333333333333	60	49	11	60	51.35	49	0	11	0	chrX	4246415	4246416	norpA	chrX	4352382	4352383	intronic	+	+	0.0976190476190476	True
X 4246417	0.138888888888889	36	31	5	36	51.92	31	0	5	0	0.0645161290322581	62	58	4	62	52.53	58	0	4	0	chrX	4246416	4246417	norpA	chrX	4352383	4352384	intronic	+	+	0.0743727598566308	True
X 4246418	0.0285714285714286	35	34	1	35	51.63	34	0	1	0	0.0333333333333333	60	58	2	60	52.78	58	0	2	0	chrX	4246417	4246418	norpA	chrX	4352384	4352385	intronic	+	+	0.00476190476190476	True
X 4246419	0	36	36	0	36	52.11	36	0	0	0	0	61	61	0	61	53.41	61	0	0	0	chrX	4246418	4246419	norpA	chrX	4352385	4352386	intronic	+	+	0	True
X 4427364	0.0462962962962963	108	103	5	108	35.88	103	0	5	0	0.0416666666666667	72	69	3	72	35.78	69	0	3	0	chrX	4427363	4427364	CG3556	chrX	4533330	4533331	Ile->Val	+	+	0.00462962962962963	True
X 4970786	0	37	37	0	37	60.76	0	0	0	37	0	22	22	0	22	56.64	0	0	0	22	chrX	4970785	4970786	CG32767	chrX	5076752	5076753	UTR3	+	+	0	True
X 4970796	0.032258064516129	31	30	1	31	59.45	0	1	0	30	NA	NA	NA	NA	NA	NA	NA	NA	NA	NA	chrX	4970795	4970796	CG32767	chrX	5076762	5076763	UTR3	-	-	NA	True
X 4970797	0	31	31	0	31	57.74	0	0	0	31	NA	NA	NA	NA	NA	NA	NA	NA	NA	NA	chrX	4970796	4970797	CG32767	chrX	5076763	5076764	UTR3	-	-	NA	True
X 5123268	0.138888888888889	72	62	10	72	39.6	62	0	10	0	0.028169014084507	71	69	2	71	41.62	69	0	2	0	chrX	5123267	5123268	rg	chrX	5229234	5229235	Gln->Arg	+	+	0.110719874804382	True
X 5290552	0.372262773722628	137	86	51	137	36.63	86	0	51	0	0.214876033057851	121	95	26	121	37.32	95	0	26	0	chrX	5290551	5290552	SK	chrX	5396518	5396519	Tyr->Cys	+	+	0.157386740664776	True
X 5294917	0.152777777777778	72	61	11	72	53.28	61	0	11	0	0.197530864197531	81	65	16	81	55.32	65	0	16	0	chrX	5294916	5294917	SK	chrX	5400883	5400884	UTR3	+	+	0.0447530864197531	True
X 5524147	0.718181818181818	110	31	79	110	44.87	0	79	0	31	0.786324786324786	117	25	92	117	45.02	0	92	0	25	chrX	5524146	5524147	CG42492	chrX	5630113	5630114	Gln->Arg	-	-	0.0681429681429682	True
X 5524246	0.346534653465347	101	66	35	101	47.97	0	35	0	66	0.260162601626016	123	91	32	123	46.54	0	32	0	91	chrX	5524245	5524246	CG42492	chrX	5630212	5630213	Asp->Gly	-	-	0.0863720518393302	True
X 5524267	0.683168316831683	101	32	69	101	48.93	0	69	0	32	0.636363636363636	132	48	84	132	49.92	0	84	0	48	chrX	5524266	5524267	CG42492	chrX	5630233	5630234	Gln->Arg	-	-	0.0468046804680469	True
X 5524375	0.251572327044025	159	119	40	159	54.42	0	40	0	119	0.327777777777778	180	121	59	180	53.11	0	59	0	121	chrX	5524374	5524375	CG42492	chrX	5630341	5630342	Tyr->Cys	-	-	0.0762054507337526	True
X 5525059	0.273972602739726	73	53	20	73	56.07	0	20	0	53	0.322916666666667	96	65	31	96	56.47	0	31	0	65	chrX	5525058	5525059	CG42492	chrX	5631025	5631026	Lys->Arg	-	-	0.0489440639269407	True
X 5525062	0	68	68	0	68	53.62	0	0	0	68	0.0465116279069767	86	82	4	86	59.33	0	4	0	82	chrX	5525061	5525062	CG42492	chrX	5631028	5631029	Lys->Arg	-	-	0.0465116279069767	True
X 5525068	0.779220779220779	77	17	60	77	53.01	0	60	0	17	0.804347826086957	92	18	74	92	55.91	0	74	0	18	chrX	5525067	5525068	CG42492	chrX	5631034	5631035	Lys->Arg	-	-	0.0251270468661773	True
X 5525081	0.758241758241758	91	22	69	91	52.18	0	69	0	22	0.72	100	28	72	100	55.48	0	72	0	28	chrX	5525080	5525081	CG42492	chrX	5631047	5631048	Thr->Ala	-	-	0.0382417582417582	True
X 6001644	0.246376811594203	69	52	17	69	48.88	0	17	0	52	0.178571428571429	56	46	10	56	49.84	0	10	0	46	chrX	6001643	6001644	Ca-alpha1T	chrX	6107610	6107611	Pro->Pro	-	-	0.0678053830227743	True
X 6001653	0.426666666666667	75	43	32	75	51.27	0	32	0	43	0.420289855072464	69	40	29	69	48.75	0	29	0	40	chrX	6001652	6001653	Ca-alpha1T	chrX	6107619	6107620	Pro->Pro	-	-	0.00637681159420295	True
X 6001662	0.103896103896104	77	69	8	77	53.29	0	8	0	69	0.0285714285714286	70	68	2	70	52.46	0	2	0	68	chrX	6001661	6001662	Ca-alpha1T	chrX	6107628	6107629	Val->Val	-	-	0.0753246753246753	True
X 6002586	0.862385321100917	109	15	94	109	46.93	0	94	0	15	0.954022988505747	87	4	83	87	51.25	0	83	0	4	chrX	6002585	6002586	Ca-alpha1T	chrX	6108552	6108553	Lys->Arg	-	-	0.0916376674048296	True
X 6002745	0.934782608695652	92	6	86	92	49.47	0	86	0	6	0.974025974025974	77	2	75	77	48.32	0	75	0	2	chrX	6002744	6002745	Ca-alpha1T	chrX	6108711	6108712	Asn->Ser	-	-	0.0392433653303218	True
X 6002799	0.173913043478261	115	95	20	115	49.39	0	20	0	95	0.258823529411765	85	63	22	85	47.09	0	22	0	63	chrX	6002798	6002799	Ca-alpha1T	chrX	6108765	6108766	Asn->Ser	-	-	0.0849104859335039	True
X 6003904	0.163841807909605	177	148	29	177	47.51	0	29	0	148	0.206666666666667	150	119	31	150	47.02	0	31	0	119	chrX	6003903	6003904	Ca-alpha1T	chrX	6109870	6109871	Thr->Ala	-	-	0.0428248587570622	True
X 6009458	0.743421052631579	152	39	113	152	36.07	0	113	0	39	0.791044776119403	134	28	106	134	36.94	0	106	0	28	chrX	6009457	6009458	Ca-alpha1T	chrX	6115424	6115425	Ser->Gly	-	-	0.047623723487824	True
X 6039410	0.00746268656716418	134	133	1	134	45.81	0	1	0	133	0.056	125	118	7	125	45.02	0	7	0	118	chrX	6039409	6039410	Ca-alpha1T	chrX	6145376	6145377	Ser->Gly	-	-	0.0485373134328358	True
X 6039419	0.0661157024793388	121	113	8	121	45.53	0	8	0	113	0.0775862068965517	116	107	9	116	45.91	0	9	0	107	chrX	6039418	6039419	Ca-alpha1T	chrX	6145385	6145386	Ser->Gly	-	-	0.0114705044172129	True
X 6127587	0.21	100	79	21	100	54.78	79	0	21	0	0.153846153846154	78	66	12	78	54.9	66	0	12	0	chrX	6127586	6127587	dtn	chrX	6233553	6233554	UTR3	+	+	0.0561538461538461	True
X 7632553	0.272727272727273	33	24	9	33	45.79	24	0	9	0	0.225806451612903	31	24	7	31	48.26	24	0	7	0	chrX	7632552	7632553	Tom40	chrX	7738519	7738520	Thr->Ala	+	+	0.0469208211143695	True
X 8036169	0.0256410256410256	39	38	1	39	61.33	0	1	0	38	0.125	24	21	3	24	64.75	0	3	0	21	chrX	8036168	8036169	Smox	chrX	8142135	8142136	UTR5	-	-	0.0993589743589744	True
X 8134193	0.108695652173913	46	41	5	46	49.3	41	0	5	0	0.0434782608695652	46	44	2	46	49.57	44	0	2	0	chrX	8134192	8134193	sdt	chrX	8240159	8240160	UTR3	+	+	0.0652173913043478	True
X 8134194	0.261904761904762	42	31	11	42	47.33	31	0	11	0	0.209302325581395	43	34	9	43	49.53	34	0	9	0	chrX	8134193	8134194	sdt	chrX	8240160	8240161	UTR3	+	+	0.0526024363233666	True
X 8134195	0.232558139534884	43	33	10	43	46.19	33	0	10	0	0.212765957446809	47	37	10	47	48.47	37	0	10	0	chrX	8134194	8134195	sdt	chrX	8240161	8240162	UTR3	+	+	0.0197921820880752	True
X 8526473	0.434782608695652	23	13	10	23	57.52	0	10	0	13	0.541666666666667	24	11	13	24	56.12	0	13	0	11	chrX	8526472	8526473	oc	chrX	8632439	8632440	UTR3	-	-	0.106884057971014	True
X 8921108	0.333333333333333	189	126	63	189	49.02	126	0	63	0	0.351515151515152	165	107	58	165	49.38	107	0	58	0	chrX	8921107	8921108	rdgA	chrX	9027074	9027075	ncRNA_UTR3	+	+	0.0181818181818182	True
X 8921204	0.222627737226277	274	213	61	274	57.97	213	0	61	0	0.204255319148936	235	187	48	235	59.74	187	0	48	0	chrX	8921203	8921204	rdgA	chrX	9027170	9027171	ncRNA_UTR3	+	+	0.0183724180773412	True
X 8921848	0.141263940520446	269	231	38	269	55.94	231	0	38	0	0.137404580152672	262	226	36	262	58.74	226	0	36	0	chrX	8921847	8921848	rdgA	chrX	9027814	9027815	ncRNA_UTR3	+	+	0.00385936036777434	True
X 9171062	0.37037037037037	27	17	10	27	54.85	0	10	0	17	0.482758620689655	29	15	14	29	61.66	0	14	0	15	chrX	9171061	9171062	c11.1	chrX	9277028	9277029	Tyr->Cys	-	-	0.112388250319285	True
X 9172609	0.441176470588235	34	19	15	34	53.76	0	15	0	19	0.392857142857143	28	17	11	28	55.89	0	11	0	17	chrX	9172608	9172609	c11.1	chrX	9278575	9278576	Lys->Arg	-	-	0.0483193277310924	True
X 9468688	0.692307692307692	39	12	27	39	52.9	0	27	0	12	0.678571428571429	28	9	19	28	52.14	0	19	0	9	chrX	9468687	9468688	LPCAT	chrX	9574654	9574655	Ile->Met	-	-	0.0137362637362637	True
X 10603513	0.113636363636364	44	39	5	44	54.95	39	0	5	0	0.142857142857143	35	30	5	35	56.14	30	0	5	0	chrX	10603512	10603513	X11Lbeta	chrX	10709479	10709480	UTR3	+	+	0.0292207792207792	True
X 10603522	0	43	43	0	43	51.84	43	0	0	0	0.03125	32	31	1	32	52.88	31	0	1	0	chrX	10603521	10603522	X11Lbeta	chrX	10709488	10709489	UTR3	+	+	0.03125	True
X 10640518	0.244897959183673	49	37	12	49	39.43	37	0	12	0	0.157894736842105	57	48	9	57	39.86	48	0	9	0	chrX	10640517	10640518	ras	chrX	10746484	10746485	His->Arg	+	+	0.0870032223415682	True
X 10640521	0.102040816326531	49	44	5	49	40.06	44	0	5	0	0.0909090909090909	55	50	5	55	41.22	50	0	5	0	chrX	10640520	10640521	ras	chrX	10746487	10746488	Lys->Arg	+	+	0.0111317254174397	True
X 11387447	0.0833333333333333	24	22	2	24	53.92	22	0	2	0	NA	NA	NA	NA	NA	NA	NA	NA	NA	NA	chrX	11387446	11387447	Drak	chrX	11493413	11493414	UTR5	+	+	NA	True
X 11387494	0.0434782608695652	23	22	1	23	48.09	22	0	1	0	0	22	22	0	22	50.45	22	0	0	0	chrX	11387493	11387494	Drak	chrX	11493460	11493461	UTR5	+	+	0.0434782608695652	True
X 11598209	0.074468085106383	94	87	7	94	58.27	87	0	7	0	0.0412371134020619	97	93	4	97	63.84	93	0	4	0	chrX	11598208	11598209	PhKgamma	chrX	11704175	11704176	UTR3	+	+	0.0332309717043211	True
X 11598212	0.119565217391304	92	81	11	92	53.51	81	0	11	0	0.117021276595745	94	83	11	94	59.73	83	0	11	0	chrX	11598211	11598212	PhKgamma	chrX	11704178	11704179	UTR3	+	+	0.00254394079555967	True
X 11598220	0.0777777777777778	90	83	7	90	57.08	83	0	7	0	0.0208333333333333	96	94	2	96	61.31	94	0	2	0	chrX	11598219	11598220	PhKgamma	chrX	11704186	11704187	UTR3	-	-	0.0569444444444445	True
X 11598221	0.329545454545455	88	59	29	88	55.61	59	0	29	0	0.294736842105263	95	67	28	95	59.57	67	0	28	0	chrX	11598220	11598221	PhKgamma	chrX	11704187	11704188	UTR3	+	+	0.0348086124401914	True
X 11833731	0.376712328767123	146	91	55	146	36.26	0	55	0	91	0.432432432432432	148	84	64	148	36.94	0	64	0	84	chrX	11833730	11833731	cac	chrX	11939697	11939698	Arg->Gly	-	-	0.0557201036653092	True
X 11833797	0.244897959183673	98	74	24	98	42.43	0	24	0	74	0.316831683168317	101	69	32	101	41.79	0	32	0	69	chrX	11833796	11833797	cac	chrX	11939763	11939764	Asn->Asp	-	-	0.0719337239846434	True
X 11843915	0.453416149068323	161	88	73	161	36.51	0	73	0	88	0.390625	192	117	75	192	36.97	0	75	0	117	chrX	11843914	11843915	cac	chrX	11949881	11949882	Asn->Ser	-	-	0.062791149068323	True
X 11843916	0.176829268292683	164	135	29	164	36.66	0	29	0	135	0.120603015075377	199	175	24	199	36.71	0	24	0	175	chrX	11843915	11843916	cac	chrX	11949882	11949883	Asn->Asp	-	-	0.056226253217306	True
X 11848310	0.826771653543307	127	22	105	127	36	0	105	0	22	0.837209302325581	129	21	108	129	36.57	0	108	0	21	chrX	11848309	11848310	cac	chrX	11954276	11954277	Asn->Ser	-	-	0.0104376487822744	True
X 11858225	0.114942528735632	87	77	10	87	39.91	0	10	0	77	0.182795698924731	93	76	17	93	37.6	0	17	0	76	chrX	11858224	11858225	cac	chrX	11964191	11964192	Met->Val	-	-	0.067853170189099	True
X 11862801	0.710526315789474	76	22	54	76	51.08	0	54	0	22	0.69811320754717	53	16	37	53	44.38	0	37	0	16	chrX	11862800	11862801	cac	chrX	11968767	11968768	Asn->Ser	-	-	0.0124131082423039	True
X 11862979	0	90	90	0	90	52.32	0	0	0	90	0	85	85	0	85	50.72	0	0	0	85	chrX	11862978	11862979	cac	chrX	11968945	11968946	Ile->Val	-	-	0	True
X 11863002	0.307692307692308	91	63	28	91	51.07	0	28	0	63	0.3125	80	55	25	80	53.34	0	25	0	55	chrX	11863001	11863002	cac	chrX	11968968	11968969	Asn->Ser	-	-	0.00480769230769229	True
X 11863073	0.101123595505618	89	80	9	89	48.46	0	9	0	80	0.036144578313253	83	80	3	83	52.61	0	3	0	80	chrX	11863072	11863073	cac	chrX	11969039	11969040	Ile->Met	-	-	0.064979017192365	True
X 11864579	0.153846153846154	169	143	26	169	54.74	0	26	0	143	0.203389830508475	177	141	36	177	54.66	0	36	0	141	chrX	11864578	11864579	cac	chrX	11970545	11970546	Glu->Glu	-	-	0.0495436766623207	True
X 11864589	0.4	155	93	62	155	54.19	0	62	0	93	0.480769230769231	156	81	75	156	52.83	0	75	0	81	chrX	11864588	11864589	cac	chrX	11970555	11970556	Glu->Gly	-	-	0.0807692307692308	True
X 11864594	0.0458015267175573	131	125	6	131	53.38	0	6	0	125	0.00709219858156028	141	140	1	141	51.48	0	1	0	140	chrX	11864593	11864594	cac	chrX	11970560	11970561	Glu->Glu	-	-	0.038709328135997	True
X 11865886	0.675324675324675	77	25	52	77	49.87	0	52	0	25	0.652777777777778	72	25	47	72	50.99	0	47	0	25	chrX	11865885	11865886	cac	chrX	11971852	11971853	Ser->Gly	-	-	0.0225468975468975	True
X 12532713	0.0898876404494382	178	162	16	178	51.2	162	0	16	0	0.15	200	170	30	200	47.71	170	0	30	0	chrX	12532712	12532713	Tomosyn	chrX	12638679	12638680	Ser->Gly	+	+	0.0601123595505618	True
X 12538949	0.0833333333333333	24	22	2	24	58.04	22	0	2	0	NA	NA	NA	NA	NA	NA	NA	NA	NA	NA	chrX	12538948	12538949	Tomosyn	chrX	12644915	12644916	intronic	-	-	NA	True
X 12538959	0.04	25	24	1	25	52.76	24	0	1	0	NA	NA	NA	NA	NA	NA	NA	NA	NA	NA	chrX	12538958	12538959	Tomosyn	chrX	12644925	12644926	intronic	+	+	NA	True
X 12970622	0.133333333333333	30	26	4	30	58.17	26	0	4	0	0.1	20	18	2	20	53.9	18	0	2	0	chrX	12970621	12970622	rad	chrX	13076588	13076589	UTR3	+	+	0.0333333333333333	True
X 13607573	0.192307692307692	26	21	5	26	47.04	21	0	5	0	0.142857142857143	21	18	3	21	47.43	18	0	3	0	chrX	13607572	13607573	Nna1	chrX	13713539	13713540	Lys->Lys	+	+	0.0494505494505495	True
X 14166125	0.96551724137931	29	1	28	29	53.21	1	0	28	0	0.888888888888889	45	5	40	45	53.93	5	0	40	0	chrX	14166124	14166125	na	chrX	14272091	14272092	Thr->Ala	+	+	0.0766283524904215	True
X 14166129	0.794117647058823	34	7	27	34	51.41	7	0	27	0	0.92	50	4	46	50	51.7	4	0	46	0	chrX	14166128	14166129	na	chrX	14272095	14272096	Asn->Ser	+	+	0.125882352941177	True
X 14168301	0.4	60	36	24	60	40.88	36	0	24	0	0.34	50	33	17	50	41.2	33	0	17	0	chrX	14168300	14168301	na	chrX	14274267	14274268	Lys->Arg	+	+	0.06	True
X 14683549	0	20	20	0	20	46	0	0	0	20	NA	NA	NA	NA	NA	NA	NA	NA	NA	NA	chrX	14683548	14683549	rut	chrX	14789515	14789516	UTR3	+	+	NA	True
X 14683551	0	20	20	0	20	47.05	0	0	0	20	NA	NA	NA	NA	NA	NA	NA	NA	NA	NA	chrX	14683550	14683551	rut	chrX	14789517	14789518	UTR3	+	+	NA	True
X 14721061	0.307692307692308	26	18	8	26	55.15	0	8	0	18	0.307692307692308	26	18	8	26	62.23	0	8	0	18	chrX	14721060	14721061	CG14408	chrX	14827027	14827028	UTR3	-	-	0	True
X 14721062	0.241379310344828	29	22	7	29	54.76	1	7	0	21	0.36	25	16	9	25	61.8	0	9	0	16	chrX	14721061	14721062	CG14408	chrX	14827028	14827029	UTR3	-	-	0.118620689655172	True
X 14723809	0.037037037037037	54	52	2	54	50.7	0	2	0	52	0.0476190476190476	42	40	2	42	48.4	0	2	0	40	chrX	14723808	14723809	CG14408	chrX	14829775	14829776	Thr->Ala	-	-	0.0105820105820106	True
X 14723854	0.275	40	29	11	40	57.25	0	11	0	29	0.289473684210526	38	27	11	38	56.82	0	11	0	27	chrX	14723853	14723854	CG14408	chrX	14829820	14829821	Lys->Glu	-	-	0.0144736842105263	True
X 14890707	0.686274509803922	51	16	35	51	38.06	16	0	35	0	0.707317073170732	41	12	29	41	34.73	12	0	29	0	chrX	14890706	14890707	eag	chrX	14996673	14996674	Lys->Arg	+	+	0.0210425633668101	True
X 14893901	0.705882352941177	34	10	24	34	42.85	10	0	24	0	0.75	40	10	30	40	44.4	10	0	30	0	chrX	14893900	14893901	eag	chrX	14999867	14999868	Tyr->Cys	+	+	0.0441176470588235	True
X 14893953	0.16	25	21	4	25	43.96	21	0	4	0	0	29	29	0	29	42.93	29	0	0	0	chrX	14893952	14893953	eag	chrX	14999919	14999920	Val->Val	+	+	0.16	True
X 14893957	0.814814814814815	27	5	22	27	43.22	5	0	22	0	0.724137931034483	29	8	21	29	43.14	8	0	21	0	chrX	14893956	14893957	eag	chrX	14999923	14999924	Asn->Asp	+	+	0.090676883780332	True
X 14893971	0.0740740740740741	27	25	2	27	43.56	25	0	2	0	0	27	27	0	27	42.26	27	0	0	0	chrX	14893970	14893971	eag	chrX	14999937	14999938	Ala->Ala	+	+	0.0740740740740741	True
X 14894656	0.66	50	17	33	50	55.5	17	0	33	0	0.45	40	22	18	40	51.9	22	0	18	0	chrX	14894655	14894656	eag	chrX	15000622	15000623	Lys->Arg	+	+	0.21	True
X 14896297	0.35	20	13	7	20	51.4	13	0	7	0	0.266666666666667	30	22	8	30	54.1	22	0	8	0	chrX	14896296	14896297	eag	chrX	15002263	15002264	Ser->Ser	+	+	0.0833333333333333	True
X 14896298	0.55	20	9	11	20	48.15	9	0	11	0	0.392857142857143	28	17	11	28	55.57	17	0	11	0	chrX	14896297	14896298	eag	chrX	15002264	15002265	Ser->Gly	+	+	0.157142857142857	True
X 14898955	0.0384615384615385	26	25	1	26	55.35	25	0	1	0	0	30	30	0	30	55.67	30	0	0	0	chrX	14898954	14898955	eag	chrX	15004921	15004922	Pro->Pro	+	+	0.0384615384615385	True
X 14952424	0.742424242424242	66	17	49	66	48.14	0	49	0	17	0.714285714285714	70	20	50	70	51.3	0	50	0	20	chrX	14952423	14952424	hiw	chrX	15058390	15058391	Lys->Arg	-	-	0.0281385281385281	True
X 14990403	0.333333333333333	33	22	11	33	56.58	22	0	11	0	0.56	25	11	14	25	54.76	11	0	14	0	chrX	14990402	14990403	Rab3-GEF	chrX	15096369	15096370	intronic	+	+	0.226666666666667	True
X 14992526	0.36283185840708	113	72	41	113	46.86	72	0	41	0	0.362204724409449	127	81	46	127	43.97	81	0	46	0	chrX	14992525	14992526	Rab3-GEF	chrX	15098492	15098493	Ser->Gly	+	+	0.000627133997630813	True
X 14992625	0.457364341085271	129	70	59	129	45.05	70	0	59	0	0.439393939393939	132	74	58	132	47.86	74	0	58	0	chrX	14992624	14992625	Rab3-GEF	chrX	15098591	15098592	Ser->Gly	+	+	0.0179704016913319	True
X 15005912	0.592592592592593	54	22	32	54	43.56	22	0	32	0	0.636363636363636	66	24	42	66	46.77	24	0	42	0	chrX	15005911	15005912	Rab3-GEF	chrX	15111878	15111879	Gln->Arg	+	+	0.0437710437710438	True
X 16233657	0.444444444444444	45	25	20	45	61.67	25	0	20	0	0.55	40	18	22	40	64.33	18	0	22	0	chrX	16233656	16233657	Dsp1	chrX	16339623	16339624	UTR3	+	+	0.105555555555556	True
X 16350453	0	21	21	0	21	60.05	0	0	0	21	NA	NA	NA	NA	NA	NA	NA	NA	NA	NA	chrX	16350452	16350453	para	chrX	16456419	16456420	UTR3	-	-	NA	True
X 16354271	0.163636363636364	110	92	18	110	50.6	0	18	0	92	0.15	40	34	6	40	49.5	0	6	0	34	chrX	16354270	16354271	para	chrX	16460237	16460238	UTR3	-	-	0.0136363636363636	True
X 16354628	0.130434782608696	23	20	3	23	38.61	0	3	0	20	NA	NA	NA	NA	NA	NA	NA	NA	NA	NA	chrX	16354627	16354628	para	chrX	16460594	16460595	UTR3	-	-	NA	True
X 16354673	0.121212121212121	33	29	4	33	41.94	0	4	0	29	0.0967741935483871	31	28	3	31	39.1	0	3	0	28	chrX	16354672	16354673	para	chrX	16460639	16460640	UTR3	-	-	0.0244379276637341	True
X 16358752	0.901734104046243	173	17	156	173	44.49	0	156	0	17	0.882352941176471	170	20	150	170	46.56	0	150	0	20	chrX	16358751	16358752	para	chrX	16464718	16464719	Asn->Ser	-	-	0.0193811628697722	True
X 16360231	0.295081967213115	61	43	18	61	46.34	0	18	0	43	0.339622641509434	53	35	18	53	45.04	0	18	0	35	chrX	16360230	16360231	para	chrX	16466197	16466198	intronic	-	-	0.0445406742963192	True
X 16360236	0.1875	64	52	12	64	47.34	0	12	0	52	0.113207547169811	53	47	6	53	46.02	0	6	0	47	chrX	16360235	16360236	para	chrX	16466202	16466203	intronic	-	-	0.0742924528301887	True
X 16360237	0.233333333333333	60	46	14	60	46.63	0	14	0	46	0.230769230769231	52	40	12	52	44.65	0	12	0	40	chrX	16360236	16360237	para	chrX	16466203	16466204	intronic	-	-	0.00256410256410255	True
X 16360249	0.0684931506849315	73	68	5	73	45.89	0	5	0	68	0.0338983050847458	59	57	2	59	46.75	0	2	0	57	chrX	16360248	16360249	para	chrX	16466215	16466216	intronic	-	-	0.0345948456001857	True
X 16362816	0.0392156862745098	51	49	2	51	55.31	0	2	0	49	0	35	35	0	35	51.69	0	0	0	35	chrX	16362815	16362816	para	chrX	16468782	16468783	intronic	-	-	0.0392156862745098	True
X 16363663	0.317460317460317	63	43	20	63	51.83	0	20	0	43	0.174603174603175	63	52	11	63	52.65	0	11	0	52	chrX	16363662	16363663	para	chrX	16469629	16469630	intronic	-	-	0.142857142857143	True
X 16363665	0.109375	64	57	7	64	51.83	0	7	0	57	0.0645161290322581	62	58	4	62	51.87	0	4	0	58	chrX	16363664	16363665	para	chrX	16469631	16469632	intronic	-	-	0.0448588709677419	True
X 16363792	0	56	56	0	56	46.57	0	0	0	56	0.171428571428571	35	29	6	35	46.77	0	6	0	29	chrX	16363791	16363792	para	chrX	16469758	16469759	intronic	-	-	0.171428571428571	True
X 16365262	0.583850931677019	161	67	94	161	43.46	0	93	1	67	0.563492063492063	126	55	71	126	41.25	0	71	0	55	chrX	16365261	16365262	para	chrX	16471228	16471229	Ile->Val	-	-	0.0203588681849551	True
X 16365298	0.432258064516129	155	88	67	155	42.54	0	67	0	88	0.414414414414414	111	65	46	111	40.05	0	46	0	65	chrX	16365297	16365298	para	chrX	16471264	16471265	Ile->Val	-	-	0.0178436501017146	True
X 16365323	0.211009174311927	109	86	23	109	47.63	0	23	0	86	0.134831460674157	89	77	12	89	44.96	0	11	1	77	chrX	16365322	16365323	para	chrX	16471289	16471290	Ile->Met	-	-	0.0761777136377693	True
X 16365352	0.429906542056075	107	61	46	107	48.69	0	46	0	61	0.421686746987952	83	48	35	83	52.22	0	35	0	48	chrX	16365351	16365352	para	chrX	16471318	16471319	Ile->Val	-	-	0.00821979506812293	True
X 16365847	0.382716049382716	81	50	31	81	50.27	0	31	0	50	0.316455696202532	79	54	25	79	53.3	0	25	0	54	chrX	16365846	16365847	para	chrX	16471813	16471814	intronic	-	-	0.0662603531801844	True
X 16366694	0.160714285714286	56	47	9	56	50.21	0	9	0	47	0.0701754385964912	57	53	4	57	46.02	0	4	0	53	chrX	16366693	16366694	para	chrX	16472660	16472661	intronic	-	-	0.0905388471177945	True
X 16367642	0.0126582278481013	158	156	2	158	42.56	0	2	0	156	0.021978021978022	91	89	2	91	39.05	0	2	0	89	chrX	16367641	16367642	para	chrX	16473608	16473609	Lys->Lys	-	-	0.00931979412992071	True
X 16367643	0	155	155	0	155	44.44	0	0	0	155	0.0326086956521739	92	89	3	92	39.45	0	3	0	89	chrX	16367642	16367643	para	chrX	16473609	16473610	Lys->Arg	-	-	0.0326086956521739	True
X 16367670	0.463855421686747	166	89	77	166	44.72	0	77	0	89	0.461538461538462	104	56	48	104	39.63	0	48	0	56	chrX	16367669	16367670	para	chrX	16473636	16473637	Asn->Ser	-	-	0.00231696014828542	True
X 16367671	0.00595238095238095	168	167	1	168	44.77	0	1	0	167	0.00980392156862745	102	101	1	102	40.1	0	1	0	101	chrX	16367670	16367671	para	chrX	16473637	16473638	Asn->Asp	-	-	0.0038515406162465	True
X 16369671	0.142201834862385	218	187	31	218	36.93	0	31	0	187	0.181818181818182	176	144	32	176	36.6	0	32	0	144	chrX	16369670	16369671	para	chrX	16475637	16475638	Lys->Arg	-	-	0.0396163469557965	True
X 16369718	0.0235294117647059	255	249	6	255	37.89	0	6	0	249	0.00840336134453781	238	236	2	238	38.06	0	2	0	236	chrX	16369717	16369718	para	chrX	16475684	16475685	Ile->Met	-	-	0.0151260504201681	True
X 16371512	0.015748031496063	254	250	4	254	39.74	0	4	0	250	0.00469483568075117	213	212	1	213	39	0	1	0	212	chrX	16371511	16371512	para	chrX	16477478	16477479	Thr->Ala	-	-	0.0110531958153118	True
X 16371529	0.0196850393700787	254	249	5	254	40.42	0	5	0	249	0.00952380952380952	210	208	2	210	39.53	0	2	0	208	chrX	16371528	16371529	para	chrX	16477495	16477496	Arg->Gly	-	-	0.0101612298462692	True
X 16371591	0.0691823899371069	159	148	11	159	39.95	0	11	0	148	0.0614035087719298	114	107	7	114	39.11	0	7	0	107	chrX	16371590	16371591	para	chrX	16477557	16477558	Asn->Ser	-	-	0.0077788811651771	True
X 16374737	0.0285714285714286	70	68	2	70	44.89	0	2	0	68	0.0555555555555556	54	51	3	54	46.72	0	3	0	51	chrX	16374736	16374737	para	chrX	16480703	16480704	Ala->Ala	-	-	0.026984126984127	True
X 16376715	0.378787878787879	132	82	50	132	42.83	0	50	0	82	0.458715596330275	109	59	50	109	42.16	0	50	0	59	chrX	16376714	16376715	para	chrX	16482681	16482682	Asn->Asp	-	-	0.0799277175423965	True
X 16376716	0.130769230769231	130	113	17	130	43.3	0	17	0	113	0.201834862385321	109	87	22	109	42.1	0	22	0	87	chrX	16376715	16376716	para	chrX	16482682	16482683	Glu->Glu	-	-	0.0710656316160903	True
X 16376726	0.407692307692308	130	77	53	130	44.47	0	53	0	77	0.417391304347826	115	67	48	115	43.59	0	48	0	67	chrX	16376725	16376726	para	chrX	16482692	16482693	Gln->Arg	-	-	0.00969899665551838	True
X 16376788	0.0606060606060606	165	155	10	165	51.36	0	10	0	155	0.0348837209302326	172	166	6	172	53.85	0	6	0	166	chrX	16376787	16376788	para	chrX	16482754	16482755	Leu->Leu	-	-	0.0257223396758281	True
X 16399464	0.166666666666667	78	65	13	78	56.24	0	13	0	65	0.205882352941176	68	54	14	68	54.28	0	14	0	54	chrX	16399463	16399464	para	chrX	16505430	16505431	intronic	-	-	0.0392156862745098	True
X 16403691	0.116279069767442	172	152	20	172	37.3	0	20	0	152	0.0511363636363636	176	167	9	176	35.15	0	9	0	167	chrX	16403690	16403691	para	chrX	16509657	16509658	Met->Val	-	-	0.0651427061310782	True
X 16403704	0.077319587628866	194	179	15	194	37.04	0	15	0	179	0.0261780104712042	191	186	5	191	35.19	0	5	0	186	chrX	16403703	16403704	para	chrX	16509670	16509671	Ser->Ser	-	-	0.0511415771576618	True
X 16403717	0.140776699029126	206	177	29	206	36.32	0	29	0	177	0.112745098039216	204	181	23	204	35.11	0	23	0	181	chrX	16403716	16403717	para	chrX	16509683	16509684	Tyr->Cys	-	-	0.0280316009899105	True
X 16411519	0.222222222222222	54	42	12	54	60.22	0	12	0	42	0.153846153846154	39	33	6	39	54.87	0	6	0	33	chrX	16411518	16411519	para	chrX	16517485	16517486	intronic	-	-	0.0683760683760684	True
X 16457546	0.0336134453781513	119	115	4	119	61.82	0	4	0	115	0.0198019801980198	101	99	2	101	62.77	0	2	0	99	chrX	16457545	16457546	CanA-14F	chrX	16563512	16563513	UTR3	-	-	0.0138114651801315	True
X 16457551	0.0330578512396694	121	117	4	121	60.38	0	4	0	117	0.0485436893203883	103	98	5	103	61.07	0	5	0	98	chrX	16457550	16457551	CanA-14F	chrX	16563517	16563518	UTR3	-	-	0.0154858380807189	True
X 16457552	0.043859649122807	114	109	5	114	61.7	0	5	0	109	0.0505050505050505	99	94	5	99	61.31	0	5	0	94	chrX	16457551	16457552	CanA-14F	chrX	16563518	16563519	UTR3	-	-	0.00664540138224349	True
X 16457583	0	76	76	0	76	59.8	0	0	0	76	0	76	76	0	76	59.58	0	0	0	76	chrX	16457582	16457583	CanA-14F	chrX	16563549	16563550	UTR3	-	-	0	True
X 16575567	0.173913043478261	23	19	4	23	35.3	0	4	0	19	NA	NA	NA	NA	NA	NA	NA	NA	NA	NA	chrX	16575566	16575567	Axs	chrX	16681533	16681534	Tyr->Cys	-	-	NA	True
X 16733853	0.333333333333333	30	20	10	30	50.03	0	10	0	20	NA	NA	NA	NA	NA	NA	NA	NA	NA	NA	chrX	16733852	16733853	RSG7	chrX	16839819	16839820	UTR3	-	-	NA	True
X 16733980	0.0212765957446809	47	46	1	47	61.36	0	1	0	46	0.0212765957446809	47	46	1	47	55.15	0	1	0	46	chrX	16733979	16733980	RSG7	chrX	16839946	16839947	UTR3	-	-	0	True
X 17820505	0.120805369127517	149	131	18	149	55.11	0	18	0	131	0.0775862068965517	116	107	9	116	55.79	0	9	0	107	chrX	17820504	17820505	Sh	chrX	17926471	17926472	UTR3	-	-	0.0432191622309651	True
X 17820657	0.64	125	45	80	125	51.17	0	80	0	45	0.67032967032967	91	30	61	91	46.85	0	61	0	30	chrX	17820656	17820657	Sh	chrX	17926623	17926624	UTR3	-	-	0.0303296703296703	True
X 17824684	0.687943262411348	141	44	97	141	39.87	0	97	0	44	0.620689655172414	116	44	72	116	42.43	0	72	0	44	chrX	17824683	17824684	Sh	chrX	17930650	17930651	Gln->Arg	-	-	0.0672536072389337	True
X 17824691	0.891891891891892	148	16	132	148	40.62	0	132	0	16	0.840336134453782	119	19	100	119	42.24	0	100	0	19	chrX	17824690	17824691	Sh	chrX	17930657	17930658	Thr->Ala	-	-	0.0515557574381104	True
X 17824692	0.0529801324503311	151	143	8	151	41.28	0	8	0	143	0.0512820512820513	117	111	6	117	43.27	0	6	0	111	chrX	17824691	17824692	Sh	chrX	17930658	17930659	Glu->Glu	-	-	0.00169808116827985	True
X 17824766	0.446428571428571	112	62	50	112	48.57	0	50	0	62	0.530434782608696	115	54	61	115	47.26	0	61	0	54	chrX	17824765	17824766	Sh	chrX	17930732	17930733	Ile->Val	-	-	0.0840062111801242	True
X 17824981	0.364864864864865	74	47	27	74	54.24	0	27	0	47	0.387096774193548	62	38	24	62	52.6	0	24	0	38	chrX	17824980	17824981	Sh	chrX	17930947	17930948	intronic	-	-	0.0222319093286835	True
X 17825744	0.120689655172414	58	51	7	58	54.62	0	7	0	51	0.377358490566038	53	33	20	53	52	0	20	0	33	chrX	17825743	17825744	Sh	chrX	17931710	17931711	intronic	-	-	0.256668835393624	True
X 17825749	0.175438596491228	57	47	10	57	51.81	0	10	0	47	0.326923076923077	52	35	17	52	52.19	0	17	0	35	chrX	17825748	17825749	Sh	chrX	17931715	17931716	intronic	-	-	0.151484480431849	True
X 17825752	0.145454545454545	55	47	8	55	52.55	0	8	0	47	0.0943396226415094	53	48	5	53	52.38	0	5	0	48	chrX	17825751	17825752	Sh	chrX	17931718	17931719	intronic	-	-	0.051114922813036	True
X 17826782	0.25531914893617	141	105	36	141	53.68	0	36	0	105	0.231292517006803	147	113	34	147	51.27	0	34	0	113	chrX	17826781	17826782	Sh	chrX	17932748	17932749	UTR3	-	-	0.0240266319293675	True
X 17826793	0.00719424460431655	139	138	1	139	54.78	0	1	0	138	0.0364963503649635	137	132	5	137	53.44	0	5	0	132	chrX	17826792	17826793	Sh	chrX	17932759	17932760	UTR3	-	-	0.029302105760647	True
X 17826799	0.0610687022900763	131	123	8	131	56.92	0	8	0	123	0.0746268656716418	134	124	10	134	52.8	0	10	0	124	chrX	17826798	17826799	Sh	chrX	17932765	17932766	UTR3	-	-	0.0135581633815655	True
X 17830535	0.0542635658914729	129	122	7	129	51.11	0	7	0	122	0.0576923076923077	104	98	6	104	55.65	0	6	0	98	chrX	17830534	17830535	Sh	chrX	17936501	17936502	UTR3	-	-	0.00342874180083483	True
X 17832181	0.134615384615385	52	45	7	52	48.29	0	7	0	45	0.0952380952380952	42	38	4	42	42.1	0	4	0	38	chrX	17832180	17832181	Sh	chrX	17938147	17938148	UTR3	-	-	0.0393772893772894	True
X 17832266	0.172413793103448	29	24	5	29	45.9	0	5	0	24	0.133333333333333	30	26	4	30	40.6	0	4	0	26	chrX	17832265	17832266	Sh	chrX	17938232	17938233	UTR3	-	-	0.039080459770115	True
X 17835570	0.024390243902439	41	40	1	41	50.17	0	1	0	40	0.151515151515152	33	28	5	33	49.21	0	5	0	28	chrX	17835569	17835570	Sh	chrX	17941536	17941537	intronic	-	-	0.127124907612713	True
X 17836290	0.168067226890756	119	99	20	119	59.27	0	20	0	99	0.181818181818182	121	99	22	121	58.57	0	22	0	99	chrX	17836289	17836290	Sh	chrX	17942256	17942257	intronic	-	-	0.0137509549274255	True
X 17839866	0.183333333333333	60	49	11	60	47.57	0	11	0	49	0.0384615384615385	52	50	2	52	50.73	0	2	0	50	chrX	17839865	17839866	Sh	chrX	17945832	17945833	intronic	-	-	0.144871794871795	True
X 17840849	0.0975609756097561	82	74	8	82	49.72	0	8	0	74	0.137931034482759	58	50	8	58	54.71	0	8	0	50	chrX	17840848	17840849	Sh	chrX	17946815	17946816	intronic	-	-	0.0403700588730025	True
X 17844072	0.00462962962962963	216	215	1	216	38.53	0	1	0	215	0.0192307692307692	156	153	3	156	37.48	0	3	0	153	chrX	17844071	17844072	Sh	chrX	17950038	17950039	Leu->Leu	-	-	0.0146011396011396	True
X 17844090	0.36283185840708	226	144	82	226	38.52	0	82	0	144	0.307692307692308	169	117	52	169	37.37	0	52	0	117	chrX	17844089	17844090	Sh	chrX	17950056	17950057	Ile->Met	-	-	0.0551395507147719	True
X 17846749	0.0704225352112676	355	330	25	355	36.38	0	25	0	330	0.0801282051282051	312	287	25	312	36.85	0	25	0	287	chrX	17846748	17846749	Sh	chrX	17952715	17952716	Lys->Arg	-	-	0.00970566991693753	True
X 17846750	0.0579710144927536	345	325	20	345	36.17	0	20	0	325	0.0849673202614379	306	280	26	306	36.85	0	26	0	280	chrX	17846749	17846750	Sh	chrX	17952716	17952717	Lys->Glu	-	-	0.0269963057686843	True
X 17859964	0.125	32	28	4	32	56.88	0	4	0	28	0.114285714285714	35	31	4	35	54.83	0	4	0	31	chrX	17859963	17859964	Sh	chrX	17965930	17965931	intronic	-	-	0.0107142857142857	True
X 17872772	0.173076923076923	52	43	9	52	53.85	0	9	0	43	0.205128205128205	39	31	8	39	48.31	0	8	0	31	chrX	17872771	17872772	Sh	chrX	17978738	17978739	intronic	-	-	0.032051282051282	True
X 17877876	0.114285714285714	70	62	8	70	55.59	0	8	0	62	0.166666666666667	60	50	10	60	59.23	0	10	0	50	chrX	17877875	17877876	Sh	chrX	17983842	17983843	intronic	-	-	0.0523809523809524	True
X 17883755	0.0694444444444444	72	67	5	72	50.9	0	5	0	67	0.119402985074627	67	59	8	67	53.4	0	8	0	59	chrX	17883754	17883755	Sh	chrX	17989721	17989722	intronic	-	-	0.0499585406301824	True
X 18026028	0.025	80	78	2	80	52.46	0	2	0	78	0.0588235294117647	68	64	4	68	56.1	0	4	0	64	chrX	18026027	18026028	ari-1	chrX	18131994	18131995	UTR3	-	-	0.0338235294117647	True
X 18026029	0	81	81	0	81	52.73	0	0	0	81	0.0317460317460317	63	61	2	63	57.68	0	2	0	61	chrX	18026028	18026029	ari-1	chrX	18131995	18131996	UTR3	-	-	0.0317460317460317	True
X 18064143	0.0454545454545455	66	63	3	66	52.59	63	0	3	0	0.0350877192982456	57	55	2	57	53.11	55	0	2	0	chrX	18064142	18064143	Frq1	chrX	18170109	18170110	Lys->Arg	+	+	0.0103668261562998	True
X 18064144	0.194029850746269	67	54	13	67	52.49	54	0	13	0	0.0909090909090909	55	50	5	55	53.78	50	0	5	0	chrX	18064143	18064144	Frq1	chrX	18170110	18170111	Lys->Lys	+	+	0.103120759837178	True
X 18064159	0.734375	64	17	47	64	53.84	17	0	47	0	0.767857142857143	56	13	43	56	55.59	13	0	43	0	chrX	18064158	18064159	Frq1	chrX	18170125	18170126	Ile->Met	+	+	0.0334821428571429	True
X 18066288	0.0416666666666667	24	23	1	24	42.96	23	0	1	0	NA	NA	NA	NA	NA	NA	NA	NA	NA	NA	chrX	18066287	18066288	Frq1	chrX	18172254	18172255	UTR3	+	+	NA	True
X 18066300	0.291666666666667	24	17	7	24	43.5	17	0	7	0	NA	NA	NA	NA	NA	NA	NA	NA	NA	NA	chrX	18066299	18066300	Frq1	chrX	18172266	18172267	UTR3	+	+	NA	True
X 18066302	0.130434782608696	23	20	3	23	42.96	20	0	3	0	NA	NA	NA	NA	NA	NA	NA	NA	NA	NA	chrX	18066301	18066302	Frq1	chrX	18172268	18172269	UTR3	+	+	NA	True
X 18068053	0.265625	64	47	17	64	58.95	47	0	17	0	0.416666666666667	24	14	10	24	52.96	14	0	10	0	chrX	18068052	18068053	Frq1	chrX	18174019	18174020	UTR3	+	+	0.151041666666667	True
X 18068089	0.0307692307692308	65	63	2	65	61.26	63	0	2	0	0.0645161290322581	31	29	2	31	57.13	29	0	2	0	chrX	18068088	18068089	Frq1	chrX	18174055	18174056	UTR3	+	+	0.0337468982630273	True
X 18095462	0.142857142857143	56	48	8	56	53.36	48	0	8	0	0.173913043478261	46	38	8	46	54.43	38	0	8	0	chrX	18095461	18095462	Frq2	chrX	18201428	18201429	Ile->Met	+	+	0.031055900621118	True
X 18096757	0.103448275862069	29	26	3	29	55.62	26	0	3	0	NA	NA	NA	NA	NA	NA	NA	NA	NA	NA	chrX	18096756	18096757	Frq2	chrX	18202723	18202724	UTR3	+	+	NA	True
X 18096760	0.103448275862069	29	26	3	29	56.45	26	0	3	0	NA	NA	NA	NA	NA	NA	NA	NA	NA	NA	chrX	18096759	18096760	Frq2	chrX	18202726	18202727	UTR3	+	+	NA	True
X 18773081	0.0909090909090909	22	20	2	22	48.18	20	0	2	0	0.0625	32	30	2	32	50.88	30	0	2	0	chrX	18773080	18773081	CG34401	chrX	18879047	18879048	UTR3	+	+	0.0284090909090909	True
X 18773082	0.136363636363636	22	19	3	22	46.82	19	0	3	0	0.103448275862069	29	26	3	29	48.93	26	0	3	0	chrX	18773081	18773082	CG34401	chrX	18879048	18879049	UTR3	+	+	0.0329153605015674	True
X 19177914	0.45	20	11	9	20	52.05	0	9	0	11	NA	NA	NA	NA	NA	NA	NA	NA	NA	NA	chrX	19177913	19177914	CG8034	chrX	19283880	19283881	Tyr->Cys	-	-	NA	True
X 19228498	0.949152542372881	59	3	56	59	35.66	0	56	0	3	1	43	0	43	43	35.33	0	43	0	0	chrX	19228497	19228498	nAChRalpha7	chrX	19334464	19334465	Ile->Val	-	-	0.0508474576271186	True
X 19228555	0.2625	80	59	21	80	35.6	0	21	0	59	0.117647058823529	51	45	6	51	37.45	0	6	0	45	chrX	19228554	19228555	nAChRalpha7	chrX	19334521	19334522	Thr->Ala	-	-	0.144852941176471	True
X 19236040	0.391304347826087	69	42	27	69	40.51	0	27	0	42	0.36	50	32	18	50	41.08	0	18	0	32	chrX	19236039	19236040	nAChRalpha7	chrX	19342006	19342007	Asn->Ser	-	-	0.031304347826087	True
X 19535621	0.318181818181818	22	15	7	22	49.86	0	7	0	15	0.269230769230769	26	19	7	26	47.88	0	7	0	19	chrX	19535620	19535621	CG12237	chrX	19641587	19641588	UTR3	-	-	0.048951048951049	True
X 19621730	0.969230769230769	65	2	63	65	49.46	2	0	63	0	0.927710843373494	83	6	77	83	55.41	6	0	77	0	chrX	19621729	19621730	CG12531	chrX	19727696	19727697	UTR3	+	+	0.0415199258572753	True
X 19621731	0.966101694915254	59	2	57	59	49.81	2	0	57	0	0.926829268292683	82	6	76	82	55.1	6	0	76	0	chrX	19621730	19621731	CG12531	chrX	19727697	19727698	UTR3	+	+	0.0392724266225712	True
X 20636259	0.108108108108108	37	33	4	37	55.76	0	4	0	33	0.166666666666667	30	25	5	30	57.9	0	5	0	25	chrX	20636258	20636259	shakB	chrX	20765231	20765232	UTR3	-	-	0.0585585585585585	True
X 20636274	0.0285714285714286	35	34	1	35	57.17	0	1	0	34	0.032258064516129	31	30	1	31	57.55	0	1	0	30	chrX	20636273	20636274	shakB	chrX	20765246	20765247	UTR3	-	-	0.00368663594470046	True
X 20636307	0	31	31	0	31	55.06	0	0	0	31	0.04	25	24	1	25	52.8	0	1	0	24	chrX	20636306	20636307	shakB	chrX	20765279	20765280	UTR3	-	-	0.04	True
X 20644469	0.5	40	20	20	40	47	0	20	0	20	0.56	25	11	14	25	49.64	0	14	0	11	chrX	20644468	20644469	shakB	chrX	20773441	20773442	Ile->Met	-	-	0.0600000000000001	True
X 21500535	0.0833333333333333	72	66	6	72	55.9	0	6	0	66	0.0866141732283465	127	116	11	127	54.31	0	11	0	116	chrX	21500534	21500535	DIP1	chrX	21629507	21629508	UTR5	-	-	0.00328083989501313	True
X 21500744	0.1	100	90	10	100	45.54	0	10	0	90	0.166666666666667	132	110	22	132	47.77	0	22	0	110	chrX	21500743	21500744	DIP1	chrX	21629716	21629717	UTR5	-	-	0.0666666666666667	True
X 21500752	0.490566037735849	106	54	52	106	45.08	0	52	0	54	0.5703125	128	55	73	128	45.27	0	73	0	55	chrX	21500751	21500752	DIP1	chrX	21629724	21629725	UTR5	-	-	0.0797464622641509	True
X 21500753	0.284403669724771	109	78	31	109	45.02	0	31	0	78	0.238461538461538	130	99	31	130	45.45	0	31	0	99	chrX	21500752	21500753	DIP1	chrX	21629725	21629726	UTR5	-	-	0.0459421312632322	True
X 21500754	0.261261261261261	111	82	29	111	44.83	0	29	0	82	0.282608695652174	138	99	39	138	44.99	0	39	0	99	chrX	21500753	21500754	DIP1	chrX	21629726	21629727	UTR5	-	-	0.0213474343909126	True
X 21500762	0.0900900900900901	111	101	10	111	45.14	0	10	0	101	0.0387596899224806	129	124	5	129	45.5	0	5	0	124	chrX	21500761	21500762	DIP1	chrX	21629734	21629735	UTR5	-	-	0.0513304001676095	True
X 21500764	0.378378378378378	111	69	42	111	45.14	0	42	0	69	0.409448818897638	127	75	52	127	45.21	0	52	0	75	chrX	21500763	21500764	DIP1	chrX	21629736	21629737	UTR5	-	-	0.0310704405192594	True
X 21500765	0.00892857142857143	112	111	1	112	45.33	0	1	0	111	0.0384615384615385	130	125	5	130	45.3	0	5	0	125	chrX	21500764	21500765	DIP1	chrX	21629737	21629738	UTR5	-	-	0.029532967032967	True
X 21901552	0.0967741935483871	31	28	3	31	58.39	28	0	3	0	0.09375	32	29	3	32	57.91	29	0	3	0	chrX	21901551	21901552	l(1)G0196	chrX	22499715	22499716	intronic	+	+	0.00302419354838709	True
X 21901553	0.516129032258065	31	15	16	31	57.65	15	0	16	0	0.4375	32	18	14	32	59.34	18	0	14	0	chrX	21901552	21901553	l(1)G0196	chrX	22499716	22499717	intronic	+	+	0.0786290322580645	True
X 21901585	0.104166666666667	48	43	5	48	56.6	43	0	5	0	0.0256410256410256	39	38	1	39	61.95	38	0	1	0	chrX	21901584	21901585	l(1)G0196	chrX	22499748	22499749	intronic	+	+	0.078525641025641	True
2L 202205	0.0445859872611465	157	150	7	157	58.88	150	0	7	0	0.0534351145038168	131	124	7	131	57.55	124	0	7	0	chr2L	202204	202205	spen	chr2L	202204	202205	UTR3	+	+	0.0088491272426703	False
2L 214328	0.615789473684211	190	73	117	190	51.17	0	117	0	73	0.577380952380952	168	71	97	168	52.53	0	97	0	71	chr2L	214327	214328	kis	chr2L	214327	214328	Lys->Arg	-	-	0.0384085213032582	True
2L 227856	0.0769230769230769	39	36	3	39	53.44	0	3	0	36	0.125	40	35	5	40	61.3	0	5	0	35	chr2L	227855	227856	kis	chr2L	227855	227856	Gln->Arg	-	-	0.0480769230769231	True
2L 346424	0.027027027027027	111	108	3	111	52.75	108	0	3	0	0.043859649122807	114	109	5	114	53.34	109	0	5	0	chr2L	346423	346424	Plc21C	chr2L	346423	346424	UTR3	+	+	0.01683262209578	True
2L 411895	0.8125	48	9	39	48	52.54	0	38	1	9	0.86046511627907	43	6	37	43	54.72	0	37	0	6	chr2L	411894	411895	AP-2alpha	chr2L	411894	411895	Thr->Ala	-	-	0.0479651162790697	True
2L 1010857	0.0210884353741497	1470	1439	31	1470	54.93	0	31	0	1439	0.0235057085292142	1489	1454	35	1489	54.96	0	35	0	1454	chr2L	1010856	1010857	IA-2	chr2L	1010856	1010857	UTR3	-	-	0.00241727315506458	True
2L 1011285	0.111770524233432	1011	898	113	1011	51.99	1	113	0	897	0.105316973415133	978	875	103	978	53.91	0	103	0	875	chr2L	1011284	1011285	IA-2	chr2L	1011284	1011285	UTR3	-	-	0.00645355081829932	True
2L 1609982	0.217391304347826	23	18	5	23	47.65	0	5	0	18	0.3	20	14	6	20	53.75	0	6	0	14	chr2L	1609981	1609982	CG31935	chr2L	1609981	1609982	Ser->Gly	-	-	0.0826086956521739	True
2L 2757155	0	31	31	0	31	46.03	31	0	0	0	0	39	39	0	39	50.26	39	0	0	0	chr2L	2757154	2757155	Bacc	chr2L	2757154	2757155	UTR3	+	+	0	True
2L 2757157	0	36	36	0	36	46.81	36	0	0	0	0	37	37	0	37	50.32	37	0	0	0	chr2L	2757156	2757157	Bacc	chr2L	2757156	2757157	UTR3	+	+	0	True
2L 2780880	0.079295154185022	227	209	18	227	42.28	0	18	0	209	0.0837988826815642	179	164	15	179	41.53	0	15	0	164	chr2L	2780879	2780880	Syt1	chr2L	2780879	2780880	UTR3	-	-	0.00450372849654221	True
2L 2780883	0.0707964601769911	226	210	16	226	43.97	0	16	0	210	0.0584795321637427	171	161	10	171	41.91	0	10	0	161	chr2L	2780882	2780883	Syt1	chr2L	2780882	2780883	UTR3	-	-	0.0123169280132485	True
2L 2780893	0.085	200	183	17	200	42.02	0	17	0	183	0.0691823899371069	159	148	11	159	42.04	0	11	0	148	chr2L	2780892	2780893	Syt1	chr2L	2780892	2780893	UTR3	-	-	0.0158176100628931	True
2L 2784069	0.303030303030303	132	92	40	132	47.48	0	40	0	92	0.260504201680672	119	88	31	119	52.17	0	31	0	88	chr2L	2784068	2784069	Syt1	chr2L	2784068	2784069	UTR3	-	-	0.0425261013496308	True
2L 2784359	0.380208333333333	192	119	73	192	50.04	0	73	0	119	0.382165605095541	157	97	60	157	48.2	0	60	0	97	chr2L	2784358	2784359	Syt1	chr2L	2784358	2784359	UTR3	-	-	0.00195727176220811	True
2L 2785524	0.259259259259259	54	40	14	54	41.87	0	14	0	40	0.229166666666667	48	37	11	48	39.65	0	11	0	37	chr2L	2785523	2785524	Syt1	chr2L	2785523	2785524	UTR3	-	-	0.0300925925925926	True
2L 2785531	0.037037037037037	54	52	2	54	42.39	0	2	0	52	0.08	50	46	4	50	39.58	0	4	0	46	chr2L	2785530	2785531	Syt1	chr2L	2785530	2785531	UTR3	-	-	0.042962962962963	True
2L 2785542	0.748407643312102	314	79	235	314	36.55	0	235	0	79	0.685393258426966	267	84	183	267	35.53	0	183	0	84	chr2L	2785541	2785542	Syt1	chr2L	2785541	2785542	Ile->Met	-	-	0.0630143848851356	True
2L 2785610	0.318965517241379	348	237	111	348	36.36	0	111	0	237	0.281609195402299	348	250	98	348	35.62	0	98	0	250	chr2L	2785609	2785610	Syt1	chr2L	2785609	2785610	Ile->Val	-	-	0.0373563218390805	True
2L 2785621	0.3003003003003	333	233	100	333	36.64	0	100	0	233	0.249201277955272	313	235	78	313	35.91	0	78	0	235	chr2L	2785620	2785621	Syt1	chr2L	2785620	2785621	Lys->Arg	-	-	0.0510990223450287	True
2L 3503636	0.50561797752809	178	88	90	178	55.48	0	90	0	88	0.401041666666667	192	115	77	192	52.19	0	77	0	115	chr2L	3503635	3503636	tim	chr2L	3503635	3503636	Glu->Gly	-	-	0.104576310861423	True
2L 3503650	0.317829457364341	129	88	41	129	55.98	0	40	1	88	0.313333333333333	150	103	47	150	53.65	0	47	0	103	chr2L	3503649	3503650	tim	chr2L	3503649	3503650	Glu->Glu	-	-	0.00449612403100774	True
2L 3761976	0.298507462686567	67	47	20	67	58.37	47	0	20	0	0.296296296296296	81	57	24	81	60.22	57	0	24	0	chr2L	3761975	3761976	CG43707	chr2L	3761975	3761976	Glu->Glu	+	+	0.00221116639027086	True
2L 3761991	0.15	60	51	9	60	54.65	51	0	9	0	0.0285714285714286	70	68	2	70	58.51	68	0	2	0	chr2L	3761990	3761991	CG43707	chr2L	3761990	3761991	Lys->Lys	+	+	0.121428571428571	True
2L 3762336	0.142857142857143	28	24	4	28	50.71	24	0	4	0	0.114285714285714	35	31	4	35	52.66	31	0	4	0	chr2L	3762335	3762336	CG43707	chr2L	3762335	3762336	Ser->Ser	+	+	0.0285714285714286	True
2L 3762337	0.653846153846154	26	9	17	26	51.31	9	0	17	0	0.763157894736842	38	9	29	38	51.26	9	0	29	0	chr2L	3762336	3762337	CG43707	chr2L	3762336	3762337	Thr->Ala	+	+	0.109311740890688	True
2L 3762371	0.225806451612903	31	24	7	31	50.65	24	0	7	0	0.28125	32	23	9	32	54.09	23	0	9	0	chr2L	3762370	3762371	CG43707	chr2L	3762370	3762371	Asn->Ser	+	+	0.0554435483870968	True
2L 4308806	0.398601398601399	143	86	57	143	36.99	86	0	57	0	0.321917808219178	146	99	47	146	37.95	99	0	47	0	chr2L	4308805	4308806	tutl	chr2L	4308805	4308806	Lys->Arg	+	+	0.0766835903822205	True
2L 4317484	0.444444444444444	45	25	20	45	54.64	25	0	20	0	0.512820512820513	39	19	20	39	54	19	0	20	0	chr2L	4317483	4317484	tutl	chr2L	4317483	4317484	intronic	+	+	0.0683760683760684	True
2L 4317524	0.285714285714286	49	35	14	49	51.29	35	0	14	0	0.25	44	33	11	44	52.07	33	0	11	0	chr2L	4317523	4317524	tutl	chr2L	4317523	4317524	intronic	+	+	0.0357142857142857	True
2L 4318481	0.183673469387755	49	40	9	49	51.33	40	0	9	0	0.235294117647059	34	26	8	34	54.5	26	0	8	0	chr2L	4318480	4318481	tutl	chr2L	4318480	4318481	intronic	+	+	0.0516206482593037	True
2L 4405948	0.0714285714285714	28	26	2	28	55.29	0	2	0	26	0.0277777777777778	36	35	1	36	54.75	0	1	0	35	chr2L	4405947	4405948	CG15431	chr2L	4405947	4405948	UTR3	+	+	0.0436507936507936	True
2L 4439457	0.173913043478261	23	19	4	23	50.04	0	4	0	19	NA	NA	NA	NA	NA	NA	NA	NA	NA	NA	chr2L	4439456	4439457	CG15431	chr2L	4439456	4439457	UTR5	-	-	NA	True
2L 4439474	0.230769230769231	26	20	6	26	49.81	0	6	0	20	NA	NA	NA	NA	NA	NA	NA	NA	NA	NA	chr2L	4439473	4439474	CG15431	chr2L	4439473	4439474	UTR5	-	-	NA	True
2L 4986257	0.230769230769231	52	40	12	52	52.37	40	0	12	0	0.289473684210526	38	27	11	38	55.39	27	0	11	0	chr2L	4986256	4986257	CG34126	chr2L	4986256	4986257	Tyr->Cys	+	+	0.0587044534412955	True
2L 4986611	0.466666666666667	45	24	21	45	55.47	24	0	21	0	0.472222222222222	36	19	17	36	51.69	19	0	17	0	chr2L	4986610	4986611	CG34126	chr2L	4986610	4986611	Tyr->Cys	+	+	0.00555555555555554	True
2L 4986891	0.209677419354839	62	49	13	62	50.95	49	0	13	0	0.32	50	34	16	50	51.36	34	0	16	0	chr2L	4986890	4986891	CG34126	chr2L	4986890	4986891	Leu->Leu	+	+	0.110322580645161	True
2L 5164694	0.196261682242991	214	172	42	214	53.36	172	0	42	0	0.195876288659794	194	156	38	194	49.35	156	0	38	0	chr2L	5164693	5164694	Msp300	chr2L	5164693	5164694	Glu->Glu	+	+	0.000385393583196836	True
2L 5164718	0.0988142292490119	253	228	25	253	55.13	228	0	25	0	0.111111111111111	216	192	24	216	50.88	192	0	24	0	chr2L	5164717	5164718	Msp300	chr2L	5164717	5164718	Glu->Glu	+	+	0.0122968818620992	True
2L 5166695	0	443	443	0	443	56.3	443	0	0	0	0	441	441	0	441	58.63	441	0	0	0	chr2L	5166694	5166695	Msp300	chr2L	5166694	5166695	Thr->Thr	+	+	0	True
2L 5184866	0.337209302325581	172	114	58	172	50.71	114	0	58	0	0.224598930481283	187	145	42	187	54.17	145	0	42	0	chr2L	5184865	5184866	Msp300	chr2L	5184865	5184866	Pro->Pro	+	+	0.112610371844298	True
2L 5185155	0.335135135135135	185	123	62	185	50.78	123	0	62	0	0.322115384615385	208	141	67	208	49.91	141	0	67	0	chr2L	5185154	5185155	Msp300	chr2L	5185154	5185155	Ser->Gly	+	+	0.0130197505197505	True
2L 5205966	0.197452229299363	157	126	31	157	55.13	126	0	31	0	0.149350649350649	154	131	23	154	53.51	131	0	23	0	chr2L	5205965	5205966	Msp300	chr2L	5205965	5205966	UTR3	+	+	0.0481015799487137	True
2L 5206015	0.331360946745562	169	113	56	169	53.36	113	0	56	0	0.216931216931217	189	148	41	189	54.01	148	0	41	0	chr2L	5206014	5206015	Msp300	chr2L	5206014	5206015	UTR3	+	+	0.114429729814345	True
2L 5206020	0.255681818181818	176	131	45	176	55.63	130	0	45	1	0.217616580310881	193	151	42	193	54.74	151	0	42	0	chr2L	5206019	5206020	Msp300	chr2L	5206019	5206020	UTR3	+	+	0.0380652378709374	True
2L 5206233	0.185654008438819	237	193	44	237	48.82	193	0	44	0	0.206140350877193	228	181	47	228	49.49	181	0	47	0	chr2L	5206232	5206233	snmRNA:158	chr2L	5206232	5206233	ncRNA_exonic	+	+	0.0204863424383744	True
2L 5206234	0.0787037037037037	216	199	17	216	48.54	199	0	17	0	0.0921658986175115	217	197	20	217	47.99	197	0	20	0	chr2L	5206233	5206234	snmRNA:158	chr2L	5206233	5206234	ncRNA_exonic	+	+	0.0134621949138078	True
2L 6452387	0.555555555555556	27	12	15	27	40.85	0	15	0	12	0.5	34	17	17	34	46.03	0	17	0	17	chr2L	6452386	6452387	retm	chr2L	6452386	6452387	Gln->Arg	-	-	0.0555555555555556	True
2L 6458512	0	40	40	0	40	57.3	40	0	0	0	0	41	41	0	41	58.12	41	0	0	0	chr2L	6458511	6458512	frj	chr2L	6458511	6458512	Lys->Arg	+	+	0	True
2L 6458514	0	39	39	0	39	53.77	39	0	0	0	0	43	43	0	43	55.98	43	0	0	0	chr2L	6458513	6458514	frj	chr2L	6458513	6458514	Lys->Glu	+	+	0	True
2L 6682191	0.293333333333333	75	53	22	75	48.97	0	22	0	53	0.453333333333333	75	41	34	75	52.96	0	34	0	41	chr2L	6682190	6682191	Nhe3	chr2L	6682190	6682191	Leu->Leu	-	-	0.16	True
2L 6779407	0.0618556701030928	97	91	6	97	48.25	0	6	0	91	0.0641025641025641	78	73	5	78	50.67	0	5	0	73	chr2L	6779406	6779407	nrv1	chr2L	6779406	6779407	Lys->Arg	-	-	0.00224689399947131	True
2L 7052677	0.612244897959184	49	19	30	49	46.12	19	0	30	0	0.432432432432432	37	21	16	37	45.68	21	0	16	0	chr2L	7052676	7052677	milt	chr2L	7052676	7052677	Lys->Glu	+	+	0.179812465526751	True
2L 7228779	0.596774193548387	62	25	37	62	39.39	0	37	0	25	0.615384615384615	52	20	32	52	43.33	0	32	0	20	chr2L	7228778	7228779	Ndae1	chr2L	7228778	7228779	Lys->Arg	-	-	0.0186104218362283	True
2L 7230012	0.859375	64	9	55	64	53.41	0	55	0	9	0.681159420289855	69	22	47	69	54.97	0	47	0	22	chr2L	7230011	7230012	Ndae1	chr2L	7230011	7230012	Ile->Val	-	-	0.178215579710145	True
2L 7660423	0.0833333333333333	24	22	2	24	55.25	0	2	0	22	0	24	24	0	24	55.75	0	0	0	24	chr2L	7660422	7660423	Slob	chr2L	7660422	7660423	intronic	-	-	0.0833333333333333	True
2L 8090041	0.142857142857143	35	30	5	35	53.6	30	0	5	0	0.08	50	46	4	50	59.28	46	0	4	0	chr2L	8090040	8090041	Bsg	chr2L	8090040	8090041	intronic	+	+	0.0628571428571428	True
2L 8119964	0.25	24	18	6	24	49.96	0	6	0	18	0.32	25	17	8	25	47.64	0	8	0	17	chr2L	8119963	8119964	mon2	chr2L	8119963	8119964	Gln->Arg	-	-	0.07	True
2L 8177946	0.413793103448276	29	17	12	29	53.28	17	0	12	0	0.346153846153846	26	17	9	26	51.5	17	0	9	0	chr2L	8177945	8177946	Piezo	chr2L	8177945	8177946	Lys->Arg	+	+	0.0676392572944297	True
2L 8177947	0.285714285714286	28	20	8	28	52.11	20	0	8	0	0.44	25	14	11	25	53.08	14	0	11	0	chr2L	8177946	8177947	Piezo	chr2L	8177946	8177947	Lys->Lys	+	+	0.154285714285714	True
2L 8178242	0.108108108108108	37	33	4	37	56.46	33	0	4	0	0.129032258064516	31	27	4	31	49.48	27	0	4	0	chr2L	8178241	8178242	Piezo	chr2L	8178241	8178242	Ile->Val	+	+	0.020924149956408	True
2L 9296067	0.150943396226415	53	45	8	53	47.98	45	0	8	0	0.2	45	36	9	45	52.53	36	0	9	0	chr2L	9296066	9296067	Ggamma30A	chr2L	9296066	9296067	UTR3	+	+	0.0490566037735849	True
2L 9296068	0.122448979591837	49	43	6	49	49.12	43	0	6	0	0.244444444444444	45	34	11	45	51.84	34	0	11	0	chr2L	9296067	9296068	Ggamma30A	chr2L	9296067	9296068	UTR3	+	+	0.121995464852608	True
2L 9296090	0.254545454545455	55	41	14	55	48.95	41	0	14	0	0.224489795918367	49	38	11	49	46.24	38	0	11	0	chr2L	9296089	9296090	Ggamma30A	chr2L	9296089	9296090	UTR3	-	-	0.0300556586270872	True
2L 9303069	0.0476190476190476	21	20	1	21	52.48	20	0	1	0	0.166666666666667	30	25	5	30	55	25	0	5	0	chr2L	9303068	9303069	Ggamma30A	chr2L	9303068	9303069	downstream	+	+	0.119047619047619	True
2L 9303077	0.3	20	14	6	20	52.45	14	0	6	0	0.21875	32	25	7	32	54.94	25	0	7	0	chr2L	9303076	9303077	Ggamma30A	chr2L	9303076	9303077	downstream	-	-	0.08125	True
2L 9303084	0.5	26	13	13	26	50.27	13	0	13	0	0.363636363636364	33	21	12	33	53.39	21	0	12	0	chr2L	9303083	9303084	Ggamma30A	chr2L	9303083	9303084	downstream	-	-	0.136363636363636	True
2L 9303234	0.259259259259259	54	40	14	54	57.56	40	0	14	0	0.30188679245283	53	37	16	53	60.36	37	0	16	0	chr2L	9303233	9303234	Ggamma30A	chr2L	9303233	9303234	downstream	+	+	0.0426275331935709	True
2L 9303235	0.528301886792453	53	25	28	53	60.94	25	0	28	0	0.5	52	26	26	52	61.15	26	0	26	0	chr2L	9303234	9303235	Ggamma30A	chr2L	9303234	9303235	downstream	-	-	0.0283018867924528	True
2L 9325128	0.166666666666667	36	30	6	36	51.31	30	0	6	0	0.27906976744186	43	31	12	43	53.98	31	0	12	0	chr2L	9325127	9325128	CR45456	chr2L	9325127	9325128	upstream	+	+	0.112403100775194	True
2L 9325276	0	33	33	0	33	52.24	33	0	0	0	0.0769230769230769	52	48	4	52	49.37	48	0	4	0	chr2L	9325275	9325276	CR45456	chr2L	9325275	9325276	upstream	+	+	0.0769230769230769	True
2L 9717614	0.885135135135135	148	17	131	148	48.35	0	131	0	17	0.847058823529412	170	26	144	170	48.32	0	144	0	26	chr2L	9717613	9717614	Nckx30C	chr2L	9717613	9717614	Lys->Arg	-	-	0.0380763116057233	True
2L 9717707	0.398773006134969	163	98	65	163	46.59	0	65	0	98	0.427631578947368	152	87	65	152	46.74	0	65	0	87	chr2L	9717706	9717707	Nckx30C	chr2L	9717706	9717707	Asn->Ser	-	-	0.0288585728123991	True
2L 9724082	0.575	40	17	23	40	55.55	0	23	0	17	0.571428571428571	21	9	12	21	56.05	0	12	0	9	chr2L	9724081	9724082	Nckx30C	chr2L	9724081	9724082	intronic	-	-	0.00357142857142856	True
2L 9733349	0.970760233918129	171	5	166	171	51.11	0	166	0	5	0.979020979020979	143	3	140	143	53.97	0	140	0	3	chr2L	9733348	9733349	Nckx30C	chr2L	9733348	9733349	Lys->Arg	-	-	0.00826074510285046	True
2L 9733501	0.0419354838709677	310	297	13	310	38.83	0	13	0	297	0.0622406639004149	241	226	15	241	37.76	0	15	0	226	chr2L	9733500	9733501	Nckx30C	chr2L	9733500	9733501	Lys->Lys	-	-	0.0203051800294472	True
2L 9802376	0.14	50	43	7	50	48.22	0	7	0	43	0.222222222222222	45	35	10	45	45.04	0	10	0	35	chr2L	9802375	9802376	nAChRalpha6	chr2L	9802375	9802376	Gln->Gln	-	-	0.0822222222222222	True
2L 9807941	0.5	48	24	24	48	37.98	0	24	0	24	0.510204081632653	49	24	25	49	37.59	0	25	0	24	chr2L	9807940	9807941	nAChRalpha6	chr2L	9807940	9807941	Asn->Ser	-	-	0.0102040816326531	True
2L 9808444	0.138888888888889	36	31	5	36	57.94	0	5	0	31	NA	NA	NA	NA	NA	NA	NA	NA	NA	NA	chr2L	9808443	9808444	nAChRalpha6	chr2L	9808443	9808444	intronic	-	-	NA	True
2L 9809297	0.610169491525424	59	23	36	59	45.47	0	36	0	23	0.683333333333333	60	19	41	60	47.18	0	41	0	19	chr2L	9809296	9809297	nAChRalpha6	chr2L	9809296	9809297	Ile->Met	-	-	0.0731638418079096	True
2L 9809349	0.790322580645161	62	13	49	62	47.06	0	49	0	13	0.628571428571429	70	26	44	70	46.34	0	44	0	26	chr2L	9809348	9809349	nAChRalpha6	chr2L	9809348	9809349	Asn->Ser	-	-	0.161751152073733	True
2L 9809350	0.666666666666667	63	21	42	63	46.11	0	42	0	21	0.472972972972973	74	39	35	74	46.41	0	35	0	39	chr2L	9809349	9809350	nAChRalpha6	chr2L	9809349	9809350	Asn->Asp	-	-	0.193693693693694	True
2L 9809365	0.119047619047619	84	74	10	84	46.14	0	10	0	74	0.0357142857142857	84	81	3	84	44.77	0	3	0	81	chr2L	9809364	9809365	nAChRalpha6	chr2L	9809364	9809365	Ile->Val	-	-	0.0833333333333333	True
2L 9809367	0.0759493670886076	79	73	6	79	45.58	0	6	0	73	0.024390243902439	82	80	2	82	43.16	0	2	0	80	chr2L	9809366	9809367	nAChRalpha6	chr2L	9809366	9809367	Asn->Ser	-	-	0.0515591231861686	True
2L 9814574	0.111111111111111	36	32	4	36	53.42	0	4	0	32	0.0833333333333333	24	22	2	24	47.88	0	2	0	22	chr2L	9814573	9814574	nAChRalpha6	chr2L	9814573	9814574	intronic	-	-	0.0277777777777778	True
2L 9814580	0.0384615384615385	26	25	1	26	52.04	0	1	0	25	0.130434782608696	23	20	3	23	48.35	0	3	0	20	chr2L	9814579	9814580	nAChRalpha6	chr2L	9814579	9814580	intronic	-	-	0.0919732441471572	True
2L 9814581	0.137931034482759	29	25	4	29	54.03	0	4	0	25	0.0416666666666667	24	23	1	24	47.58	0	1	0	23	chr2L	9814580	9814581	nAChRalpha6	chr2L	9814580	9814581	intronic	-	-	0.096264367816092	True
2L 11159271	0	78	78	0	78	53.15	0	0	0	78	0.051948051948052	77	73	4	77	53.75	0	4	0	73	chr2L	11159270	11159271	Ca-beta	chr2L	11159270	11159271	Stop->Stop	-	-	0.051948051948052	True
2L 11159274	0.304878048780488	82	57	25	82	55.45	0	25	0	57	0.27710843373494	83	60	23	83	58.45	0	23	0	60	chr2L	11159273	11159274	Ca-beta	chr2L	11159273	11159274	Tyr->Cys	-	-	0.027769615045548	True
2L 11159893	0.272727272727273	55	40	15	55	49.75	0	15	0	40	0.205128205128205	39	31	8	39	50.23	0	8	0	31	chr2L	11159892	11159893	Ca-beta	chr2L	11159892	11159893	Met->Val	-	-	0.0675990675990676	True
2L 11159899	0.125	56	49	7	56	49.7	0	7	0	49	0.179487179487179	39	32	7	39	47.23	0	7	0	32	chr2L	11159898	11159899	Ca-beta	chr2L	11159898	11159899	Arg->Gly	-	-	0.0544871794871795	True
2L 11159902	0.171428571428571	70	58	12	70	50.66	0	12	0	58	0.0980392156862745	51	46	5	51	47.78	0	5	0	46	chr2L	11159901	11159902	Ca-beta	chr2L	11159901	11159902	Ser->Gly	-	-	0.0733893557422969	True
2L 11796345	0.0806451612903226	124	114	10	124	54.79	0	10	0	114	0.107142857142857	112	100	12	112	57.6	0	12	0	100	chr2L	11796344	11796345	crol	chr2L	11796344	11796345	UTR3	-	-	0.0264976958525346	True
2L 11796346	0.35042735042735	117	76	41	117	55.23	0	41	0	76	0.37962962962963	108	67	41	108	58.23	0	41	0	67	chr2L	11796345	11796346	crol	chr2L	11796345	11796346	UTR3	-	-	0.0292022792022792	True
2L 11817946	0.317460317460317	63	43	20	63	49.83	0	20	0	43	0.216216216216216	74	58	16	74	48.86	0	16	0	58	chr2L	11817945	11817946	Pde1c	chr2L	11817945	11817946	Gln->Arg	-	-	0.101244101244101	True
2L 12724897	0.217054263565891	129	101	28	129	42.35	101	0	28	0	0.220588235294118	68	53	15	68	42.62	53	0	15	0	chr2L	12724896	12724897	MRP	chr2L	12724896	12724897	Thr->Ala	+	+	0.00353397172822617	True
2L 13187842	0.453703703703704	108	59	49	108	52.8	0	49	0	59	0.352941176470588	102	66	36	102	51.58	0	36	0	66	chr2L	13187841	13187842	CG16974	chr2L	13187841	13187842	Ser->Gly	-	-	0.100762527233115	True
2L 13188337	0.676691729323308	133	43	90	133	54.16	0	90	0	43	0.619047619047619	105	40	65	105	53.84	0	65	0	40	chr2L	13188336	13188337	CG16974	chr2L	13188336	13188337	Ile->Val	-	-	0.0576441102756892	True
2L 13188408	0.421052631578947	114	66	48	114	55.82	0	48	0	66	0.491525423728814	118	60	58	118	54.37	0	58	0	60	chr2L	13188407	13188408	CG16974	chr2L	13188407	13188408	Lys->Arg	-	-	0.0704727921498662	True
2L 13189312	0.613861386138614	101	39	62	101	55.23	0	62	0	39	0.688073394495413	109	34	75	109	51.34	0	75	0	34	chr2L	13189311	13189312	CG16974	chr2L	13189311	13189312	Ser->Gly	-	-	0.074212008356799	True
2L 13218312	0.45	20	11	9	20	43.4	0	9	0	11	NA	NA	NA	NA	NA	NA	NA	NA	NA	NA	chr2L	13218311	13218312	CG9426	chr2L	13218311	13218312	Lys->Arg	-	-	NA	True
2L 13299974	0.2125	80	63	17	80	49.92	63	0	17	0	0.214285714285714	70	55	15	70	49.37	55	0	15	0	chr2L	13299973	13299974	CG31729	chr2L	13299973	13299974	Gln->Arg	+	+	0.00178571428571428	True
2L 13305205	0.738461538461539	65	17	48	65	41.34	0	48	0	17	0.666666666666667	81	27	54	81	48.14	0	54	0	27	chr2L	13305204	13305205	CG43778	chr2L	13305204	13305205	Gln->Arg	-	-	0.0717948717948719	True
2L 13484558	0.1	80	72	8	80	49.96	71	0	8	1	0.0681818181818182	88	82	6	88	54.67	82	0	6	0	chr2L	13484557	13484558	CG42784;CG46308	chr2L	13484557	13484558	UTR5;UTR3	+	+	0.0318181818181818	True
2L 13485127	0.773584905660377	106	24	82	106	50.16	24	0	82	0	0.753424657534247	73	18	55	73	50.23	18	0	55	0	chr2L	13485126	13485127	CG42784	chr2L	13485126	13485127	Arg->Gly	+	+	0.0201602481261308	True
2L 13485148	0.123456790123457	81	71	10	81	51.31	71	0	10	0	0.115942028985507	69	61	8	69	52.68	61	0	8	0	chr2L	13485147	13485148	CG42784	chr2L	13485147	13485148	Arg->Gly	+	+	0.00751476113794954	True
2L 13485154	0.494252873563218	87	44	43	87	50.06	44	0	43	0	0.438356164383562	73	41	32	73	51.44	41	0	32	0	chr2L	13485153	13485154	CG42784	chr2L	13485153	13485154	Arg->Gly	+	+	0.0558967091796568	True
2L 13485157	0.0384615384615385	78	75	3	78	50.59	75	0	3	0	0.0142857142857143	70	69	1	70	50.1	69	0	1	0	chr2L	13485156	13485157	CG42784	chr2L	13485156	13485157	Lys->Glu	+	+	0.0241758241758242	True
2L 13485158	0.0617283950617284	81	76	5	81	50.09	76	0	5	0	0.0441176470588235	68	65	3	68	51.32	65	0	3	0	chr2L	13485157	13485158	CG42784	chr2L	13485157	13485158	Lys->Arg	+	+	0.0176107480029049	True
2L 13485162	0.152941176470588	85	72	13	85	49.26	72	0	13	0	0.0757575757575758	66	61	5	66	52.64	61	0	5	0	chr2L	13485161	13485162	CG42784	chr2L	13485161	13485162	Leu->Leu	+	+	0.0771836007130125	True
2L 13487539	0.0833333333333333	24	22	2	24	60.46	22	0	2	0	NA	NA	NA	NA	NA	NA	NA	NA	NA	NA	chr2L	13487538	13487539	CG42784	CG46308	chr2L	13487538	13487539	intronic	+	+	NA	True
2L 13487545	0.28	25	18	7	25	58.56	18	0	7	0	NA	NA	NA	NA	NA	NA	NA	NA	NA	NA	chr2L	13487544	13487545	CG42784	CG46308	chr2L	13487544	13487545	intronic	+	+	NA	True
2L 13487548	0.666666666666667	27	9	18	27	56.11	9	0	18	0	NA	NA	NA	NA	NA	NA	NA	NA	NA	NA	chr2L	13487547	13487548	CG42784	CG46308	chr2L	13487547	13487548	intronic	+	+	NA	True
2L 13487551	0.0740740740740741	27	25	2	27	57.41	25	0	2	0	NA	NA	NA	NA	NA	NA	NA	NA	NA	NA	chr2L	13487550	13487551	CG42784	CG46308	chr2L	13487550	13487551	intronic	+	+	NA	True
2L 13487572	0.382352941176471	34	21	13	34	57.32	21	0	13	0	NA	NA	NA	NA	NA	NA	NA	NA	NA	NA	chr2L	13487571	13487572	CG42784	CG46308	chr2L	13487571	13487572	intronic	+	+	NA	True
2L 13487620	0.3	50	35	15	50	60.12	35	0	15	0	0.184210526315789	38	31	7	38	60.61	31	0	7	0	chr2L	13487619	13487620	CG42784	CG46308	chr2L	13487619	13487620	intronic	+	+	0.115789473684211	True
2L 13487696	0.135593220338983	59	51	8	59	53.63	51	0	8	0	0.116279069767442	43	38	5	43	57.88	38	0	5	0	chr2L	13487695	13487696	CG42784	CG46308	chr2L	13487695	13487696	intronic	+	+	0.0193141505715412	True
2L 13487942	0.0689655172413793	29	27	2	29	44.14	27	0	2	0	NA	NA	NA	NA	NA	NA	NA	NA	NA	NA	chr2L	13487941	13487942	CG42784	CG46308	chr2L	13487941	13487942	intronic	+	+	NA	True
2L 13550505	0	41	41	0	41	57.61	41	0	0	0	0.0454545454545455	44	42	2	44	61.45	42	0	2	0	chr2L	13550504	13550505	kuz	chr2L	13550504	13550505	intronic	+	+	0.0454545454545455	True
2L 14077162	0.1875	80	65	15	80	43.58	65	0	15	0	0.0952380952380952	84	76	8	84	39.48	76	0	8	0	chr2L	14077161	14077162	nAChRalpha5	chr2L	14077161	14077162	Ser->Gly	+	+	0.0922619047619048	True
2L 14077178	0.1625	80	67	13	80	42.9	67	0	13	0	0.142857142857143	77	66	11	77	39.6	66	0	11	0	chr2L	14077177	14077178	nAChRalpha5	chr2L	14077177	14077178	Asn->Ser	+	+	0.0196428571428572	True
2L 14083460	0.078125	64	59	5	64	36.02	59	0	5	0	0.0172413793103448	58	57	1	58	36.38	57	0	1	0	chr2L	14083459	14083460	nAChRalpha5	chr2L	14083459	14083460	Thr->Ala	+	+	0.0608836206896552	True
2L 14083516	0.787234042553192	47	10	37	47	38.43	10	0	37	0	0.857142857142857	49	7	42	49	37.02	7	0	42	0	chr2L	14083515	14083516	nAChRalpha5	chr2L	14083515	14083516	Leu->Leu	+	+	0.0699088145896656	True
2L 14083517	0.76	50	12	38	50	40.28	12	0	38	0	0.76	50	12	38	50	40.1	12	1	37	0	chr2L	14083516	14083517	nAChRalpha5	chr2L	14083516	14083517	Ile->Val	+	+	0	True
2L 14089204	0.868852459016393	61	8	53	61	44	8	0	53	0	0.846153846153846	39	6	33	39	45	6	0	33	0	chr2L	14089203	14089204	nAChRalpha5	chr2L	14089203	14089204	Thr->Ala	+	+	0.0226986128625473	True
2L 14089207	0.166666666666667	60	50	10	60	44.6	50	0	10	0	0.340909090909091	44	29	15	44	44.36	29	0	15	0	chr2L	14089206	14089207	nAChRalpha5	chr2L	14089206	14089207	Ile->Val	+	+	0.174242424242424	True
2L 14089212	0.0909090909090909	44	40	4	44	47.82	40	0	4	0	0.111111111111111	36	32	4	36	44.72	32	0	4	0	chr2L	14089211	14089212	nAChRalpha5	chr2L	14089211	14089212	Leu->Leu	+	+	0.0202020202020202	True
2L 14089221	0.272727272727273	44	32	12	44	48.02	32	0	12	0	0.388888888888889	36	22	14	36	44.14	22	0	14	0	chr2L	14089220	14089221	nAChRalpha5	chr2L	14089220	14089221	Ile->Met	+	+	0.116161616161616	True
2L 14089233	0.119047619047619	42	37	5	42	48.38	37	0	5	0	0.171428571428571	35	29	6	35	47.06	29	0	6	0	chr2L	14089232	14089233	nAChRalpha5	chr2L	14089232	14089233	Leu->Leu	+	+	0.0523809523809524	True
2L 14089236	0.742857142857143	35	9	26	35	47.2	9	0	26	0	0.481481481481481	27	14	13	27	49.96	14	0	13	0	chr2L	14089235	14089236	nAChRalpha5	chr2L	14089235	14089236	Ser->Ser	+	+	0.261375661375661	True
2L 14089246	0.972222222222222	36	1	35	36	46.44	1	0	35	0	0.862068965517241	29	4	25	29	47.72	4	0	25	0	chr2L	14089245	14089246	nAChRalpha5	chr2L	14089245	14089246	Ile->Val	+	+	0.110153256704981	True
2L 14089249	0.421052631578947	38	22	16	38	48.32	22	0	16	0	0.321428571428571	28	19	9	28	48.14	19	0	9	0	chr2L	14089248	14089249	nAChRalpha5	chr2L	14089248	14089249	Ile->Val	+	+	0.0996240601503759	True
2L 14090565	0.103448275862069	58	52	6	58	52.47	52	0	6	0	0.196428571428571	56	45	11	56	53.95	45	0	11	0	chr2L	14090564	14090565	nAChRalpha5	chr2L	14090564	14090565	UTR3	+	+	0.0929802955665025	True
2L 14090566	0.933333333333333	60	4	56	60	54.87	4	0	56	0	0.905660377358491	53	5	48	53	57.51	5	0	48	0	chr2L	14090565	14090566	nAChRalpha5	chr2L	14090565	14090566	UTR3	+	+	0.0276729559748428	True
2L 14090789	0.464285714285714	56	30	26	56	56.11	30	0	26	0	0.44	50	28	22	50	50.54	28	0	22	0	chr2L	14090788	14090789	nAChRalpha5	chr2L	14090788	14090789	UTR3	+	+	0.0242857142857143	True
2L 14090945	0.694444444444444	108	33	75	108	57.85	33	0	75	0	0.666666666666667	99	33	66	99	54.2	33	0	66	0	chr2L	14090944	14090945	nAChRalpha5	chr2L	14090944	14090945	UTR3	+	+	0.0277777777777778	True
2L 14090970	0.184873949579832	119	97	22	119	56.75	97	0	22	0	0.163461538461538	104	87	17	104	52.01	87	0	17	0	chr2L	14090969	14090970	nAChRalpha5	chr2L	14090969	14090970	UTR3	+	+	0.0214124111182935	True
2L 14090974	0.191666666666667	120	97	23	120	57.17	97	0	23	0	0.205607476635514	107	85	22	107	52.04	85	0	22	0	chr2L	14090973	14090974	nAChRalpha5	chr2L	14090973	14090974	UTR3	+	+	0.0139408099688473	True
2L 14090979	0.0756302521008403	119	110	9	119	57.96	110	0	9	0	0.045045045045045	111	106	5	111	52.68	106	0	5	0	chr2L	14090978	14090979	nAChRalpha5	chr2L	14090978	14090979	UTR3	+	+	0.0305852070557953	True
2L 14091180	0.126126126126126	111	97	14	111	57.64	97	0	14	0	0.125	96	84	12	96	56.79	84	0	12	0	chr2L	14091179	14091180	nAChRalpha5	chr2L	14091179	14091180	UTR3	+	+	0.00112612612612611	True
2L 14091460	0.442307692307692	52	29	23	52	45.56	29	0	23	0	0.371428571428571	35	22	13	35	49.17	22	0	13	0	chr2L	14091459	14091460	nAChRalpha5	chr2L	14091459	14091460	UTR3	+	+	0.0708791208791208	True
2L 14091477	0.830188679245283	53	9	44	53	45.11	9	0	44	0	0.918918918918919	37	3	34	37	45	3	0	34	0	chr2L	14091476	14091477	nAChRalpha5	chr2L	14091476	14091477	UTR3	+	+	0.0887302396736359	True
2L 14091478	0.690909090909091	55	17	38	55	44.11	17	0	38	0	0.742857142857143	35	9	26	35	44.46	9	0	26	0	chr2L	14091477	14091478	nAChRalpha5	chr2L	14091477	14091478	UTR3	+	+	0.051948051948052	True
2L 14091479	0.0701754385964912	57	53	4	57	47.84	53	0	4	0	0.0555555555555556	36	34	2	36	46.25	34	0	2	0	chr2L	14091478	14091479	nAChRalpha5	chr2L	14091478	14091479	UTR3	+	+	0.0146198830409357	True
2L 15651359	0.507462686567164	67	33	34	67	46.21	0	34	0	33	0.5625	64	28	36	64	49.92	0	36	0	28	chr2L	15651358	15651359	CG4587	chr2L	15651358	15651359	Arg->Gly	-	-	0.0550373134328358	True
2L 16174116	0.271186440677966	59	43	16	59	36.19	43	0	16	0	0.340909090909091	44	29	15	44	35.43	29	0	15	0	chr2L	16174115	16174116	Ca-alpha1D	chr2L	16174115	16174116	Leu->Leu	+	+	0.0697226502311248	True
2L 16174138	0.98	50	1	49	50	35.88	1	0	49	0	0.979166666666667	48	1	47	48	35.58	1	0	47	0	chr2L	16174137	16174138	Ca-alpha1D	chr2L	16174137	16174138	Asn->Asp	+	+	0.000833333333333353	True
2L 16174152	0.912280701754386	57	5	52	57	36.02	5	0	52	0	0.795454545454545	44	9	35	44	35.25	9	0	35	0	chr2L	16174151	16174152	Ca-alpha1D	chr2L	16174151	16174152	Leu->Leu	+	+	0.116826156299841	True
2L 16174153	0.916666666666667	60	5	55	60	35.48	5	0	55	0	0.918367346938776	49	4	45	49	34.29	4	0	45	0	chr2L	16174152	16174153	Ca-alpha1D	chr2L	16174152	16174153	Arg->Gly	+	+	0.0017006802721089	True
2L 16174194	0.972222222222222	72	2	70	72	36.57	2	0	70	0	1	64	0	64	64	36.78	0	0	64	0	chr2L	16174193	16174194	Ca-alpha1D	chr2L	16174193	16174194	Ile->Met	+	+	0.0277777777777778	True
2L 16175138	0.238095238095238	21	16	5	21	53.95	16	0	5	0	0.19047619047619	21	17	4	21	48.57	17	0	4	0	chr2L	16175137	16175138	Ca-alpha1D	chr2L	16175137	16175138	intronic	+	+	0.0476190476190476	True
2L 16175141	0.391304347826087	23	14	9	23	55.83	14	0	9	0	0.346153846153846	26	17	9	26	46.19	17	0	9	0	chr2L	16175140	16175141	Ca-alpha1D	chr2L	16175140	16175141	intronic	+	+	0.0451505016722408	True
2L 16175156	0.458333333333333	24	13	11	24	60	13	0	11	0	0.272727272727273	22	16	6	22	49.82	16	0	6	0	chr2L	16175155	16175156	Ca-alpha1D	chr2L	16175155	16175156	intronic	+	+	0.185606060606061	True
2L 16179240	0.148148148148148	54	46	8	54	36.48	46	0	8	0	0.0952380952380952	42	38	4	42	35.86	38	0	4	0	chr2L	16179239	16179240	Ca-alpha1D	chr2L	16179239	16179240	Thr->Ala	+	+	0.0529100529100529	True
2L 16179245	0.962962962962963	54	2	52	54	35.7	2	0	52	0	0.947368421052632	38	2	36	38	35.08	2	0	36	0	chr2L	16179244	16179245	Ca-alpha1D	chr2L	16179244	16179245	Ile->Met	+	+	0.0155945419103314	True
2L 16179463	0.98019801980198	101	2	99	101	48.75	2	0	99	0	0.925	80	6	74	80	48.04	6	0	74	0	chr2L	16179462	16179463	Ca-alpha1D	chr2L	16179462	16179463	Asn->Asp	+	+	0.0551980198019801	True
2L 16724571	0.138461538461538	130	112	18	130	54.94	0	18	0	112	0.213592233009709	103	81	22	103	52.48	0	22	0	81	chr2L	16724570	16724571	VhaSFD	chr2L	16724570	16724571	Lys->Arg	-	-	0.0751306945481703	True
2L 16751491	0.08	50	46	4	50	48.5	46	0	4	0	0.166666666666667	42	35	7	42	47	35	0	7	0	chr2L	16751490	16751491	BuGZ	chr2L	16751490	16751491	UTR3	+	+	0.0866666666666667	True
2L 16751629	0.183673469387755	49	40	9	49	49.22	40	0	9	0	0.166666666666667	54	45	9	54	48.39	45	0	9	0	chr2L	16751628	16751629	BuGZ	chr2L	16751628	16751629	UTR3	+	+	0.0170068027210885	True
2L 18182220	0.227272727272727	22	17	5	22	52.82	0	5	0	17	0.24	25	19	6	25	55.24	0	6	0	19	chr2L	18182219	18182220	Ptp36E	chr2L	18182219	18182220	Gln->Arg	-	-	0.0127272727272727	True
2L 19509577	0.306818181818182	88	61	27	88	49.09	0	27	0	61	0.296703296703297	91	64	27	91	49	0	27	0	64	chr2L	19509576	19509577	Hasp	chr2L	19509576	19509577	Tyr->Cys	-	-	0.0101148851148851	True
2L 20346120	0.338709677419355	124	82	42	124	49.73	82	0	42	0	0.266666666666667	150	110	40	150	52.95	110	0	40	0	chr2L	20346119	20346120	spir	chr2L	20346119	20346120	Lys->Arg	+	+	0.0720430107526882	True
2L 20872840	0.222222222222222	117	91	26	117	56.55	0	26	0	91	0.260416666666667	96	71	25	96	58.67	0	25	0	71	chr2L	20872839	20872840	CG43739	sky	chr2L	20872839	20872840	UTR3	-	-	0.0381944444444445	True
2L 21133241	0.0512820512820513	39	37	2	39	50.1	37	0	2	0	0	25	25	0	25	49.8	25	0	0	0	chr2L	21133240	21133241	Nhe2	chr2L	21133240	21133241	UTR3	+	+	0.0512820512820513	True
3L 989963	0.12987012987013	77	67	10	77	50.26	67	0	10	0	0.164383561643836	73	61	12	73	53.03	61	0	12	0	chr3L	989962	989963	Glut1	chr3L	989962	989963	UNKNOWN	+	+	0.0345134317737057	True
3L 991441	0.149350649350649	154	131	23	154	54.6	131	0	23	0	0.241935483870968	124	94	30	124	52.87	94	0	30	0	chr3L	991440	991441	Glut1	chr3L	991440	991441	UTR3	+	+	0.0925848345203184	True
3L 1027109	0.32	75	51	24	75	56.09	0	24	0	51	0.26027397260274	73	54	19	73	49.03	0	19	0	54	chr3L	1027108	1027109	trio	chr3L	1027108	1027109	Gln->Arg	-	-	0.0597260273972603	True
3L 1782670	0.529411764705882	204	96	108	204	50.73	0	108	0	96	0.481651376146789	218	113	105	218	51.59	0	105	0	113	chr3L	1782669	1782670	alpha-Spec	chr3L	1782669	1782670	Gln->Arg	-	-	0.0477603885590934	True
3L 1859215	0.0740740740740741	27	25	2	27	53.78	0	2	0	25	0.0909090909090909	22	20	2	22	56.68	0	2	0	20	chr3L	1859214	1859215	Rap1	chr3L	1859214	1859215	UTR3	-	-	0.0168350168350168	True
3L 1859290	0.0740740740740741	27	25	2	27	58.96	0	2	0	25	0.0689655172413793	29	27	2	29	55.41	0	2	0	27	chr3L	1859289	1859290	Rap1	chr3L	1859289	1859290	UTR3	-	-	0.00510855683269476	True
3L 2039782	0.0357142857142857	140	135	5	140	59.17	1	5	0	134	0.0280373831775701	107	104	3	107	58.47	0	3	0	104	chr3L	2039781	2039782	sls	chr3L	2039781	2039782	UTR3	-	-	0.00767690253671562	True
3L 2039908	0.0802919708029197	137	126	11	137	53.92	0	11	0	126	0.112068965517241	116	103	13	116	56.23	0	13	0	103	chr3L	2039907	2039908	sls	chr3L	2039907	2039908	UTR3	-	-	0.0317769947143217	True
3L 2039918	0.244444444444444	135	102	33	135	57.34	0	33	0	102	0.277310924369748	119	86	33	119	58.31	0	33	0	86	chr3L	2039917	2039918	sls	chr3L	2039917	2039918	UTR3	-	-	0.0328664799253035	True
3L 2665990	0.16	75	63	12	75	44.79	0	12	0	63	0.346666666666667	75	49	26	75	46.87	0	26	0	49	chr3L	2665989	2665990	Fife	chr3L	2665989	2665990	Lys->Lys	-	-	0.186666666666667	True
3L 2666003	0.184615384615385	65	53	12	65	47.54	0	12	0	53	0.263888888888889	72	53	19	72	47.06	0	19	0	53	chr3L	2666002	2666003	Fife	chr3L	2666002	2666003	Asp->Gly	-	-	0.0792735042735043	True
3L 2666150	0.24390243902439	41	31	10	41	48.9	0	10	0	31	0.166666666666667	42	35	7	42	50	0	7	0	35	chr3L	2666149	2666150	Fife	chr3L	2666149	2666150	Lys->Arg	-	-	0.0772357723577236	True
3L 2666151	0.720930232558139	43	12	31	43	48.21	0	31	0	12	0.704545454545455	44	13	31	44	48.89	0	31	0	13	chr3L	2666150	2666151	Fife	chr3L	2666150	2666151	Lys->Glu	-	-	0.0163847780126849	True
3L 2925255	0.864285714285714	140	19	121	140	57.83	19	0	121	0	0.814814814814815	162	30	132	162	56.03	30	0	132	0	chr3L	2925254	2925255	Shab	chr3L	2925254	2925255	Ser->Gly	+	+	0.0494708994708996	True
3L 2926925	0.221476510067114	149	116	33	149	56.78	116	0	33	0	0.248275862068966	145	109	36	145	54.06	109	0	36	0	chr3L	2926924	2926925	Shab	chr3L	2926924	2926925	intronic	+	+	0.0267993520018514	True
3L 2926944	0.00662251655629139	151	150	1	151	56.66	150	0	1	0	0.0347222222222222	144	139	5	144	54.99	139	0	5	0	chr3L	2926943	2926944	Shab	chr3L	2926943	2926944	intronic	+	+	0.0280997056659308	True
3L 2939953	0.386363636363636	88	54	34	88	50.93	54	0	34	0	0.483516483516484	91	47	44	91	51.78	47	0	44	0	chr3L	2939952	2939953	Shab	chr3L	2939952	2939953	intronic	+	+	0.0971528471528472	True
3L 2940919	0.110526315789474	190	169	21	190	53.65	169	0	21	0	0.174358974358974	195	161	34	195	53.54	161	0	34	0	chr3L	2940918	2940919	Shab	chr3L	2940918	2940919	Ile->Val	+	+	0.0638326585695007	True
3L 2941131	0.711538461538462	104	30	74	104	53.16	30	0	74	0	0.619469026548673	113	43	70	113	50.18	43	0	70	0	chr3L	2941130	2941131	Shab	chr3L	2941130	2941131	Arg->Arg	+	+	0.092069434989789	True
3L 2941132	0.903846153846154	104	10	94	104	52.92	10	0	94	0	0.865546218487395	119	16	103	119	50.77	16	0	103	0	chr3L	2941131	2941132	Shab	chr3L	2941131	2941132	Ile->Val	+	+	0.0382999353587589	True
3L 2941311	0.0875	160	146	14	160	52.37	146	0	14	0	0.0684931506849315	146	136	10	146	52.4	136	0	10	0	chr3L	2941310	2941311	Shab	chr3L	2941310	2941311	Glu->Glu	+	+	0.0190068493150685	True
3L 2941312	0.894409937888199	161	17	144	161	52.81	17	0	144	0	0.852564102564103	156	23	133	156	51.99	23	0	133	0	chr3L	2941311	2941312	Shab	chr3L	2941311	2941312	Thr->Ala	+	+	0.0418458353240962	True
3L 2941364	0.94488188976378	127	7	120	127	51.07	7	0	120	0	0.825757575757576	132	23	109	132	51.93	23	0	109	0	chr3L	2941363	2941364	Shab	chr3L	2941363	2941364	Tyr->Cys	+	+	0.119124314006204	True
3L 2941396	0.55045871559633	109	49	60	109	52.29	49	0	60	0	0.53	100	47	53	100	51.95	47	0	53	0	chr3L	2941395	2941396	Shab	chr3L	2941395	2941396	Thr->Ala	+	+	0.0204587155963303	True
3L 2941425	0.571428571428571	91	39	52	91	54.53	39	0	52	0	0.595505617977528	89	36	53	89	53.26	36	0	53	0	chr3L	2941424	2941425	Shab	chr3L	2941424	2941425	Val->Val	+	+	0.0240770465489567	True
3L 2941426	0.943820224719101	89	5	84	89	55.73	5	0	84	0	0.902173913043478	92	9	83	92	52.2	9	0	83	0	chr3L	2941425	2941426	Shab	chr3L	2941425	2941426	Ile->Val	+	+	0.0416463116756228	True
3L 3070062	0.0740740740740741	27	25	2	27	56.41	0	2	0	25	0.0333333333333333	30	29	1	30	57.87	0	1	0	29	chr3L	3070061	3070062	CG32486	chr3L	3070061	3070062	intronic	-	-	0.0407407407407407	True
3L 3086223	0.0943396226415094	53	48	5	53	47.96	48	0	5	0	0.214285714285714	70	55	15	70	51.01	55	0	15	0	chr3L	3086222	3086223	CG11486	chr3L	3086222	3086223	Tyr->Cys	+	+	0.119946091644205	True
3L 3371858	0.693877551020408	49	15	34	49	46.18	0	34	0	15	0.614035087719298	57	22	35	57	49.86	0	35	0	22	chr3L	3371857	3371858	YT521-B	chr3L	3371857	3371858	Ser->Gly	-	-	0.0798424633011099	True
3L 3371901	0.583333333333333	48	20	28	48	44.71	0	28	0	20	0.510204081632653	49	24	25	49	47.14	0	25	0	24	chr3L	3371900	3371901	YT521-B	chr3L	3371900	3371901	Pro->Pro	-	-	0.0731292517006803	True
3L 3371976	0.354838709677419	31	20	11	31	43.13	0	11	0	20	0.323529411764706	34	23	11	34	43.74	0	11	0	23	chr3L	3371975	3371976	YT521-B	chr3L	3371975	3371976	Pro->Pro	-	-	0.0313092979127135	True
3L 4198341	0.465116279069767	43	23	20	43	49.67	23	0	20	0	0.347826086956522	46	30	16	46	44.5	30	0	16	0	chr3L	4198340	4198341	CG43367	chr3L	4198340	4198341	Thr->Ala	+	+	0.117290192113246	True
3L 4323560	0.0888888888888889	45	41	4	45	48.87	0	4	0	41	0.147058823529412	34	29	5	34	46.97	0	5	0	29	chr3L	4323559	4323560	Cip4	chr3L	4323559	4323560	UTR3	-	-	0.0581699346405229	True
3L 4323563	0.125	48	42	6	48	47.83	0	6	0	42	0.03125	32	31	1	32	49.09	0	1	0	31	chr3L	4323562	4323563	Cip4	chr3L	4323562	4323563	UTR3	-	-	0.09375	True
3L 4323564	0.0851063829787234	47	43	4	47	46.28	0	4	0	43	0.0294117647058824	34	33	1	34	47.29	0	1	0	33	chr3L	4323563	4323564	Cip4	chr3L	4323563	4323564	UTR3	-	-	0.055694618272841	True
3L 4369162	0.472222222222222	108	57	51	108	52.47	0	51	0	57	0.459459459459459	74	40	34	74	51.24	0	34	0	40	chr3L	4369161	4369162	DopEcR	chr3L	4369161	4369162	SNV	-	-	0.0127627627627627	True
3L 4369184	0.512605042016807	119	58	61	119	53.69	0	61	0	58	0.547169811320755	106	48	58	106	53.69	0	58	0	48	chr3L	4369183	4369184	DopEcR	chr3L	4369183	4369184	Ile->Val	-	-	0.034564769303948	True
3L 4369185	0.230769230769231	117	90	27	117	54.86	0	27	0	90	0.25	100	75	25	100	54.34	0	25	0	75	chr3L	4369184	4369185	DopEcR	chr3L	4369184	4369185	Leu->Leu	-	-	0.0192307692307692	True
3L 4369207	0.105263157894737	133	119	14	133	54.89	0	14	0	119	0.0714285714285714	112	104	8	112	51.24	0	8	0	104	chr3L	4369206	4369207	DopEcR	chr3L	4369206	4369207	Lys->Arg	-	-	0.0338345864661654	True
3L 4369208	0.0977443609022556	133	120	13	133	53.14	0	13	0	120	0.0818181818181818	110	101	9	110	50.23	0	9	0	101	chr3L	4369207	4369208	DopEcR	chr3L	4369207	4369208	Lys->Glu	-	-	0.0159261790840738	True
3L 4369213	0.0136054421768707	147	145	2	147	53.91	0	2	0	145	0.024390243902439	123	120	3	123	51.06	0	3	0	120	chr3L	4369212	4369213	DopEcR	chr3L	4369212	4369213	Lys->Arg	-	-	0.0107848017255683	True
3L 4369422	0.186567164179104	134	109	25	134	52.51	0	25	0	109	0.186274509803922	102	83	19	102	52.45	0	19	0	83	chr3L	4369421	4369422	DopEcR	chr3L	4369421	4369422	Leu->Leu	-	-	0.000292654375182916	True
3L 4369445	0.0387596899224806	129	124	5	129	55.22	0	5	0	124	0.0947368421052632	95	86	9	95	56.57	0	9	0	86	chr3L	4369444	4369445	DopEcR	chr3L	4369444	4369445	Ser->Gly	-	-	0.0559771521827825	True
3L 4369455	0.0454545454545455	132	126	6	132	54.82	0	6	0	126	0.0288461538461538	104	101	3	104	54.82	0	3	0	101	chr3L	4369454	4369455	DopEcR	chr3L	4369454	4369455	Leu->Leu	-	-	0.0166083916083916	True
3L 4369459	0.0642857142857143	140	131	9	140	56.29	0	9	0	131	0.127272727272727	110	96	14	110	56.49	0	14	0	96	chr3L	4369458	4369459	DopEcR	chr3L	4369458	4369459	Asn->Ser	-	-	0.062987012987013	True
3L 4429964	0.333333333333333	126	84	42	126	53	84	0	42	0	0.31	100	69	31	100	52.7	69	0	31	0	chr3L	4429963	4429964	nAChRbeta1	chr3L	4429963	4429964	UTR3	+	+	0.0233333333333333	True
3L 4429967	0.52755905511811	127	60	67	127	54.39	60	0	67	0	0.519607843137255	102	49	53	102	53.03	49	0	53	0	chr3L	4429966	4429967	nAChRbeta1	chr3L	4429966	4429967	UTR3	+	+	0.00795121198085524	True
3L 4431719	0.912280701754386	114	10	104	114	49.35	10	0	104	0	0.908256880733945	109	10	99	109	51.56	10	0	99	0	chr3L	4431718	4431719	nAChRbeta1	chr3L	4431718	4431719	intronic	+	+	0.00402382102044097	True
3L 4431761	0.885416666666667	96	11	85	96	48.33	11	0	85	0	0.882882882882883	111	13	98	111	52.95	13	0	98	0	chr3L	4431760	4431761	nAChRbeta1	chr3L	4431760	4431761	intronic	+	+	0.00253378378378377	True
3L 4432486	0.430894308943089	123	70	53	123	39.88	70	0	53	0	0.494252873563218	87	44	43	87	42.14	44	0	43	0	chr3L	4432485	4432486	nAChRbeta1	chr3L	4432485	4432486	Val->Val	+	+	0.063358564620129	True
3L 4432487	0.722222222222222	126	35	91	126	39.91	35	0	91	0	0.686046511627907	86	27	59	86	42.62	27	0	59	0	chr3L	4432486	4432487	nAChRbeta1	chr3L	4432486	4432487	Arg->Gly	+	+	0.0361757105943152	True
3L 4433319	0.288590604026846	149	106	43	149	43.75	106	0	43	0	0.342342342342342	111	73	38	111	43.91	73	0	38	0	chr3L	4433318	4433319	nAChRbeta1	chr3L	4433318	4433319	Gln->Gln	+	+	0.0537517383154967	True
3L 4433320	0.912162162162162	148	13	135	148	43.24	13	0	135	0	0.895652173913044	115	12	103	115	43.43	12	0	103	0	chr3L	4433319	4433320	nAChRbeta1	chr3L	4433319	4433320	Ile->Val	+	+	0.0165099882491186	True
3L 4577495	0.214285714285714	28	22	6	28	58.21	22	0	6	0	0.162162162162162	37	31	6	37	58.43	31	0	6	0	chr3L	4577494	4577495	CG42540	chr3L	4577494	4577495	intronic	+	+	0.0521235521235521	True
3L 4585849	0.202898550724638	69	55	14	69	48.39	55	0	14	0	0.228571428571429	35	27	8	35	51.17	27	0	8	0	chr3L	4585848	4585849	CG42540	chr3L	4585848	4585849	intronic	+	+	0.0256728778467909	True
3L 4585851	0.0493827160493827	81	77	4	81	48.74	77	0	4	0	0.111111111111111	36	32	4	36	52.33	32	0	4	0	chr3L	4585850	4585851	CG42540	chr3L	4585850	4585851	intronic	+	+	0.0617283950617284	True
3L 4585858	0.1375	80	69	11	80	51.42	69	0	11	0	0.175	40	33	7	40	51.25	33	0	7	0	chr3L	4585857	4585858	CG42540	chr3L	4585857	4585858	intronic	+	+	0.0375	True
3L 4585859	0.735632183908046	87	23	64	87	49.32	23	0	64	0	0.761904761904762	42	10	32	42	49.38	10	0	32	0	chr3L	4585858	4585859	CG42540	chr3L	4585858	4585859	intronic	+	+	0.0262725779967159	True
3L 4585865	0.337349397590361	83	55	28	83	51.86	55	0	28	0	0.325	40	27	13	40	53.42	27	0	13	0	chr3L	4585864	4585865	CG42540	chr3L	4585864	4585865	intronic	+	+	0.0123493975903614	True
3L 4586039	0.103896103896104	77	69	8	77	48.08	69	0	8	0	0.184210526315789	38	31	7	38	47.03	31	0	7	0	chr3L	4586038	4586039	CG42540	chr3L	4586038	4586039	intronic	+	+	0.0803144224196856	True
3L 4586053	0.297297297297297	74	52	22	74	47.91	52	0	22	0	0.303030303030303	33	23	10	33	47.76	23	0	10	0	chr3L	4586052	4586053	CG42540	chr3L	4586052	4586053	intronic	+	+	0.00573300573300572	True
3L 4586714	0.144444444444444	270	231	39	270	42.27	231	0	39	0	0.158995815899582	239	201	38	239	41.99	201	0	38	0	chr3L	4586713	4586714	CG42540	chr3L	4586713	4586714	Arg->Arg	+	+	0.0145513714551372	True
3L 4586715	0.766917293233083	266	62	204	266	42.3	62	0	204	0	0.769547325102881	243	56	187	243	41.17	56	0	187	0	chr3L	4586714	4586715	CG42540	chr3L	4586714	4586715	Asn->Asp	+	+	0.00263003186979804	True
3L 4590704	0	23	23	0	23	46.13	23	0	0	0	NA	NA	NA	NA	NA	NA	NA	NA	NA	NA	chr3L	4590703	4590704	CG42540	chr3L	4590703	4590704	UTR3	+	+	NA	True
3L 4590708	0.481481481481481	27	14	13	27	44.74	14	0	13	0	NA	NA	NA	NA	NA	NA	NA	NA	NA	NA	chr3L	4590707	4590708	CG42540	chr3L	4590707	4590708	UTR3	+	+	NA	True
3L 4590709	0.814814814814815	27	5	22	27	46.44	5	0	22	0	NA	NA	NA	NA	NA	NA	NA	NA	NA	NA	chr3L	4590708	4590709	CG42540	chr3L	4590708	4590709	UTR3	+	+	NA	True
3L 4591116	0.307692307692308	26	18	8	26	41.77	18	0	8	0	NA	NA	NA	NA	NA	NA	NA	NA	NA	NA	chr3L	4591115	4591116	CG42540	chr3L	4591115	4591116	UTR3	+	+	NA	True
3L 4591123	0.0769230769230769	26	24	2	26	41.73	24	0	2	0	NA	NA	NA	NA	NA	NA	NA	NA	NA	NA	chr3L	4591122	4591123	CG42540	chr3L	4591122	4591123	UTR3	+	+	NA	True
3L 4591222	0.0344827586206897	29	28	1	29	45.14	28	0	1	0	NA	NA	NA	NA	NA	NA	NA	NA	NA	NA	chr3L	4591221	4591222	CG42540	chr3L	4591221	4591222	UTR3	+	+	NA	True
3L 4591259	0	37	37	0	37	44	37	0	0	0	NA	NA	NA	NA	NA	NA	NA	NA	NA	NA	chr3L	4591258	4591259	CG42540	chr3L	4591258	4591259	UTR3	+	+	NA	True
3L 5181111	0.04	25	24	1	25	52.72	0	1	0	24	0.0344827586206897	29	28	1	29	55.83	0	1	0	28	chr3L	5181110	5181111	shep	chr3L	5188010	5188011	intronic	-	-	0.00551724137931035	True
3L 5738160	0.2	25	20	5	25	37.72	20	0	5	0	NA	NA	NA	NA	NA	NA	NA	NA	NA	NA	chr3L	5738159	5738160	CG46320	sif	chr3L	5745059	5745060	UTR3	+	+	NA	True
3L 5739872	0.205020920502092	239	190	49	239	51.42	190	0	49	0	0.155339805825243	206	174	32	206	54.35	174	0	32	0	chr3L	5739871	5739872	CG46320	sif	chr3L	5746771	5746772	UTR3	+	+	0.0496811146768494	True
3L 5739976	0.095959595959596	198	179	19	198	50.49	179	0	19	0	0.107594936708861	158	141	17	158	49.61	140	0	17	1	chr3L	5739975	5739976	CG46320	sif	chr3L	5746875	5746876	UTR3	+	+	0.0116353407492648	True
3L 6942780	0.189189189189189	185	150	35	185	46.03	0	35	0	150	0.193548387096774	155	125	30	155	46.89	0	30	0	125	chr3L	6942779	6942780	CG10077	chr3L	6949679	6949680	UTR3	-	-	0.00435919790758499	True
3L 6942788	0.267441860465116	172	126	46	172	48.59	0	46	0	126	0.198675496688742	151	121	30	151	49.5	0	30	0	121	chr3L	6942787	6942788	CG10077	chr3L	6949687	6949688	UTR3	-	-	0.0687663637763745	True
3L 6942790	0.133333333333333	180	156	24	180	48.33	0	24	0	156	0.190789473684211	152	123	29	152	50.64	0	29	0	123	chr3L	6942789	6942790	CG10077	chr3L	6949689	6949690	UTR3	-	-	0.0574561403508772	True
3L 6943190	0.0285714285714286	70	68	2	70	49.77	0	2	0	68	0.0222222222222222	45	44	1	45	43.98	0	1	0	44	chr3L	6943189	6943190	CG10077	chr3L	6950089	6950090	UTR3	-	-	0.00634920634920635	True
3L 6943191	0.0298507462686567	67	65	2	67	50.91	0	2	0	65	0.0217391304347826	46	45	1	46	45.65	0	1	0	45	chr3L	6943190	6943191	CG10077	chr3L	6950090	6950091	UTR3	-	-	0.00811161583387411	True
3L 6943192	0.0142857142857143	70	69	1	70	50.81	0	1	0	69	0	47	47	0	47	45.28	0	0	0	47	chr3L	6943191	6943192	CG10077	chr3L	6950091	6950092	UTR3	+	+	0.0142857142857143	True
3L 6943203	0.107692307692308	65	58	7	65	49.32	0	7	0	58	0.0465116279069767	43	41	2	43	45.95	0	2	0	41	chr3L	6943202	6943203	CG10077	chr3L	6950102	6950103	UTR3	-	-	0.061180679785331	True
3L 6943210	0.279411764705882	68	49	19	68	46.46	0	19	0	49	0.173913043478261	46	38	8	46	43.8	0	8	0	38	chr3L	6943209	6943210	CG10077	chr3L	6950109	6950110	UTR3	-	-	0.105498721227621	True
3L 6943212	0.323529411764706	68	46	22	68	46.99	0	22	0	46	0.386363636363636	44	27	17	44	43.93	0	17	0	27	chr3L	6943211	6943212	CG10077	chr3L	6950111	6950112	UTR3	-	-	0.0628342245989305	True
3L 6943268	0.0625	80	75	5	80	48.85	0	5	0	75	0.102941176470588	68	61	7	68	47.6	0	7	0	61	chr3L	6943267	6943268	CG10077	chr3L	6950167	6950168	UTR3	-	-	0.0404411764705882	True
3L 6947854	0.344913151364764	403	264	139	403	53.18	0	139	0	264	0.342857142857143	385	253	132	385	54.22	0	132	0	253	chr3L	6947853	6947854	CG10077	chr3L	6954753	6954754	Ser->Gly	-	-	0.00205600850762139	True
3L 7044683	1	38	0	38	38	52.29	0	0	38	0	1	53	0	53	53	51.68	0	0	53	0	chr3L	7044682	7044683	Mp	chr3L	7051582	7051583	Ser->Gly	+	+	0	True
3L 7155120	0.19047619047619	42	34	8	42	63	0	8	0	34	0.113636363636364	44	39	5	44	60.75	0	5	0	39	chr3L	7155119	7155120	Dscam2	chr3L	7162019	7162020	UTR3	-	-	0.0768398268398268	True
3L 7173538	0.434782608695652	69	39	30	69	43.54	0	30	0	39	0.611111111111111	54	21	33	54	48.2	0	33	0	21	chr3L	7173537	7173538	Dscam2	chr3L	7180437	7180438	Ser->Gly	-	-	0.176328502415459	True
3L 7647772	0.125	24	21	3	24	61.75	0	3	0	21	0.1	20	18	2	20	59.85	0	2	0	18	chr3L	7647771	7647772	CG7492	chr3L	7654671	7654672	UTR5	-	-	0.025	True
3L 7659736	0.397590361445783	83	50	33	83	51.08	0	33	0	50	0.448275862068966	87	48	39	87	50.37	0	39	0	48	chr3L	7659735	7659736	Ank2	chr3L	7666635	7666636	Lys->Arg	-	-	0.0506855006231824	True
3L 7686473	0.0197368421052632	152	149	3	152	58.32	0	3	0	149	0.0296296296296296	135	131	4	135	53.4	0	4	0	131	chr3L	7686472	7686473	Ank2	chr3L	7693372	7693373	Met->Val	-	-	0.00989278752436647	True
3L 7687336	0.129032258064516	31	27	4	31	61.35	0	4	0	27	0	24	24	0	24	55.62	0	0	0	24	chr3L	7687335	7687336	Ank2	CG32373	CG44195	chr3L	7694235	7694236	intronic	-	-	0.129032258064516	True
3L 7823803	0.305263157894737	95	66	29	95	46.71	0	29	0	66	0.404040404040404	99	59	40	99	47.08	0	40	0	59	chr3L	7823802	7823803	Pdp1	chr3L	7830702	7830703	Ala->Ala	-	-	0.0987772461456672	True
3L 7921780	0.695652173913043	23	7	16	23	48.43	0	16	0	7	0.7	20	6	14	20	50.25	0	14	0	6	chr3L	7921779	7921780	syd	chr3L	7928679	7928680	Ser->Gly	-	-	0.0043478260869565	True
3L 8733195	0.0625	128	120	8	128	48.76	0	8	0	120	0.05	80	76	4	80	50.27	0	4	0	76	chr3L	8733194	8733195	Prm	chr3L	8740094	8740095	Gln->Arg	-	-	0.0125	True
3L 9144935	0.148148148148148	189	161	28	189	43.18	0	28	0	161	0.0949720670391061	179	162	17	179	42.08	0	17	0	162	chr3L	9144934	9144935	Rdl	chr3L	9151834	9151835	Met->Val	-	-	0.053176081109042	True
3L 9148285	0.29746835443038	158	111	47	158	52.67	0	47	0	111	0.313725490196078	153	105	48	153	51.55	0	48	0	105	chr3L	9148284	9148285	Rdl	chr3L	9155184	9155185	Asn->Asp	-	-	0.0162571357656987	True
3L 9148318	0.881578947368421	152	18	134	152	41.78	0	134	0	18	0.969465648854962	131	4	127	131	44.02	0	127	0	4	chr3L	9148317	9148318	Rdl	chr3L	9155217	9155218	Ile->Val	-	-	0.0878867014865408	True
3L 9154130	0.24	25	19	6	25	51.96	0	6	0	19	0.136363636363636	22	19	3	22	51.64	0	3	0	19	chr3L	9154129	9154130	Rdl	chr3L	9161029	9161030	intronic	-	-	0.103636363636364	True
3L 9155381	0.409090909090909	22	13	9	22	49	0	9	0	13	NA	NA	NA	NA	NA	NA	NA	NA	NA	NA	chr3L	9155380	9155381	Rdl	chr3L	9162280	9162281	intronic	-	-	NA	True
3L 9156017	0.584269662921348	178	74	104	178	42.56	0	104	0	74	0.44	150	84	66	150	41.05	0	66	0	84	chr3L	9156016	9156017	Rdl	chr3L	9162916	9162917	Arg->Gly	-	-	0.144269662921348	True
3L 9156024	0.0972972972972973	185	167	18	185	43.7	0	18	0	167	0.104575163398693	153	137	16	153	41.05	0	16	0	137	chr3L	9156023	9156024	Rdl	chr3L	9162923	9162924	Leu->Leu	-	-	0.00727786610139551	True
3L 9628262	0.520833333333333	48	23	25	48	51.69	0	25	0	23	0.638297872340426	47	17	30	47	52.62	0	30	0	17	chr3L	9628261	9628262	fry	chr3L	9635161	9635162	Lys->Arg	-	-	0.117464539007092	True
3L 9662076	0.475409836065574	61	32	29	61	52.52	0	29	0	32	0.491803278688525	61	31	30	61	56.1	0	30	0	31	chr3L	9662075	9662076	fry	chr3L	9668975	9668976	Gln->Arg	-	-	0.0163934426229508	True
3L 9826394	0.172093023255814	215	178	37	215	49.55	178	0	37	0	0.186170212765957	188	153	35	188	49.88	153	0	35	0	chr3L	9826393	9826394	CG43897	chr3L	9833293	9833294	UTR3	+	+	0.0140771895101435	True
3L 9826400	0.262443438914027	221	163	58	221	49.17	163	0	58	0	0.206030150753769	199	158	41	199	50.6	158	0	41	0	chr3L	9826399	9826400	CG43897	chr3L	9833299	9833300	UTR3	+	+	0.0564132881602583	True
3L 9826401	0.388185654008439	237	145	92	237	48.55	144	0	92	1	0.355140186915888	214	138	76	214	52.28	138	0	76	0	chr3L	9826400	9826401	CG43897	chr3L	9833300	9833301	UTR3	+	+	0.033045467092551	True
3L 9826469	0.579831932773109	238	100	138	238	50.55	100	0	138	0	0.546666666666667	225	102	123	225	51.4	102	0	123	0	chr3L	9826468	9826469	CG43897	chr3L	9833368	9833369	UTR3	+	+	0.0331652661064427	True
3L 9826470	0.0238095238095238	252	246	6	252	50.9	246	0	6	0	0.0216450216450216	231	226	5	231	52.39	226	0	5	0	chr3L	9826469	9826470	CG43897	chr3L	9833369	9833370	UTR3	+	+	0.00216450216450216	True
3L 9826559	0.189516129032258	248	201	47	248	52.59	201	0	47	0	0.217391304347826	161	126	35	161	50.37	126	0	35	0	chr3L	9826558	9826559	CG43897	chr3L	9833458	9833459	UTR3	+	+	0.027875175315568	True
3L 9826584	0.111570247933884	242	215	27	242	49.93	215	0	27	0	0.113207547169811	159	141	18	159	47.64	141	0	18	0	chr3L	9826583	9826584	CG43897	chr3L	9833483	9833484	UTR3	+	+	0.00163729923592702	True
3L 9826587	0.0227272727272727	264	258	6	264	51.52	258	0	6	0	0.0674157303370786	178	166	12	178	48.7	166	0	12	0	chr3L	9826586	9826587	CG43897	chr3L	9833486	9833487	UTR3	+	+	0.0446884576098059	True
3L 9860438	0.118811881188119	101	89	12	101	46.23	89	0	12	0	0.1	100	90	10	100	47	90	0	10	0	chr3L	9860437	9860438	CG8108	chr3L	9867337	9867338	Asn->Asp	+	+	0.0188118811881188	True
3L 9860439	0.568627450980392	102	44	58	102	46.63	44	0	58	0	0.558823529411765	102	45	57	102	47.45	45	0	57	0	chr3L	9860438	9860439	CG8108	chr3L	9867338	9867339	Asn->Ser	+	+	0.00980392156862742	True
3L 9885234	0.391304347826087	23	14	9	23	51.43	14	0	9	0	0.375	24	15	9	24	54.29	15	0	9	0	chr3L	9885233	9885234	CalpB	chr3L	9892133	9892134	Asn->Ser	+	+	0.016304347826087	True
3L 11218378	0.19672131147541	61	49	12	61	50.77	49	0	12	0	0.272727272727273	44	32	12	44	51.5	32	0	12	0	chr3L	11218377	11218378	CG42671	chr3L	11225277	11225278	Ser->Gly	+	+	0.0760059612518629	True
3L 13031538	0.6875	32	10	22	32	48.62	10	0	22	0	NA	NA	NA	NA	NA	NA	NA	NA	NA	NA	chr3L	13031537	13031538	SRm160	chr3L	13038437	13038438	Ser->Gly	+	+	NA	True
3L 13460546	0.521739130434783	23	11	12	23	37.65	0	12	0	11	0.545454545454545	22	10	12	22	45.55	0	12	0	10	chr3L	13460545	13460546	CG10089	chr3L	13467445	13467446	Arg->Gly	-	-	0.0237154150197628	True
3L 13923052	0.307692307692308	26	18	8	26	54.96	18	0	8	0	NA	NA	NA	NA	NA	NA	NA	NA	NA	NA	chr3L	13923051	13923052	DCTN1-p150	chr3L	13929951	13929952	Lys->Arg	+	+	NA	True
3L 14792079	0.0285714285714286	70	68	2	70	50.83	68	0	2	0	0.0161290322580645	62	61	1	62	51.1	61	0	1	0	chr3L	14792078	14792079	CG9425	chr3L	14798978	14798979	His->Arg	+	+	0.0124423963133641	True
3L 14792130	0.197674418604651	86	69	17	86	53.26	69	0	17	0	0.197368421052632	76	61	15	76	52.22	61	0	15	0	chr3L	14792129	14792130	CG9425	chr3L	14799029	14799030	Gln->Arg	+	+	0.000305997552019571	True
3L 15986720	0	30	30	0	30	55.73	0	0	0	30	0	28	28	0	28	59.57	0	0	0	28	chr3L	15986719	15986720	CG5830	chr3L	15993619	15993620	UTR3	-	-	0	True
3L 15986881	0	57	57	0	57	56.49	0	0	0	57	0	38	38	0	38	54.87	0	0	0	38	chr3L	15986880	15986881	CG5830	chr3L	15993780	15993781	UTR3	-	-	0	True
3L 16104689	0.25	48	36	12	48	50.77	0	12	0	36	0.186046511627907	43	35	8	43	49.4	0	8	0	35	chr3L	16104688	16104689	Zn72D	chr3L	16111588	16111589	Tyr->Cys	-	-	0.063953488372093	True
3L 16133495	0.15	20	17	3	20	47	0	3	0	17	NA	NA	NA	NA	NA	NA	NA	NA	NA	NA	chr3L	16133494	16133495	CG32152	CG5151	chr3L	16140394	16140395	UTR3	-	-	NA	True
3L 16708947	0.245614035087719	57	43	14	57	54.72	43	0	14	0	0.163636363636364	55	46	9	55	51.96	46	0	9	0	chr3L	16708946	16708947	Dab	chr3L	16715846	16715847	Lys->Arg	+	+	0.0819776714513556	True
3L 16797908	0.114285714285714	35	31	4	35	50.23	0	4	0	31	0	28	28	0	28	51.32	0	0	0	28	chr3L	16797907	16797908	CG9674	chr3L	16804807	16804808	intronic	-	-	0.114285714285714	True
3L 18052314	0	55	55	0	55	52.56	0	0	0	55	0	58	58	0	58	53.09	0	0	0	58	chr3L	18052313	18052314	Eip75B	chr3L	18059213	18059214	Tyr->Cys	-	-	0	True
3L 18793417	0	46	46	0	46	53.76	0	0	0	46	0	41	41	0	41	52.2	0	0	0	41	chr3L	18793416	18793417	CR45939	chr3L	18800316	18800317	ncRNA_exonic	-	-	0	True
3L 19276299	0	43	43	0	43	48.79	0	0	0	43	0.0294117647058824	34	33	1	34	50.35	0	1	0	33	chr3L	19276298	19276299	Gbs-76A	chr3L	19283198	19283199	UTR3	-	-	0.0294117647058824	True
3L 19276300	0.111111111111111	45	40	5	45	47.87	0	5	0	40	0.171428571428571	35	29	6	35	51.51	0	6	0	29	chr3L	19276299	19276300	Gbs-76A	chr3L	19283199	19283200	UTR3	-	-	0.0603174603174603	True
3L 19276364	0.466666666666667	30	16	14	30	51.93	0	14	0	16	0.708333333333333	24	7	17	24	51.08	0	17	0	7	chr3L	19276363	19276364	Gbs-76A	chr3L	19283263	19283264	Ser->Gly	-	-	0.241666666666667	True
3L 19276365	0.0666666666666667	30	28	2	30	53.63	0	2	0	28	0.04	25	24	1	25	51.6	0	1	0	24	chr3L	19276364	19276365	Gbs-76A	chr3L	19283264	19283265	Leu->Leu	-	-	0.0266666666666667	True
3L 19682970	0.797752808988764	89	18	71	89	43.37	18	0	71	0	0.821428571428571	56	10	46	56	40.7	10	0	46	0	chr3L	19682969	19682970	Gbeta76C	chr3L	19689869	19689870	UTR3	+	+	0.0236757624398074	True
3L 19682975	0.0652173913043478	92	86	6	92	47.55	86	0	6	0	0.0819672131147541	61	56	5	61	44.97	56	0	5	0	chr3L	19682974	19682975	Gbeta76C	chr3L	19689874	19689875	UTR3	+	+	0.0167498218104063	True
3L 20149876	0.15	20	17	3	20	46.35	0	3	0	17	NA	NA	NA	NA	NA	NA	NA	NA	NA	NA	chr3L	20149875	20149876	CG42674	chr3L	20156775	20156776	Leu->Leu	-	-	NA	True
3L 20372778	0.277777777777778	36	26	10	36	49.11	26	0	10	0	0.484848484848485	33	17	16	33	50.58	17	0	16	0	chr3L	20372777	20372778	RhoBTB	chr3L	20379677	20379678	Leu->Leu	+	+	0.207070707070707	True
3L 20516600	0.393939393939394	33	20	13	33	44.24	0	13	0	20	0.3	30	21	9	30	46.13	0	9	0	21	chr3L	20516599	20516600	CG4825	chr3L	20523499	20523500	Tyr->Cys	-	-	0.0939393939393939	True
3L 21327037	0.733333333333333	30	8	22	30	35.47	8	0	22	0	0.75	20	5	15	20	39	5	0	15	0	chr3L	21327036	21327037	Rab26	chr3L	21333936	21333937	Lys->Arg	+	+	0.0166666666666667	True
3L 22266262	1	254	0	254	254	54.23	0	0	254	0	1	190	0	190	190	54.88	0	0	190	0	chr3L	22266261	22266262	Csp	chr3L	22273161	22273162	UTR3	-	-	0	True
3L 22266457	1	50	0	50	50	38.28	0	0	50	0	1	37	0	37	37	36.41	0	0	37	0	chr3L	22266456	22266457	Csp	chr3L	22273356	22273357	UTR3	-	-	0	True
3L 23278031	0.0476190476190476	21	20	1	21	41.52	20	0	1	0	NA	NA	NA	NA	NA	NA	NA	NA	NA	NA	chr3L	23278030	23278031	nAChRalpha4	chr3L	23284930	23284931	UTR3	+	+	NA	True
3L 23278076	0.037037037037037	27	26	1	27	48.93	26	0	1	0	NA	NA	NA	NA	NA	NA	NA	NA	NA	NA	chr3L	23278075	23278076	nAChRalpha4	chr3L	23284975	23284976	UTR3	+	+	NA	True
3L 23279650	0.294117647058824	34	24	10	34	50.41	24	0	10	0	0.1	30	27	3	30	47.97	27	0	3	0	chr3L	23279649	23279650	nAChRalpha4	chr3L	23286549	23286550	UTR3	+	+	0.194117647058824	True
3L 23279651	0.0833333333333333	36	33	3	36	49.47	33	0	3	0	0.0967741935483871	31	28	3	31	47.58	28	0	3	0	chr3L	23279650	23279651	nAChRalpha4	chr3L	23286550	23286551	UTR3	+	+	0.0134408602150538	True
3L 24085869	0	21	21	0	21	58.48	21	0	0	0	0.0384615384615385	26	25	1	26	59.15	25	0	1	0	chr3L	24085868	24085869	Snap25	chr3L	24092768	24092769	intronic	+	+	0.0384615384615385	True
3R 15589356	0.685714285714286	105	33	72	105	37.97	33	0	72	0	0.727272727272727	88	24	64	88	35.34	24	0	64	0	chr3R	15589355	15589356	GluClalpha	chr3R	19763633	19763634	Lys->Arg	+	+	0.0415584415584416	True
3R 15589356	0.685714285714286	105	33	72	105	37.97	33	0	72	0	0.727272727272727	88	24	64	88	35.34	24	0	64	0	chr3R	15589355	15589356	GluClalpha	chr3R	19763633	19763634	Lys->Arg	+	+	0.0415584415584416	True
3R 15591382	0.321678321678322	143	97	46	143	42.04	97	0	46	0	0.376068376068376	117	73	44	117	42.08	73	0	44	0	chr3R	15591381	15591382	GluClalpha	chr3R	19765659	19765660	Asn->Ser	+	+	0.0543900543900544	True
3R 15591382	0.321678321678322	143	97	46	143	42.04	97	0	46	0	0.376068376068376	117	73	44	117	42.08	73	0	44	0	chr3R	15591381	15591382	GluClalpha	chr3R	19765659	19765660	Asn->Ser	+	+	0.0543900543900544	True
3R 15591387	0	147	147	0	147	41.56	147	0	0	0	0.00847457627118644	118	117	1	118	42.89	117	0	1	0	chr3R	15591386	15591387	GluClalpha	chr3R	19765664	19765665	Lys->Glu	+	+	0.00847457627118644	False
3R 15591390	0.027972027972028	143	139	4	143	41.9	139	0	4	0	0	112	112	0	112	43.46	112	0	0	0	chr3R	15591389	15591390	GluClalpha	chr3R	19765667	19765668	Lys->Glu	+	+	0.027972027972028	False
2R 8336191	NA	NA	NA	NA	NA	NA	NA	NA	NA	NA	0.464285714285714	28	15	13	28	51.57	15	0	13	0	chr2R	8336190	8336191	Dyb	chr2R	12448685	12448686	Lys->Glu	+	+	NA	True
2R 11151541	NA	NA	NA	NA	NA	NA	NA	NA	NA	NA	0	22	22	0	22	50.82	0	0	0	22	chr2R	11151540	11151541	Trpm	chr2R	15264035	15264036	Gln->Arg	-	-	NA	True
2R 11652804	NA	NA	NA	NA	NA	NA	NA	NA	NA	NA	0.346153846153846	26	17	9	26	52.73	0	9	0	17	chr2R	11652803	11652804	Zasp52	chr2R	15765298	15765299	Pro->Pro	-	-	NA	True
2R 17508580	NA	NA	NA	NA	NA	NA	NA	NA	NA	NA	0.416666666666667	24	14	10	24	48.75	0	10	0	14	chr2R	17508579	17508580	PTP-ER	chr2R	21621074	21621075	Asn->Asp	-	-	NA	True
2R 17508581	NA	NA	NA	NA	NA	NA	NA	NA	NA	NA	0.166666666666667	24	20	4	24	50.92	0	4	0	20	chr2R	17508580	17508581	PTP-ER	chr2R	21621075	21621076	Thr->Thr	-	-	NA	True
2R 19378792	NA	NA	NA	NA	NA	NA	NA	NA	NA	NA	0.238095238095238	21	16	5	21	53.33	16	0	5	0	chr2R	19378791	19378792	CG43795	chr2R	23491268	23491269	UTR3	+	+	NA	True
3R 2281712	NA	NA	NA	NA	NA	NA	NA	NA	NA	NA	0.53125	32	15	17	32	53.06	0	17	0	15	chr3R	2281711	2281712	CG9727	chr3R	6455989	6455990	Gln->Arg	-	-	NA	True
3R 9518471	NA	NA	NA	NA	NA	NA	NA	NA	NA	NA	0	29	29	0	29	61.66	29	0	0	0	chr3R	9518470	9518471	flfl	chr3R	13692748	13692749	UTR3	+	+	NA	True
3R 9851231	NA	NA	NA	NA	NA	NA	NA	NA	NA	NA	0.173913043478261	23	19	4	23	50.65	0	4	0	19	chr3R	9851230	9851231	rdx	chr3R	14025508	14025509	intronic	-	-	NA	True
3R 11209586	NA	NA	NA	NA	NA	NA	NA	NA	NA	NA	0.363636363636364	22	14	8	22	49	14	0	8	0	chr3R	11209585	11209586	Rbp	chr3R	15383863	15383864	intronic	+	+	NA	True
3R 16854033	NA	NA	NA	NA	NA	NA	NA	NA	NA	NA	0.523809523809524	21	10	11	21	56.86	0	11	0	10	chr3R	16854032	16854033	Dhc93AB	chr3R	21028310	21028311	Ile->Val	-	-	NA	True
3R 17138359	NA	NA	NA	NA	NA	NA	NA	NA	NA	NA	0	277	277	0	277	43.73	277	0	0	0	chr3R	17138358	17138359	Hsromega	chr3R	21312636	21312637	ncRNA_exonic	+	+	NA	True
3R 17138498	NA	NA	NA	NA	NA	NA	NA	NA	NA	NA	0	186	186	0	186	48.17	186	0	0	0	chr3R	17138497	17138498	Hsromega	chr3R	21312775	21312776	ncRNA_exonic	+	+	NA	True
3R 26197048	NA	NA	NA	NA	NA	NA	NA	NA	NA	NA	0	23	23	0	23	45.48	23	0	0	0	chr3R	26197047	26197048	hdc	chr3R	30371325	30371326	UTR3	+	+	NA	True
2RHet 1269002	NA	NA	NA	NA	NA	NA	NA	NA	NA	NA	0.0833333333333333	24	22	2	24	54.54	0	2	0	22	chr2RHet	1269001	1269002	MFS17	chr2R	2498338	2498339	intronic	-	-	NA	True
2RHet 1269010	NA	NA	NA	NA	NA	NA	NA	NA	NA	NA	0.56	25	11	14	25	56.48	0	14	0	11	chr2RHet	1269009	1269010	MFS17	chr2R	2498346	2498347	intronic	-	-	NA	True
2RHet 1269011	NA	NA	NA	NA	NA	NA	NA	NA	NA	NA	0.2	25	20	5	25	56.88	0	5	0	20	chr2RHet	1269010	1269011	MFS17	chr2R	2498347	2498348	intronic	-	-	NA	True
2RHet 1269013	NA	NA	NA	NA	NA	NA	NA	NA	NA	NA	0.0384615384615385	26	25	1	26	53.5	0	1	0	25	chr2RHet	1269012	1269013	MFS17	chr2R	2498349	2498350	intronic	-	-	NA	True
2RHet 1269014	NA	NA	NA	NA	NA	NA	NA	NA	NA	NA	0.153846153846154	26	22	4	26	56.35	0	4	0	22	chr2RHet	1269013	1269014	MFS17	chr2R	2498350	2498351	intronic	-	-	NA	True
2RHet 1269016	NA	NA	NA	NA	NA	NA	NA	NA	NA	NA	0.037037037037037	27	26	1	27	53.93	0	1	0	26	chr2RHet	1269015	1269016	MFS17	chr2R	2498352	2498353	intronic	-	-	NA	True
2RHet 1269019	NA	NA	NA	NA	NA	NA	NA	NA	NA	NA	0.52	25	12	13	25	54.32	0	13	0	12	chr2RHet	1269018	1269019	MFS17	chr2R	2498355	2498356	intronic	-	-	NA	True
2RHet 1269022	NA	NA	NA	NA	NA	NA	NA	NA	NA	NA	0.037037037037037	27	26	1	27	54	0	1	0	26	chr2RHet	1269021	1269022	MFS17	chr2R	2498358	2498359	intronic	-	-	NA	True
2RHet 1269026	NA	NA	NA	NA	NA	NA	NA	NA	NA	NA	0.2	30	24	6	30	54.73	0	6	0	24	chr2RHet	1269025	1269026	MFS17	chr2R	2498362	2498363	intronic	-	-	NA	True
2RHet 1269027	NA	NA	NA	NA	NA	NA	NA	NA	NA	NA	0.103448275862069	29	26	3	29	57	0	3	0	26	chr2RHet	1269026	1269027	MFS17	chr2R	2498363	2498364	intronic	-	-	NA	True
2RHet 1745805	NA	NA	NA	NA	NA	NA	NA	NA	NA	NA	0	23	23	0	23	59.26	23	0	0	0	chr2RHet	1745804	1745805	Scp1-dpr21	chr2R	2970835	2970836	intergenic	+	+	NA	True
3LHet 1204881	NA	NA	NA	NA	NA	NA	NA	NA	NA	NA	0.1	20	18	2	20	60.4	0	2	0	18	chr3LHet	1204880	1204881	CG40178	chr3L	25822181	25822182	intronic	-	-	NA	True
X 4980560	NA	NA	NA	NA	NA	NA	NA	NA	NA	NA	0.454545454545455	22	12	10	22	54.09	12	0	10	0	chrX	4980559	4980560	CG15465	rg	chrX	5086526	5086527	intronic	+	+	NA	True
X 4980630	NA	NA	NA	NA	NA	NA	NA	NA	NA	NA	0.0740740740740741	27	25	2	27	59.41	25	0	2	0	chrX	4980629	4980630	CG15465	rg	chrX	5086596	5086597	intronic	+	+	NA	True
X 4980632	NA	NA	NA	NA	NA	NA	NA	NA	NA	NA	0.259259259259259	27	20	7	27	58	20	0	7	0	chrX	4980631	4980632	CG15465	rg	chrX	5086598	5086599	intronic	+	+	NA	True
X 4980640	NA	NA	NA	NA	NA	NA	NA	NA	NA	NA	0.037037037037037	27	26	1	27	61.56	26	0	1	0	chrX	4980639	4980640	CG15465	rg	chrX	5086606	5086607	intronic	+	+	NA	True
X 4980642	NA	NA	NA	NA	NA	NA	NA	NA	NA	NA	0.25	28	21	7	28	60.61	21	0	7	0	chrX	4980641	4980642	CG15465	rg	chrX	5086608	5086609	intronic	+	+	NA	True
X 4980644	NA	NA	NA	NA	NA	NA	NA	NA	NA	NA	0.148148148148148	27	23	4	27	57.96	23	0	4	0	chrX	4980643	4980644	CG15465	rg	chrX	5086610	5086611	intronic	+	+	NA	True
X 4980646	NA	NA	NA	NA	NA	NA	NA	NA	NA	NA	0.125	24	21	3	24	62	21	0	3	0	chrX	4980645	4980646	CG15465	rg	chrX	5086612	5086613	intronic	+	+	NA	True
X 6986721	NA	NA	NA	NA	NA	NA	NA	NA	NA	NA	0.0454545454545455	22	21	1	22	56.32	0	1	0	21	chrX	6986720	6986721	Sxl	chrX	7092687	7092688	intronic	-	-	NA	True
X 14898870	NA	NA	NA	NA	NA	NA	NA	NA	NA	NA	0.0434782608695652	23	22	1	23	43.48	22	0	1	0	chrX	14898869	14898870	eag	chrX	15004836	15004837	Lys->Arg	+	+	NA	True
X 14898890	NA	NA	NA	NA	NA	NA	NA	NA	NA	NA	0.5	26	13	13	26	45.15	13	0	13	0	chrX	14898889	14898890	eag	chrX	15004856	15004857	Arg->Gly	+	+	NA	True
X 17852242	NA	NA	NA	NA	NA	NA	NA	NA	NA	NA	0.25	24	18	6	24	53.54	0	6	0	18	chrX	17852241	17852242	Sh	chrX	17958208	17958209	intronic	-	-	NA	True
X 19535625	NA	NA	NA	NA	NA	NA	NA	NA	NA	NA	0	22	22	0	22	46.95	0	0	0	22	chrX	19535624	19535625	CG12237	chrX	19641591	19641592	UTR3	-	-	NA	True
2L 4405973	NA	NA	NA	NA	NA	NA	NA	NA	NA	NA	0.142857142857143	21	18	3	21	48.33	0	3	0	18	chr2L	4405972	4405973	CG15431	chr2L	4405972	4405973	UTR3	-	-	NA	True
2L 9325149	NA	NA	NA	NA	NA	NA	NA	NA	NA	NA	0.1	30	27	3	30	55.6	27	0	3	0	chr2L	9325148	9325149	CR45456	chr2L	9325148	9325149	upstream	+	+	NA	True
2L 9325162	NA	NA	NA	NA	NA	NA	NA	NA	NA	NA	0.0833333333333333	24	22	2	24	49.33	22	0	2	0	chr2L	9325161	9325162	CR45456	chr2L	9325161	9325162	upstream	+	+	NA	True
2L 9325215	NA	NA	NA	NA	NA	NA	NA	NA	NA	NA	0.5	28	14	14	28	52.93	14	0	14	0	chr2L	9325214	9325215	CR45456	chr2L	9325214	9325215	upstream	+	+	NA	True
2L 9882723	NA	NA	NA	NA	NA	NA	NA	NA	NA	NA	0	20	20	0	20	51.35	0	0	0	20	chr2L	9882722	9882723	nAChRalpha6	chr2L	9882722	9882723	intronic	-	-	NA	True
2L 16877800	NA	NA	NA	NA	NA	NA	NA	NA	NA	NA	0.0384615384615385	26	25	1	26	50.73	25	0	1	0	chr2L	16877799	16877800	CR31781	chr2L	16877799	16877800	ncRNA_exonic	+	+	NA	True
2L 19048300	NA	NA	NA	NA	NA	NA	NA	NA	NA	NA	0.2	20	16	4	20	44.2	16	0	4	0	chr2L	19048299	19048300	Acn	chr2L	19048299	19048300	UTR3	+	+	NA	True
3L 13013548	NA	NA	NA	NA	NA	NA	NA	NA	NA	NA	0.272727272727273	22	16	6	22	55.09	0	6	0	16	chr3L	13013547	13013548	AdenoK	chr3L	13020447	13020448	Thr->Ala	-	-	NA	True
3L 13013558	NA	NA	NA	NA	NA	NA	NA	NA	NA	NA	0	20	20	0	20	52.75	0	0	0	20	chr3L	13013557	13013558	AdenoK	chr3L	13020457	13020458	Glu->Glu	-	-	NA	True
