# Supplementary material for: A highly conserved A-to-I RNA editing event within the glutamate-gated chloride channel GluClα is necessary for olfactory-based behaviors in Drosophila
Source: Sci Adv. 2024 Sep 4;10(36):eadi9101. doi: 10.1126/sciadv.adi9101 (PMC11373593; doi:10.1126/sciadv.adi9101)
Supplement: Supplementary file 2 — Tables S1 to S6 [file sciadv.adi9101_tables_s1_to_s6.zip › sciadv.adi9101_table_s4.xlsx]

## Sheet: 85093-8proteinGroups
Protein IDs	Majority protein IDs	Protein names	Gene names	LFQ intensity #1 WCS gel1	LFQ intensity #2 GluCla gel1	LFQ intensity #3 WCS gel2	LFQ intensity #4 GluCla gel2	LFQ intensity #5 WCS gel3	LFQ intensity #6 GluCla gel3	Intensity #1 WCS gel1	Intensity #2 GluCla gel1	Intensity #3 WCS gel2	Intensity #4 GluCla gel2	Intensity #5 WCS gel3	Intensity #6 GluCla gel3	Number of proteins	Razor + unique peptides	Razor + unique peptides #1 WCS gel1	Razor + unique peptides #2 GluCla gel1	Razor + unique peptides #3 WCS gel2	Razor + unique peptides #4 GluCla gel2	Razor + unique peptides #5 WCS gel3	Razor + unique peptides #6 GluCla gel3	Unique peptides #1 WCS gel1	Unique peptides #2 GluCla gel1	Unique peptides #3 WCS gel2	Unique peptides #4 GluCla gel2	Unique peptides #5 WCS gel3	Unique peptides #6 GluCla gel3	Mol. weight [kDa]	Sequence length	Sequence lengths	Q-value	Score	Identification type #1 WCS gel1	Identification type #2 GluCla gel1	Identification type #3 WCS gel2	Identification type #4 GluCla gel2	Identification type #5 WCS gel3	Identification type #6 GluCla gel3	Sequence coverage #1 WCS gel1 [%]	Sequence coverage #2 GluCla gel1 [%]	Sequence coverage #3 WCS gel2 [%]	Sequence coverage #4 GluCla gel2 [%]	Sequence coverage #5 WCS gel3 [%]	Sequence coverage #6 GluCla gel3 [%]	iBAQ #1 WCS gel1	iBAQ #2 GluCla gel1	iBAQ #3 WCS gel2
Q94900	Q94900	Glutamate-gated chloride channel	GluClalpha	50571000	58000000	75530000	51458000	45896000	57276000	113990000	210790000	326970000	137470000	105360000	173100000	1	7	3	5	6	3	4	7	3	5	6	3	4	7	52.306	456	456	0	13.349	By MS/MS	By MS/MS	By MS/MS	By MS/MS	By MS/MS	By MS/MS	5.9	10.5	13.2	5.9	8.6	13.4	5181400	9581200	14120000
P35381	P35381	ATP synthase subunit alpha, mitochondrial	blw	53727000000	44736000000	28120000000	40618000000	51126000000	44331000000	1147600000000	1096600000000	762470000000	1002600000000	891930000000	964490000000	1	65	59	59	57	57	63	64	59	59	57	57	63	64	59.421	552	552	0	323.31	By MS/MS	By MS/MS	By MS/MS	By MS/MS	By MS/MS	By MS/MS	67.8	75.2	68.8	74.8	76.3	77.4	25121000000	24745000000	17388000000
Q05825	Q05825	ATP synthase subunit beta, mitochondrial	ATPsynbeta	52556000000	58245000000	31727000000	49386000000	48325000000	46451000000	884130000000	1091900000000	716920000000	973850000000	703500000000	914900000000	1	40	38	37	36	37	38	39	33	32	31	32	33	34	54.107	505	505	0	323.31	By MS/MS	By MS/MS	By MS/MS	By MS/MS	By MS/MS	By MS/MS	86.7	79	84.8	86.7	85.3	87.3	18548000000	21643000000	14643000000
P53501	P53501	Actin-57B	Act57B	25499000000	25229000000	55437000000	30052000000	61082000000	52796000000	417720000000	429470000000	686150000000	399250000000	544950000000	546140000000	1	36	34	31	35	34	36	35	3	3	3	3	3	3	41.834	376	376	0	323.31	By MS/MS	By MS/MS	By MS/MS	By MS/MS	By MS/MS	By MS/MS	77.9	76.3	77.9	77.1	85.6	77.9	7.1385e+09	7.8144e+09	14339000000
Q9VFF0	Q9VFF0	GH01077p	UQCR-C1	24743000000	17282000000	19845000000	16078000000	26197000000	20358000000	272980000000	229920000000	288790000000	233370000000	270140000000	253390000000	1	39	37	31	33	34	39	36	37	31	33	34	39	36	51.874	470	470	0	323.31	By MS/MS	By MS/MS	By MS/MS	By MS/MS	By MS/MS	By MS/MS	73.4	71.9	71.9	71.9	75.3	73.6	7.8118e+09	5.8394e+09	7.4652e+09
Q00168	Q00168	Calcium/calmodulin-dependent protein kinase type II alpha chain	CaMKII	10472000000	10797000000	8787900000	9355900000	7.5338e+09	7.1401e+09	130500000000	150820000000	140080000000	136140000000	72060000000	87106000000	1	44	44	42	44	44	43	43	44	42	44	44	43	43	59.919	530	530	0	323.31	By MS/MS	By MS/MS	By MS/MS	By MS/MS	By MS/MS	By MS/MS	65.7	64.9	65.7	65.7	64.2	65.7	2.1221e+09	2595000000	2216400000
Q9V4E0;Q9VBR4	Q9V4E0	Complex I-49kD	ND-49	10646000000	5413700000	7.7718e+09	4463500000	8.5785e+09	4990600000	113550000000	62401000000	92626000000	51020000000	75405000000	52670000000	2	30	27	26	25	25	26	23	27	26	25	25	26	23	52.92	468	468;523	0	323.31	By MS/MS	By MS/MS	By MS/MS	By MS/MS	By MS/MS	By MS/MS	67.9	66.9	62	61.5	69	62	2217400000	1296500000	1.6836e+09
P91929	P91929	NADH dehydrogenase [ubiquinone] 1 alpha subcomplex subunit 10, mitochondrial	ND-42	16379000000	9268200000	11299000000	6.3334e+09	13943000000	9057000000	102560000000	72278000000	93542000000	50305000000	84814000000	62859000000	1	30	25	25	26	25	30	27	25	25	26	25	30	27	46.897	407	407	0	323.31	By MS/MS	By MS/MS	By MS/MS	By MS/MS	By MS/MS	By MS/MS	61.7	61.7	62.9	62.4	63.6	63.6	2411600000	1.7671e+09	2395800000
Q9VMI3;A1ZAW7	Q9VMI3	NADH dehydrogenase [ubiquinone] flavoprotein 1, mitochondrial	ND-51	9264400000	5121300000	6.8998e+09	3.816e+09	7.3835e+09	4320700000	102290000000	66753000000	95047000000	52543000000	70136000000	49910000000	2	34	34	32	31	32	33	33	34	32	31	32	33	33	51.83	474	474;702	0	323.31	By MS/MS	By MS/MS	By MS/MS	By MS/MS	By MS/MS	By MS/MS	78.3	71.9	71.9	71.9	78.3	78.3	1.8369e+09	1342800000	1.7788e+09
P09180	P09180	Large ribosomal subunit protein uL4	RpL4	10425000000	8.3649e+09	7.831e+09	6.6641e+09	11339000000	11031000000	102180000000	91222000000	100620000000	78633000000	85297000000	113520000000	1	41	40	41	40	41	41	41	40	41	40	41	41	41	45.025	401	401	0	323.31	By MS/MS	By MS/MS	By MS/MS	By MS/MS	By MS/MS	By MS/MS	66.8	66.8	64.1	66.8	66.8	66.8	2335400000	2.1428e+09	2236700000
P21521;A0A0B4K657	P21521	Synaptotagmin 1	Syt1	8.3201e+09	8838300000	5330600000	7.4551e+09	5317600000	5726400000	81820000000	95942000000	66536000000	83091000000	39554000000	53913000000	2	43	43	42	40	42	41	40	43	42	40	42	41	40	53.259	474	474;3734	0	323.31	By MS/MS	By MS/MS	By MS/MS	By MS/MS	By MS/MS	By MS/MS	74.9	71.1	73.2	71.1	71.1	71.1	1.7037e+09	1.9978e+09	1258000000
P48610	P48610	Arginine kinase 1	Argk1	4597100000	3.0272e+09	2905600000	3.6768e+09	5323900000	5386400000	78839000000	51287000000	56565000000	62625000000	70919000000	90979000000	1	43	39	37	40	40	40	41	39	37	40	40	40	41	39.866	356	356	0	323.31	By MS/MS	By MS/MS	By MS/MS	By MS/MS	By MS/MS	By MS/MS	72.5	71.6	73.3	72.8	71.3	74.7	1.8688e+09	1201300000	1235000000
Q02645	Q02645	Protein hu-li tai shao	hts	6.7609e+09	7.5479e+09	5540500000	5723500000	5746600000	5.8598e+09	68732000000	80587000000	55366000000	59379000000	40020000000	53881000000	1	51	45	49	49	49	45	48	45	49	49	49	45	48	127.94	1156	1156	0	323.31	By MS/MS	By MS/MS	By MS/MS	By MS/MS	By MS/MS	By MS/MS	45.4	46.6	47.1	47.1	43.6	47.1	555080000	582690000	414160000
Q9W303	Q9W303	Chitinase-like protein Idgf4	Idgf4	6.4344e+09	8.2128e+09	4.211e+09	7.9286e+09	6.5112e+09	9711000000	67964000000	82022000000	42572000000	80550000000	54732000000	101710000000	1	32	29	30	29	31	30	32	28	29	28	30	29	31	48.604	442	442	0	323.31	By MS/MS	By MS/MS	By MS/MS	By MS/MS	By MS/MS	By MS/MS	65.6	66.3	66.3	67.9	67.9	68.1	788050000	1165500000	613630000
P31409	P31409	V-type proton ATPase subunit B	Vha55	5663000000	4965500000	3.4469e+09	4672600000	4542700000	4502900000	67420000000	64554000000	48959000000	58217000000	43101000000	50472000000	1	35	35	34	34	33	34	32	35	34	34	33	34	32	54.549	490	490	0	323.31	By MS/MS	By MS/MS	By MS/MS	By MS/MS	By MS/MS	By MS/MS	79.4	78.2	78.2	78.2	79.4	78.2	1.7294e+09	1.6568e+09	1275600000
P19351	P19351	Troponin T, skeletal muscle	up	6.5126e+09	6.0015e+09	6.0659e+09	4.2098e+09	11313000000	10527000000	59521000000	57841000000	61601000000	41551000000	77066000000	92638000000	1	54	47	43	45	41	51	51	47	43	45	41	51	51	47.447	397	397	0	323.31	By MS/MS	By MS/MS	By MS/MS	By MS/MS	By MS/MS	By MS/MS	60.5	57.7	57.7	57.4	60.5	60.5	1.9262e+09	1.7967e+09	2.0223e+09
P19107	P19107	Phosrestin-1	Arr2	6.4115e+09	8.0901e+09	8.2114e+09	7.7163e+09	8.0035e+09	5.9995e+09	56144000000	84492000000	99236000000	96895000000	65959000000	57885000000	1	39	35	38	37	37	36	37	35	38	37	37	36	37	45.028	401	401	0	323.31	By MS/MS	By MS/MS	By MS/MS	By MS/MS	By MS/MS	By MS/MS	75.6	75.6	75.6	75.6	75.6	75.6	1379700000	2.124e+09	2376200000
P06603;P06605;P06606	P06603;P06605	Tubulin alpha-1 chain; Tubulin alpha-3 chain	alphaTub84B;alphaTub84D	7.5882e+09	8.1976e+09	6.0435e+09	8.2625e+09	7.3399e+09	6.9678e+09	54692000000	63225000000	47968000000	65895000000	39519000000	44114000000	3	31	29	30	29	29	28	31	13	13	13	12	11	14	49.908	450	450;450;462	0	323.31	By MS/MS	By MS/MS	By MS/MS	By MS/MS	By MS/MS	By MS/MS	64.9	69.3	69.1	68.9	62.2	69.6	1.8251e+09	2.1033e+09	1.5525e+09
O61491	O61491	Flotillin-1	Flo1	4321500000	4779400000	3.2281e+09	3.4643e+09	4.2933e+09	4.0481e+09	53870000000	69273000000	47850000000	49483000000	41752000000	57180000000	1	38	36	37	37	35	38	38	36	37	37	35	38	38	47.135	426	426	0	323.31	By MS/MS	By MS/MS	By MS/MS	By MS/MS	By MS/MS	By MS/MS	71.8	79.3	79.3	70.2	80.8	80.8	1.5086e+09	1.9585e+09	1372900000
Q24560	Q24560	Tubulin beta-1 chain	betaTub56D	5652200000	6.8214e+09	5264000000	6.4617e+09	5.9338e+09	6.0467e+09	51809000000	78989000000	56990000000	65810000000	50441000000	62371000000	1	31	30	30	30	31	31	31	9	9	9	9	9	9	50.147	447	447	0	323.31	By MS/MS	By MS/MS	By MS/MS	By MS/MS	By MS/MS	By MS/MS	73.8	73.8	73.8	74	74	74	1183000000	1.7849e+09	1205600000
Q9VV75	Q9VV75	AT02348p	UQCR-C2	4458100000	1.8372e+09	5546300000	2.9752e+09	6.0295e+09	3.9386e+09	51769000000	21638000000	79589000000	39634000000	60997000000	50795000000	1	32	30	27	30	27	32	30	30	27	30	27	32	30	45.415	440	440	0	323.31	By MS/MS	By MS/MS	By MS/MS	By MS/MS	By MS/MS	By MS/MS	83.4	78.2	83.4	78.2	84.3	83.4	1177200000	512200000	1.747e+09
D0Z756	D0Z756	MIP14966p	CG14762-RA	4446900000	4.1946e+09	2.1279e+09	3.4186e+09	3.418e+09	3.5238e+09	49692000000	47765000000	25330000000	48396000000	32784000000	37312000000	1	30	29	28	26	27	29	30	29	28	26	27	29	30	55.505	498	498	0	323.31	By MS/MS	By MS/MS	By MS/MS	By MS/MS	By MS/MS	By MS/MS	56	56	56	54.6	56	56	992370000	1.0399e+09	525320000
Q9VV46	Q9VV46	Cuticular protein 72Ec	Cpr72Ec	3.7948e+09	434770000	5823000000	542930000	7.9408e+09	619780000	48330000000	4529400000	92417000000	6.0755e+09	91452000000	6.9154e+09	1	44	41	22	38	22	43	27	41	22	38	22	43	27	50.565	429	429	0	323.31	By MS/MS	By MS/MS	By MS/MS	By MS/MS	By MS/MS	By MS/MS	67.6	47.3	67.8	43.8	72	54.5	1370300000	155050000	2794700000
P10987	P10987	Actin-5C	Act5C	6.2403e+09	7.182e+09	10563000000	7.5549e+09	12729000000	8865500000	41289000000	57748000000	89593000000	71533000000	70294000000	57906000000	1	11	10	11	10	10	11	11	2	2	2	2	2	2	41.821	376	376	0	323.31	By MS/MS	By MS/MS	By MS/MS	By MS/MS	By MS/MS	By MS/MS	81.4	84	77.9	77.1	85.6	85.6	1114500000	1.5801e+09	2215800000
Q9VGQ1	Q9VGQ1	Dihydrolipoyllysine-residue succinyltransferase component of 2-oxoglutarate dehydrogenase complex, mitochondrial	alpha-KGDHC	5203000000	4.1688e+09	3.4226e+09	3.5859e+09	3.6948e+09	3.2117e+09	40204000000	36313000000	34396000000	32806000000	23810000000	23903000000	1	25	23	23	22	22	22	25	23	23	22	22	22	25	49.924	468	468	0	323.31	By MS/MS	By MS/MS	By MS/MS	By MS/MS	By MS/MS	By MS/MS	51.7	51.7	51.7	51.7	51.7	52.8	913490000	957040000	893700000
O61492	O61492	Flotillin-2	Flo2	3.4705e+09	3.1012e+09	2.1254e+09	2361100000	2352800000	3.0954e+09	38311000000	43838000000	28868000000	30914000000	24609000000	37136000000	1	40	37	36	35	35	38	38	37	36	35	35	38	38	48.157	438	438	0	323.31	By MS/MS	By MS/MS	By MS/MS	By MS/MS	By MS/MS	By MS/MS	69.6	68.3	74.4	68.3	69.6	68.3	1.0438e+09	1200500000	734630000
Q95RI5	Q95RI5	Failed axon connections	fax	6.1946e+09	7.3923e+09	5182300000	7.2681e+09	5372100000	7.5767e+09	38086000000	40077000000	34224000000	35890000000	22655000000	38066000000	1	34	33	33	31	33	31	32	33	33	31	33	31	32	47.105	418	418	0	323.31	By MS/MS	By MS/MS	By MS/MS	By MS/MS	By MS/MS	By MS/MS	71.3	71.3	69.1	70.6	70.6	70.6	430070000	676590000	512290000
P08736	P08736	Elongation factor 1-alpha 1	eEF1alpha1	4946200000	8.5141e+09	5.9177e+09	5184700000	6.7645e+09	7.3498e+09	35189000000	69351000000	51397000000	39971000000	39890000000	52354000000	1	30	29	27	26	27	30	28	10	9	9	9	11	9	50.306	463	463	0	323.31	By MS/MS	By MS/MS	By MS/MS	By MS/MS	By MS/MS	By MS/MS	71.1	62	59	60.5	71.1	68	841800000	1.7397e+09	1283200000
Q9VM14	Q9VM14	dihydrolipoyllysine-residue acetyltransferase	muc	3.8291e+09	3.0017e+09	2420900000	3.4267e+09	2906300000	2583000000	33877000000	24718000000	25169000000	36202000000	21581000000	21492000000	1	29	28	26	27	27	29	27	28	26	27	27	29	27	54.251	512	512	0	166.47	By MS/MS	By MS/MS	By MS/MS	By MS/MS	By MS/MS	By MS/MS	41.8	41.6	42.2	41.8	42.4	40	877250000	619630000	680180000
Q76NQ0	Q76NQ0	Dolichyl-diphosphooligosaccharide--protein glycosyltransferase subunit 1	CG5364	5559200000	6.7355e+09	4783500000	4987100000	5652600000	6.2018e+09	32908000000	50704000000	33348000000	35693000000	28104000000	39519000000	1	29	27	28	22	25	25	27	27	28	22	25	25	27	51.709	458	458	0	323.31	By MS/MS	By MS/MS	By MS/MS	By MS/MS	By MS/MS	By MS/MS	61.8	73.6	53.7	70.1	59.2	74.9	350720000	436210000	303120000
Q9VVL7	Q9VVL7	Dihydrolipoyl dehydrogenase	E3	2888500000	2341400000	2.0227e+09	2598100000	1.9997e+09	1.9264e+09	31492000000	34169000000	31727000000	39539000000	22017000000	22458000000	1	34	34	32	30	33	31	32	34	32	30	33	31	32	53.084	504	504	0	323.31	By MS/MS	By MS/MS	By MS/MS	By MS/MS	By MS/MS	By MS/MS	70.4	69.4	69.4	69.4	61.7	69	641620000	682580000	616420000
Q9VKE2;Q9VXM5	Q9VKE2	Crystallin, isoform A	Crys	3.439e+09	5.9128e+09	6.1638e+09	3.8992e+09	9521900000	4.1864e+09	31385000000	70988000000	69170000000	47937000000	71675000000	47960000000	2	35	29	29	28	29	34	29	29	29	28	29	34	29	55.878	477	477;2486	0	323.31	By MS/MS	By MS/MS	By MS/MS	By MS/MS	By MS/MS	By MS/MS	57	61	52.2	60.2	60.8	60.4	894820000	1.7273e+09	1.8541e+09
P54399	P54399	Protein disulfide-isomerase	Pdi	1.9373e+09	2344500000	1.8363e+09	2424900000	2272000000	2436600000	30982000000	46006000000	37197000000	49402000000	31807000000	42610000000	1	51	46	47	46	49	47	48	46	47	46	49	47	48	55.78	496	496	0	323.31	By MS/MS	By MS/MS	By MS/MS	By MS/MS	By MS/MS	By MS/MS	80.4	82.1	81.9	82.1	83.5	82.9	459990000	729430000	553570000
O16797	O16797	Large ribosomal subunit protein uL3	RpL3	2263000000	2879600000	2.0584e+09	1.8641e+09	2457500000	2.9887e+09	29800000000	40725000000	30431000000	26900000000	25627000000	39367000000	1	39	37	39	35	35	36	37	37	39	35	35	36	37	46.915	416	416	0	323.31	By MS/MS	By MS/MS	By MS/MS	By MS/MS	By MS/MS	By MS/MS	61.1	61.1	60.3	61.1	60.3	59.4	738220000	941280000	707140000
Q94516	Q94516	ATP synthase subunit b, mitochondrial	ATPsynB	17396000000	7.9929e+09	12839000000	14436000000	27560000000	17731000000	28693000000	515570000	22373000000	30005000000	25211000000	1341600000	1	18	9	9	10	13	15	13	9	9	10	13	15	13	27.357	243	243	0	94.25	By MS/MS	By MS/MS	By MS/MS	By MS/MS	By MS/MS	By MS/MS	35.8	38.3	39.9	51	51.9	55.1	1.9026e+09	24755000	1.4771e+09
P54359;Q7KLG8	P54359	Septin-2	Septin2	2219500000	3.0784e+09	2.0206e+09	2174300000	2.0221e+09	2241200000	26241000000	37658000000	26340000000	27669000000	21562000000	27715000000	2	41	37	36	33	35	38	37	37	36	33	35	38	37	48.474	419	419;422	0	323.31	By MS/MS	By MS/MS	By MS/MS	By MS/MS	By MS/MS	By MS/MS	71.4	69.9	60.1	65.4	75.2	72.6	421670000	649120000	413430000
Q23997	Q23997	Imaginal disk growth factor 6	Idgf6	2449800000	2.9484e+09	1365200000	2633200000	2715100000	3.7077e+09	25779000000	35152000000	16836000000	33092000000	23961000000	38391000000	1	35	30	33	32	31	33	32	28	31	30	29	31	30	50.354	452	452	0	323.31	By MS/MS	By MS/MS	By MS/MS	By MS/MS	By MS/MS	By MS/MS	66.6	66.8	59.3	63.1	66.6	63.1	653890000	843350000	428960000
P17276	P17276	Protein henna	Hn	2283800000	5083300000	3.1052e+09	4.0812e+09	2741300000	3.1542e+09	25719000000	74101000000	47017000000	57569000000	25486000000	39566000000	1	36	31	33	34	32	35	33	31	33	34	32	35	33	51.66	452	452	0	323.31	By MS/MS	By MS/MS	By MS/MS	By MS/MS	By MS/MS	By MS/MS	75.4	75.9	75.9	75.9	77.4	75.9	362350000	1180600000	799500000
Q9VAC1	Q9VAC1	Acetyl-CoA hydrolase	anon-WO0153538.36	1.9968e+09	1.6665e+09	1.9605e+09	1.841e+09	1.9895e+09	1378400000	25060000000	24456000000	32619000000	26976000000	20483000000	17753000000	1	29	23	23	27	26	25	24	23	23	27	26	25	24	51.854	477	477	0	323.31	By MS/MS	By MS/MS	By MS/MS	By MS/MS	By MS/MS	By MS/MS	67.9	67.9	76.5	75.1	63.5	73.6	460880000	463950000	576120000
O62530	O62530	Adaptor protein complex 2, mu subunit, isoform A	AP-2mu	2312000000	3.4887e+09	2.0178e+09	1.9058e+09	2.0536e+09	2237500000	23920000000	42822000000	24732000000	23401000000	16597000000	27086000000	1	33	32	32	31	32	32	33	32	32	31	32	32	33	49.855	437	437	0	323.31	By MS/MS	By MS/MS	By MS/MS	By MS/MS	By MS/MS	By MS/MS	68.9	68.9	68.2	68.9	68.9	75.5	705810000	1186300000	679710000
P20354	P20354	G protein alpha s subunit	Galphas	2228800000	1.9367e+09	1210000000	1.8814e+09	2.1014e+09	2.0715e+09	22999000000	23328000000	13569000000	24139000000	17880000000	21873000000	1	35	33	31	30	32	33	33	32	30	29	31	32	32	44.998	385	385	0	304.06	By MS/MS	By MS/MS	By MS/MS	By MS/MS	By MS/MS	By MS/MS	71.9	71.2	69.4	71.9	73.8	71.9	712340000	717500000	371120000
Q9V784	Q9V784	SAM50-like protein CG7639	CG7639	2235500000	2.0362e+09	1.5036e+09	1.5575e+09	2.0216e+09	1.7153e+09	22074000000	23023000000	18010000000	17966000000	14670000000	17398000000	1	30	29	29	29	30	29	29	29	29	29	30	29	29	49.058	443	443	0	323.31	By MS/MS	By MS/MS	By MS/MS	By MS/MS	By MS/MS	By MS/MS	59.8	66.6	59.8	67.9	59.8	59.8	769900000	816520000	597040000
Q9V426	Q9V426	LD07162p	vig	2462900000	2485300000	2.129e+09	2.0675e+09	2467100000	2398000000	20665000000	19240000000	18295000000	18410000000	15280000000	17596000000	1	42	37	39	39	40	37	39	37	39	39	40	37	39	52.708	490	490	0	323.31	By MS/MS	By MS/MS	By MS/MS	By MS/MS	By MS/MS	By MS/MS	64.1	64.3	64.3	64.3	64.3	62.4	263200000	251220000	234400000
Q9VFS1	Q9VFS1	adenosine deaminase	Adgf-D	1403400000	1.6079e+09	1133600000	1313600000	1182000000	1235500000	19851000000	26420000000	19818000000	20175000000	14234000000	16963000000	1	39	35	36	34	35	38	36	35	36	34	35	38	36	58.077	502	502	0	323.31	By MS/MS	By MS/MS	By MS/MS	By MS/MS	By MS/MS	By MS/MS	63.5	67.7	64.3	67.5	69.1	68.9	302430000	387220000	276300000
P10674	P10674	Fasciclin-1	Fas1	1.4637e+09	982420000	2233000000	1224200000	1146800000	1433700000	19120000000	13818000000	35801000000	18633000000	11762000000	18812000000	1	38	34	36	37	35	34	36	34	36	37	35	34	36	72.598	652	652	0	323.31	By MS/MS	By MS/MS	By MS/MS	By MS/MS	By MS/MS	By MS/MS	51.1	54.4	57.4	56	52.1	56	252710000	186320000	469860000
Q9VZA4;Q9VWL0;M9PI06	Q9VZA4	Band 7 protein CG42540	CG42540	2705300000	2490800000	1.5222e+09	1.9859e+09	1.4963e+09	2.1303e+09	18580000000	18787000000	11994000000	15372000000	7.9709e+09	14998000000	3	20	20	19	20	20	16	18	20	19	20	20	16	18	57.526	505	505;350;414	0	215.26	By MS/MS	By MS/MS	By MS/MS	By MS/MS	By MS/MS	By MS/MS	43.4	38.6	43.4	43.4	41.2	38.2	603580000	734280000	422050000
A0A0B4K6N4	A0A0B4K6N4	Tropomodulin, isoform N	tmod	2.0204e+09	1.9749e+09	1.4933e+09	1296900000	1.8061e+09	1.7087e+09	18493000000	21660000000	16004000000	14237000000	13568000000	16244000000	1	27	26	26	23	24	23	23	26	26	23	24	23	23	63.446	567	567	0	299.02	By MS/MS	By MS/MS	By MS/MS	By MS/MS	By MS/MS	By MS/MS	45.7	46.7	45.3	44.1	40.9	45.3	452730000	567130000	407870000
Q9W401	Q9W401	Probable citrate synthase, mitochondrial	kdn	1.8052e+09	1134000000	1.9272e+09	2293700000	2186700000	1446900000	18215000000	13514000000	26553000000	29429000000	19179000000	15181000000	1	28	25	23	26	28	27	24	25	23	26	28	27	24	51.574	464	464	0	266.99	By MS/MS	By MS/MS	By MS/MS	By MS/MS	By MS/MS	By MS/MS	64.4	67.5	64.9	68.5	68.5	64.9	517330000	362000000	649070000
Q3YMU0;REV__A0A0B4K6L3	Q3YMU0	Protein disulfide-isomerase (Fragment)	ERp60	1.5409e+09	1.7635e+09	1444000000	1.9215e+09	1.7031e+09	1.7274e+09	18155000000	24741000000	21863000000	26188000000	20200000000	23016000000	2	40	36	37	36	39	34	34	36	37	36	39	34	34	55.37	489	489;2519	0	323.31	By MS/MS	By MS/MS	By MS/MS	By MS/MS	By MS/MS	By MS/MS	63.4	66.9	67.1	72.8	63.2	61.1	338610000	430960000	383850000
P13607	P13607	Sodium/potassium-transporting ATPase subunit alpha	Atpalpha	1.0362e+09	518470000	3.1682e+09	2723800000	579340000	1.5052e+09	17988000000	8.0539e+09	79719000000	65267000000	7.9661e+09	32021000000	1	63	53	42	61	61	46	59	48	38	57	56	42	54	115.6	1041	1041	0	323.31	By MS/MS	By MS/MS	By MS/MS	By MS/MS	By MS/MS	By MS/MS	53.5	45.2	56.5	57.7	51	56.4	238950000	117700000	1.0467e+09
Q26365;O62526	Q26365	ADP,ATP carrier protein	sesB	2509600000	1.4643e+09	3.5032e+09	2166400000	2388700000	2570300000	17681000000	11897000000	35470000000	20303000000	14547000000	18817000000	2	26	25	21	26	23	23	25	25	21	26	23	23	25	34.214	312	312;307	0	187.95	By MS/MS	By MS/MS	By MS/MS	By MS/MS	By MS/MS	By MS/MS	69.6	63.1	72.4	69.6	67.3	68.9	659230000	406900000	1237700000
Q9V3A8	Q9V3A8	Ergic53, isoform A	ergic53	1.6942e+09	1.7094e+09	969280000	1444400000	1.7124e+09	1.7801e+09	17620000000	20787000000	13023000000	17895000000	16053000000	21321000000	1	26	26	24	23	23	22	24	26	24	23	23	22	24	57.568	512	512	0	323.31	By MS/MS	By MS/MS	By MS/MS	By MS/MS	By MS/MS	By MS/MS	60	54.9	59.8	53.1	49.4	54.9	422210000	498010000	307070000
P15007	P15007	Enolase	Eno	4319800000	4.2738e+09	3.8849e+09	4576700000	3.8626e+09	3.3873e+09	16731000000	21745000000	18566000000	19670000000	13201000000	15433000000	1	32	28	29	29	28	28	29	28	29	29	28	28	29	54.309	500	500	0	323.31	By MS/MS	By MS/MS	By MS/MS	By MS/MS	By MS/MS	By MS/MS	57.2	57.6	56.6	55.8	59.2	60	252110000	424940000	325910000
Q9V3J1	Q9V3J1	V-type proton ATPase subunit H	VhaSFD	1398800000	1420600000	1.0076e+09	1278800000	974790000	1130500000	16644000000	18866000000	13463000000	17270000000	7.9357e+09	13928000000	1	35	29	32	27	30	28	29	29	32	27	30	28	29	53.733	468	468	0	323.31	By MS/MS	By MS/MS	By MS/MS	By MS/MS	By MS/MS	By MS/MS	70.3	72.4	63.7	68.4	65.4	66.7	318290000	362590000	270550000
Q9VQR9	Q9VQR9	PAT complex subunit CCDC47	Dmel\CG17593	1.5554e+09	1.5541e+09	1100400000	1149800000	885400000	1414200000	16622000000	15853000000	12432000000	10859000000	6.5968e+09	14658000000	1	33	32	31	33	31	29	32	32	31	33	31	29	32	54.153	476	476	0	323.31	By MS/MS	By MS/MS	By MS/MS	By MS/MS	By MS/MS	By MS/MS	54.4	53.8	54.4	54.4	54.4	54.4	248540000	224740000	195250000
Q9W1H8	Q9W1H8	GH13256p	Mtpbeta	1.6532e+09	1173800000	1.7928e+09	1.5687e+09	2.0921e+09	1.7288e+09	16084000000	11263000000	20429000000	15406000000	14722000000	17345000000	1	26	25	26	26	26	25	26	25	26	26	26	25	26	50.641	469	469	0	323.31	By MS/MS	By MS/MS	By MS/MS	By MS/MS	By MS/MS	By MS/MS	64.4	68.7	68.7	68.7	64.4	68.7	415530000	258550000	479480000
Q9W3L4	Q9W3L4	GH20802p	Dmel\CG2233	1.5931e+09	1107400000	1134900000	892870000	1433200000	1.0333e+09	15973000000	13262000000	13937000000	10575000000	12120000000	11427000000	1	26	24	25	25	24	24	25	24	25	25	24	24	25	46.509	414	414	0	323.31	By MS/MS	By MS/MS	By MS/MS	By MS/MS	By MS/MS	By MS/MS	60.1	71.5	71.5	64.5	60.1	71.5	420370000	338700000	355240000
Q9V4C4	Q9V4C4	Synaptotagmin 7, isoform A	Syt7	2461800000	2.0251e+09	1.5368e+09	1.8628e+09	1.8216e+09	1.788e+09	14654000000	13369000000	11814000000	14155000000	8868600000	10624000000	1	24	21	21	21	21	22	20	21	21	21	21	22	20	46.947	416	416	0	323.31	By MS/MS	By MS/MS	By MS/MS	By MS/MS	By MS/MS	By MS/MS	57	57	51.4	55.3	52.6	54.1	270860000	242990000	216640000
Q9VNX4	Q9VNX4	Multifunctional fusion protein	P5CDh1	1332300000	1080100000	976810000	1349400000	996600000	838110000	13804000000	13632000000	13044000000	17167000000	8.2654e+09	8602000000	1	43	42	37	39	37	40	37	42	37	39	37	40	37	63.666	574	574	0	323.31	By MS/MS	By MS/MS	By MS/MS	By MS/MS	By MS/MS	By MS/MS	75.6	69.2	73.7	66.4	67.1	66.9	286000000	284990000	258820000
Q9VLC5	Q9VLC5	Aldehyde dehydrogenase	Aldh	5188200000	4392900000	4.2756e+09	4582300000	3.7472e+09	3.0552e+09	13263000000	13229000000	10838000000	13785000000	6.5777e+09	7.5018e+09	1	22	18	20	21	19	17	16	18	20	21	19	17	16	57.018	520	520	0	323.31	By MS/MS	By MS/MS	By MS/MS	By MS/MS	By MS/MS	By MS/MS	48.1	60	58.1	61.3	48.1	48.1	158100000	158890000	152130000
P29413	P29413	Calreticulin	Calr	2.0349e+09	1.9797e+09	1.7663e+09	2208100000	1.803e+09	2157900000	12828000000	13060000000	13080000000	15134000000	9907000000	14168000000	1	23	22	23	22	22	21	23	22	23	22	22	21	23	46.808	406	406	0	323.31	By MS/MS	By MS/MS	By MS/MS	By MS/MS	By MS/MS	By MS/MS	57.6	65.3	57.6	65.3	57.6	65.3	240340000	227150000	236810000
Q9VW68	Q9VW68	transaminase	Gabat	962300000	759590000	773130000	894680000	667460000	614390000	12569000000	10924000000	12340000000	14096000000	7.3801e+09	8.0183e+09	1	37	36	35	37	36	34	34	36	35	37	36	34	34	54.584	486	486	0	323.31	By MS/MS	By MS/MS	By MS/MS	By MS/MS	By MS/MS	By MS/MS	72.2	69.5	76.1	76.1	71.2	71.6	227450000	189280000	237660000
Q24008	Q24008	Inactivation-no-after-potential D protein	inaD	724830000	1.4776e+09	1193400000	1117300000	873460000	916610000	12093000000	29231000000	26446000000	20970000000	12669000000	15309000000	1	51	43	45	46	42	44	44	43	45	46	42	44	44	74.331	674	674	0	323.31	By MS/MS	By MS/MS	By MS/MS	By MS/MS	By MS/MS	By MS/MS	59.3	59.8	65.4	59.1	55.9	58.6	101630000	250880000	227550000
Q9VLB7	Q9VLB7	Rab GDP dissociation inhibitor	Gdi	1370100000	1.5316e+09	1139800000	1.5233e+09	1416100000	1319800000	12070000000	16469000000	12526000000	14257000000	11249000000	11885000000	1	32	29	31	27	31	28	31	29	31	27	31	28	31	49.902	443	443	0	323.31	By MS/MS	By MS/MS	By MS/MS	By MS/MS	By MS/MS	By MS/MS	71.6	71.8	70	71.8	71.8	71.8	248000000	307880000	231760000
Q94511	Q94511	NADH-ubiquinone oxidoreductase 75 kDa subunit, mitochondrial	ND-75	813830000	325770000	1074500000	348690000	487870000	363060000	12063000000	5626000000	19432000000	5.8494e+09	5770100000	5184200000	1	43	40	35	40	35	38	32	40	35	40	35	38	32	78.629	731	731	0	323.31	By MS/MS	By MS/MS	By MS/MS	By MS/MS	By MS/MS	By MS/MS	62.7	58.7	62	58.7	60.3	54.2	150730000	73018000	258590000
Q9VKZ7	Q9VKZ7	Nicalin	Q9VKZ7_DROME	1.7177e+09	1.4691e+09	1166800000	1263800000	726350000	911770000	11869000000	11945000000	9674800000	9609000000	3.2264e+09	5.8368e+09	1	36	34	34	33	34	25	32	34	34	33	34	25	32	63.14	561	561	0	311.99	By MS/MS	By MS/MS	By MS/MS	By MS/MS	By MS/MS	By MS/MS	56.5	56.7	56.7	56.5	46.5	58.1	175100000	174740000	127470000
P54385	P54385	Glutamate dehydrogenase, mitochondrial	Gdh	1.6388e+09	1430600000	1337100000	1.766e+09	1406700000	1157100000	11551000000	11280000000	11368000000	17321000000	10926000000	7.915e+09	1	38	33	34	32	36	33	30	33	34	32	36	33	30	62.536	562	562	0	323.31	By MS/MS	By MS/MS	By MS/MS	By MS/MS	By MS/MS	By MS/MS	67.4	67.4	59.6	67.4	65.5	60.9	221760000	189790000	188460000
Q9VFV9	Q9VFV9	DnaJ-like-2, isoform A	Droj2	1.0516e+09	1.0315e+09	1151100000	954740000	1182700000	995540000	11427000000	14572000000	16337000000	12072000000	10709000000	12363000000	1	29	26	28	27	28	28	26	26	28	27	28	28	26	45.23	403	403	0	323.31	By MS/MS	By MS/MS	By MS/MS	By MS/MS	By MS/MS	By MS/MS	73.2	73.2	73.2	73.2	73.2	71.5	154010000	161330000	168940000
M9PDX8	M9PDX8	Nervana 3, isoform E	nrv3	2617700000	1.8832e+09	3.2994e+09	2494700000	3.2537e+09	2.9477e+09	11400000000	8.1235e+09	20273000000	12932000000	12661000000	13698000000	1	19	14	15	17	14	16	16	14	15	17	14	16	16	36.512	313	313	0	127.17	By MS/MS	By MS/MS	By MS/MS	By MS/MS	By MS/MS	By MS/MS	39.9	47.6	51.8	41.9	39.3	43.1	426790000	306680000	696030000
Q7KT16	Q7KT16	FI17352p1	vari	799310000	1377100000	853220000	949000000	851110000	1.0139e+09	10979000000	24748000000	15272000000	16602000000	11307000000	15011000000	1	42	34	40	38	40	37	37	34	40	38	40	37	37	72.377	636	636	0	323.31	By MS/MS	By MS/MS	By MS/MS	By MS/MS	By MS/MS	By MS/MS	53.1	61.8	53.1	60.1	53.3	53.3	149040000	358210000	214210000
P35415	P35415	Paramyosin, long form	Prm	1206600000	884680000	1268200000	512960000	579550000	1133700000	10625000000	5264200000	10332000000	3.8934e+09	2500400000	8770400000	1	53	45	36	47	35	24	47	45	36	47	35	24	47	102.34	879	879	0	323.31	By MS/MS	By MS/MS	By MS/MS	By MS/MS	By MS/MS	By MS/MS	55.5	43.5	57.7	47.3	31.2	59.5	103320000	60118000	120420000
A8DY77	A8DY77	DNAation factor-related protein 2, isoform B	Drep2	1.703e+09	1.8382e+09	1225400000	1.4837e+09	935040000	1.0463e+09	10620000000	11486000000	9451700000	9794300000	4560600000	5785100000	1	22	21	18	20	18	18	19	21	18	20	18	18	19	57.81	549	549	0	323.31	By MS/MS	By MS/MS	By MS/MS	By MS/MS	By MS/MS	By MS/MS	43.9	34.6	43	34.6	40.4	35.5	354190000	393610000	305170000
Q9V7Y2	Q9V7Y2	Sphingosine-1-phosphate lyase	Sply	714460000	687980000	395970000	504820000	538860000	676920000	10383000000	11155000000	6.8583e+09	8674100000	6.2054e+09	9938500000	1	30	28	29	29	28	28	30	28	29	29	28	28	30	60.305	545	545	0	276.24	By MS/MS	By MS/MS	By MS/MS	By MS/MS	By MS/MS	By MS/MS	49	53.8	53.8	53.8	49	53.8	163420000	171210000	103820000
P17336	P17336	Catalase	Cat	1203000000	1.8721e+09	1115600000	1.6979e+09	1196500000	1.6192e+09	10034000000	19198000000	11125000000	18351000000	8.5709e+09	14619000000	1	29	28	27	26	28	27	27	28	27	26	28	27	27	57.149	506	506	0	323.31	By MS/MS	By MS/MS	By MS/MS	By MS/MS	By MS/MS	By MS/MS	63.6	69.2	62.1	63.6	60.1	63.4	167020000	313770000	170670000
A1Z746	A1Z746	Kynurenine 3-monooxygenase	cn	1359700000	1392200000	1133300000	1186100000	1.8514e+09	1.5288e+09	9582800000	10987000000	10110000000	10626000000	8.0346e+09	10135000000	1	31	22	30	25	30	24	28	22	30	25	30	24	28	52.881	465	465	0	323.31	By MS/MS	By MS/MS	By MS/MS	By MS/MS	By MS/MS	By MS/MS	54.6	60.6	54.6	60.6	54.6	60.6	257480000	306050000	263690000
Q8T8W3	Q8T8W3	AT21416p	Past1	644490000	694960000	496740000	646730000	409780000	487990000	9207500000	11084000000	8828500000	10673000000	4507400000	7.5438e+09	1	40	35	38	31	37	25	35	35	38	31	37	25	35	61.58	540	540	0	323.31	By MS/MS	By MS/MS	By MS/MS	By MS/MS	By MS/MS	By MS/MS	65.4	73.1	63.1	68.9	54.6	67.4	82233000	117360000	76246000
P81900	P81900	cAMP-dependent protein kinase type II regulatory subunit	Pka-R2	941130000	881110000	835300000	813250000	803530000	698670000	8908200000	8786500000	10238000000	8800400000	6.5796e+09	6.9899e+09	1	25	21	22	21	22	23	21	21	22	21	22	23	21	42.748	377	377	0	323.31	By MS/MS	By MS/MS	By MS/MS	By MS/MS	By MS/MS	By MS/MS	63.9	69.8	69.5	71.9	69.8	67.9	303050000	297830000	284900000
P36179	P36179	Serine/threonine-protein phosphatase PP2A 65 kDa regulatory subunit	Pp2A-29B	1.5939e+09	1.7222e+09	1225200000	1.6025e+09	597370000	1154000000	8683900000	11652000000	8.5801e+09	11136000000	2216800000	5714000000	1	32	29	31	27	29	20	26	29	31	27	29	20	26	65.423	591	591	0	243.4	By MS/MS	By MS/MS	By MS/MS	By MS/MS	By MS/MS	By MS/MS	56	55.8	54.1	52.8	39.4	52.5	159670000	204250000	130740000
Q94920	Q94920	Voltage-dependent anion-selective channel	porin	1.0447e+09	162120000	1082100000	464450000	2690900000	1.5438e+09	8.5094e+09	1.0197e+09	10811000000	3.6427e+09	21258000000	14614000000	1	23	19	9	17	16	23	22	19	9	17	16	23	22	30.55	282	282	0	323.31	By MS/MS	By MS/MS	By MS/MS	By MS/MS	By MS/MS	By MS/MS	68.4	44	64.5	65.2	72.7	72.7	315940000	32954000	399200000
Q960W6;A1ZAI3	Q960W6	Putative fatty acyl-CoA reductase CG8306	CG8306	1336200000	1.8403e+09	1.0094e+09	1351400000	1338000000	1.9109e+09	8.4384e+09	11979000000	8.0834e+09	9960300000	6.4623e+09	14204000000	2	31	23	27	25	28	28	28	23	27	25	28	28	28	58.466	516	516;543	0	211.72	By MS/MS	By MS/MS	By MS/MS	By MS/MS	By MS/MS	By MS/MS	49.4	54.7	54.5	54.8	52.1	54.7	95207000	134790000	95054000
P13395	P13395	Spectrin alpha chain	alpha-Spec	1355900000	1147100000	4449800000	6.2638e+09	841010000	1357100000	8.0706e+09	4708200000	45462000000	47070000000	5.9465e+09	6.3487e+09	1	166	62	57	155	159	48	83	62	57	155	159	48	83	278.3	2415	2415	0	323.31	By MS/MS	By MS/MS	By MS/MS	By MS/MS	By MS/MS	By MS/MS	31.6	29.2	72.3	72.2	23.9	42.2	39687000	12010000	148980000
A1Z9M5	A1Z9M5	Titin	Sdb	2255900000	2392600000	2.1111e+09	1.72e+09	2542300000	2864700000	7.9808e+09	1.6305e+09	501960000	1.8243e+09	2.1168e+09	2306500000	1	21	8	14	14	10	10	16	8	14	14	10	10	16	460.95	4012	4012	0	113.18	By MS/MS	By MS/MS	By MS/MS	By MS/MS	By MS/MS	By MS/MS	2.6	5.1	6.6	4.1	3.8	6.1	1047000	1369600	1142200
Q9NJH0	Q9NJH0	Elongation factor 1-gamma	eEF1gamma	884850000	955450000	1073800000	984080000	1349100000	1428900000	7.7721e+09	10958000000	12787000000	11352000000	12348000000	14913000000	1	27	22	24	22	23	26	25	22	24	22	23	26	25	48.967	431	431	0	257.68	By MS/MS	By MS/MS	By MS/MS	By MS/MS	By MS/MS	By MS/MS	49.4	51.3	51	52.7	54.5	52.4	233700000	330450000	376950000
P33270	P33270	Cytochrome P450 6a2	Cyp6a2	1.0332e+09	60362000	879960000	18442000	1.0491e+09	43102000	7.5658e+09	576820000	7.6697e+09	135100000	6.9579e+09	304560000	1	32	30	5	29	1	31	3	28	3	27	0	29	1	58.684	506	506	0	245.49	By MS/MS	By MS/MS	By MS/MS	By MS/MS	By MS/MS	By MS/MS	59.9	14	62.3	1.8	63.4	6.9	163990000	15709000	160440000
A1Z9E3	A1Z9E3	Elongation factor Tu	mEFTu1	752140000	805890000	760360000	681870000	714120000	644930000	7.5597e+09	7.7564e+09	8665900000	9849600000	6.1514e+09	5.9493e+09	1	28	26	25	27	25	26	24	26	25	27	25	26	24	53.992	489	489	0	323.31	By MS/MS	By MS/MS	By MS/MS	By MS/MS	By MS/MS	By MS/MS	66.5	64.2	67.9	61.8	64.2	61.8	114070000	126540000	140170000
P22058	P22058	Chromosomal protein D1	D1	1387700000	2.133e+09	1.8214e+09	2.0474e+09	1.6779e+09	1.6328e+09	7.46e+09	13863000000	10938000000	12998000000	6.2656e+09	7.3632e+09	1	19	16	18	18	19	18	16	16	18	18	19	18	16	37	355	355	0	323.31	By MS/MS	By MS/MS	By MS/MS	By MS/MS	By MS/MS	By MS/MS	47.3	56.1	56.1	56.1	56.1	47.3	278040000	451220000	334200000
Q7K110	Q7K110	Dolichyl-diphosphooligosaccharide--protein glycosyltransferase subunit 2	OstDelta	752900000	941870000	773100000	695590000	622360000	853760000	7.3552e+09	11205000000	9322900000	8905700000	4710900000	8943100000	1	33	30	27	29	29	25	29	30	27	29	29	25	29	69.229	634	634	0	323.31	By MS/MS	By MS/MS	By MS/MS	By MS/MS	By MS/MS	By MS/MS	49.1	45.4	48.1	47.8	44.5	48.6	119230000	168310000	147250000
Q9W0U0	Q9W0U0	glycerol kinase	Gk1	1185300000	607940000	912180000	488220000	909840000	410740000	7.2832e+09	3.5289e+09	7.0225e+09	3.1489e+09	4698200000	2.0698e+09	1	19	18	17	19	17	17	15	18	17	19	17	17	15	58.838	538	538	0	323.31	By MS/MS	By MS/MS	By MS/MS	By MS/MS	By MS/MS	By MS/MS	45.7	40.5	47.4	45.4	39.4	40	204160000	96663000	193500000
Q24319	Q24319	Dolichyl-diphosphooligosaccharide--protein glycosyltransferase 48 kDa subunit	Ost48	876600000	1385100000	897570000	837200000	1092800000	1295000000	7.2711e+09	13751000000	11555000000	10576000000	9726200000	12304000000	1	17	16	16	17	17	17	17	16	16	17	17	17	17	49.98	449	449	0	284.08	By MS/MS	By MS/MS	By MS/MS	By MS/MS	By MS/MS	By MS/MS	45.7	54.3	54.3	54.3	54.3	54.3	207300000	363340000	255860000
Q9VC18	Q9VC18	Bifunctional purine biosynthesis protein ATIC	BEST:GH11240	458120000	949710000	533780000	739610000	341830000	554990000	7.2627e+09	17702000000	10455000000	14856000000	4.0708e+09	9543000000	1	47	41	46	43	44	36	42	41	46	43	44	36	42	63.323	590	590	0	323.31	By MS/MS	By MS/MS	By MS/MS	By MS/MS	By MS/MS	By MS/MS	72.2	78	74.4	74.4	62.4	71	117230000	300530000	164680000
A0A6H2EJK0	A0A6H2EJK0	Amino acid transporter	Eaat1	1.8803e+09	2285800000	2240500000	1.4965e+09	1.7333e+09	2.0265e+09	7.2279e+09	11806000000	10527000000	6.8197e+09	5475400000	7.7169e+09	1	11	11	11	11	10	10	11	11	11	11	10	10	11	57.311	523	523	0	247.93	By MS/MS	By MS/MS	By MS/MS	By MS/MS	By MS/MS	By MS/MS	28.7	28.7	28.7	28.1	27.2	28.7	221690000	353870000	307240000
Q9VG82	Q9VG82	Probable cytochrome P450 9f2	Cyp9f2	1.7218e+09	1.928e+09	1.0687e+09	1318300000	1.5706e+09	1.4635e+09	7.2067e+09	7.6912e+09	10647000000	5162100000	5128800000	5741000000	1	38	36	35	33	35	35	36	18	18	17	18	18	18	60.278	516	516	0	323.31	By MS/MS	By MS/MS	By MS/MS	By MS/MS	By MS/MS	By MS/MS	72.3	70.2	63	72.3	72.3	70.9	148480000	141060000	76736000
A0A0B4KHL4;Q9VYN5	A0A0B4KHL4	Gilgamesh, isoform L	gish	494880000	570380000	361030000	446220000	403540000	509830000	7.1517e+09	9262300000	6.5282e+09	6.8382e+09	4.2042e+09	7.1812e+09	2	32	28	32	31	30	29	31	28	32	31	30	29	31	60.015	537	537;344	0	278.35	By MS/MS	By MS/MS	By MS/MS	By MS/MS	By MS/MS	By MS/MS	49.3	57	55.1	51.4	51.4	57	90033000	120530000	75207000
P19109;Q7K4L8	P19109	ATP-dependent RNA helicase p62	Rm62	541880000	637810000	593960000	558190000	480770000	560180000	6.9202e+09	7.9843e+09	9575600000	7.334e+09	4393400000	5795000000	2	33	32	31	31	32	30	30	29	28	28	29	27	27	78.547	719	719;703	0	323.31	By MS/MS	By MS/MS	By MS/MS	By MS/MS	By MS/MS	By MS/MS	51.9	50.8	51.5	51.3	49.8	48.8	82918000	102170000	108140000
Q7K3D4	Q7K3D4	peptidylprolyl isomerase	zda	2204600000	3.095e+09	1.5036e+09	2385100000	2829200000	2.9488e+09	6.9015e+09	12463000000	6.1112e+09	9800600000	7.7168e+09	9322100000	1	28	23	27	22	26	24	25	23	27	22	26	24	25	44.861	397	397	0	323.31	By MS/MS	By MS/MS	By MS/MS	By MS/MS	By MS/MS	By MS/MS	53.7	53.7	46.9	55.9	53.9	53.7	155950000	266290000	121530000
Q9VR25	Q9VR25	Factor of interpulse interval	fipi	1.0192e+09	1.0642e+09	574790000	797720000	843370000	871300000	6.8772e+09	8.3492e+09	4635300000	6.1546e+09	4681700000	5593900000	1	18	16	16	16	16	16	16	16	16	16	16	16	16	50.711	450	450	0	113.22	By MS/MS	By MS/MS	By MS/MS	By MS/MS	By MS/MS	By MS/MS	33.6	35.8	33.6	35.8	34.7	34.2	203280000	234310000	135970000
Q9V496	Q9V496	Apolipophorins	apolpp	580630000	495950000	1.0737e+09	734560000	596890000	636560000	6.8686e+09	6.5619e+09	17445000000	10460000000	5173900000	6.8305e+09	1	102	57	57	94	89	57	66	57	57	94	89	57	66	372.67	3351	3351	0	323.31	By MS/MS	By MS/MS	By MS/MS	By MS/MS	By MS/MS	By MS/MS	20.4	20.7	32.1	31.2	20.9	23.4	21707000	16024000	49687000
Q960T2	Q960T2	Synapse-associated protein of 47 kDa	Sap47	1078600000	771690000	768820000	1.0632e+09	854040000	678310000	6.8522e+09	4.0535e+09	5401300000	6.8172e+09	4.1796e+09	3.4219e+09	1	10	10	10	10	10	10	10	10	10	10	10	10	10	56.98	551	551	0	323.31	By MS/MS	By MS/MS	By MS/MS	By MS/MS	By MS/MS	By MS/MS	23.4	23.4	23.4	23.4	23.4	23.4	107210000	93195000	84704000
Q9VPE2	Q9VPE2	NADH dehydrogenase (Ubiquinone) 39 kDa subunit, isoform A	ND-39	812960000	212470000	774910000	299780000	1214600000	458240000	6.822e+09	1092600000	8716700000	2418800000	7.6666e+09	3.6876e+09	1	27	22	14	24	22	26	20	22	14	24	22	26	20	46.821	416	416	0	214.97	By MS/MS	By MS/MS	By MS/MS	By MS/MS	By MS/MS	By MS/MS	58.4	41.3	65.6	61.8	60.3	56.5	149180000	16209000	167380000
P46461	P46461	Vesicle-fusing ATPase 1	comt	384300000	217830000	391050000	310670000	236080000	267000000	6.7048e+09	3.8509e+09	8.1311e+09	6.3778e+09	3.6627e+09	4543100000	1	48	40	36	42	43	39	39	28	26	30	29	27	27	82.555	745	745	0	323.31	By MS/MS	By MS/MS	By MS/MS	By MS/MS	By MS/MS	By MS/MS	61.1	55.8	63	64.6	58.7	60.7	80073000	46944000	109690000
Q9VI75	Q9VI75	Phosphatidylinositol-binding clathrin assembly protein LAP	lap	1116100000	994440000	805060000	1.0635e+09	562440000	618010000	6.6616e+09	6.0993e+09	5233500000	7.5698e+09	1.911e+09	2783100000	1	20	18	18	18	20	16	17	18	18	18	20	16	17	49.867	468	468	0	323.31	By MS/MS	By MS/MS	By MS/MS	By MS/MS	By MS/MS	By MS/MS	52.6	52.6	52.6	59.8	42.3	47.2	133450000	131680000	108020000
Q24048	Q24048	Sodium/potassium-transporting ATPase subunit beta-2	nrv2	1199800000	419600000	1.0659e+09	740220000	1.6689e+09	1219100000	6.6585e+09	2584500000	8.3444e+09	4865200000	8.5611e+09	7.2467e+09	1	21	20	15	20	16	20	19	20	15	20	16	20	19	37.283	323	323	0	186.44	By MS/MS	By MS/MS	By MS/MS	By MS/MS	By MS/MS	By MS/MS	78	63.2	76.5	65	75.2	69.3	192170000	64966000	206610000
Q02748	Q02748	Eukaryotic initiation factor 4A	eIF4A	702420000	812070000	628490000	696080000	795160000	756620000	6.5222e+09	9580900000	6.7791e+09	7.8739e+09	6.1314e+09	7.3434e+09	1	24	22	20	21	23	21	22	20	18	19	21	19	20	45.878	403	403	0	190.17	By MS/MS	By MS/MS	By MS/MS	By MS/MS	By MS/MS	By MS/MS	54.6	53.3	57.6	57.6	54.1	57.6	163400000	283680000	166000000
A0A0C4DHC8	A0A0C4DHC8	Aldehyde dehydrogenase type III, isoform Q	Aldh-III	720960000	799290000	453150000	719820000	629430000	708180000	6.2742e+09	8995600000	4671100000	7.7389e+09	5329200000	7.3588e+09	1	29	26	28	24	26	27	27	26	28	24	26	27	27	63.038	564	564	0	323.31	By MS/MS	By MS/MS	By MS/MS	By MS/MS	By MS/MS	By MS/MS	49.3	55.1	45.7	47.2	46.1	49.3	171590000	247530000	132730000
P91938;Q9VNT5	P91938	Thioredoxin reductase 1, mitochondrial	Trxr1	914550000	935110000	796090000	1087800000	919550000	772410000	6.2505e+09	7.2116e+09	7.2625e+09	8864100000	4786800000	4475300000	2	23	20	20	21	20	20	21	20	20	21	20	20	21	64.322	596	596;516	0	323.31	By MS/MS	By MS/MS	By MS/MS	By MS/MS	By MS/MS	By MS/MS	49.7	52.5	52.5	52.5	48.8	51.7	48270000	65875000	67130000
Q0E8S7	Q0E8S7	Homer, isoform E	homer	643730000	905520000	585450000	688420000	642530000	606980000	6.1953e+09	11260000000	7.8235e+09	9156000000	5.8788e+09	6.4165e+09	1	24	19	23	22	22	22	21	19	23	22	22	22	21	57.242	531	531	0	223.6	By MS/MS	By MS/MS	By MS/MS	By MS/MS	By MS/MS	By MS/MS	39.7	52.2	51.8	51.8	49.7	48.4	167390000	266150000	219010000
Q0KHR7	Q0KHR7	Septin	Septin4	1326100000	1.6051e+09	1.5665e+09	1353800000	1402000000	1193100000	6.1706e+09	7.7436e+09	10088000000	8.2315e+09	6.3829e+09	5.9833e+09	1	28	26	27	27	26	27	28	26	27	27	26	27	28	49.037	427	427	0	244.28	By MS/MS	By MS/MS	By MS/MS	By MS/MS	By MS/MS	By MS/MS	59	59.3	59.3	59.3	59.3	59.3	139520000	208600000	241250000
Q95U38	Q95U38	Succinate--CoA ligase [ADP-forming] subunit beta, mitochondrial	ScsbetaA	974400000	478060000	962220000	802250000	826770000	670060000	6.1674e+09	2434800000	6.5549e+09	5406500000	3.7414e+09	3.9908e+09	1	24	19	17	22	20	20	20	19	17	22	20	20	20	54.91	503	503	0	219.98	By MS/MS	By MS/MS	By MS/MS	By MS/MS	By MS/MS	By MS/MS	44.3	41.2	45.5	44.9	47.9	43.5	129120000	63439000	155810000
Q9VB15	Q9VB15	Microtubule-associated protein	tau	990700000	918580000	920220000	623700000	1.0512e+09	435420000	6.152e+09	7.2024e+09	8599000000	4568800000	6.2708e+09	2149500000	1	16	16	15	16	14	16	14	16	15	16	14	16	14	77.996	717	717	0	135.23	By MS/MS	By MS/MS	By MS/MS	By MS/MS	By MS/MS	By MS/MS	22.9	21.6	22.9	17	22.9	17.2	78918000	67735000	81518000
A1Z7V9	A1Z7V9	FI20020p1	Nt5c	975490000	816840000	762840000	675430000	634320000	556110000	5.9585e+09	5.9233e+09	5811500000	4640800000	2.9655e+09	2912600000	1	21	19	21	21	20	16	16	19	21	21	20	16	16	63.598	548	548	0	153.97	By MS/MS	By MS/MS	By MS/MS	By MS/MS	By MS/MS	By MS/MS	39.1	44	44	42	35.2	35.2	114950000	123600000	109030000
P91928	P91928	MICOS complex subunit Mic60	Mitofilin	498900000	398670000	773090000	426410000	433060000	453220000	5.8522e+09	4523700000	12058000000	5490000000	3.9239e+09	5301200000	1	50	39	43	48	41	40	43	39	43	48	41	40	43	82.013	739	739	0	319.49	By MS/MS	By MS/MS	By MS/MS	By MS/MS	By MS/MS	By MS/MS	49.9	54.9	58.5	56.3	50.6	56.7	75405000	42466000	158910000
A1ZBJ2	A1ZBJ2	Uncharacterized protein, isoform B	Acadvl	710340000	718860000	498960000	644570000	171080000	297230000	5698100000	7.3858e+09	5420900000	7.0383e+09	699100000	1.8388e+09	1	36	32	32	32	32	18	24	32	32	32	32	18	24	68.367	627	627	0	323.31	By MS/MS	By MS/MS	By MS/MS	By MS/MS	By MS/MS	By MS/MS	55.7	61.2	58.5	58.9	36.7	46.7	83200000	105130000	84649000
A0A4D6K4X9	A0A4D6K4X9	Axundead, isoform F	axed	888820000	878740000	566410000	620860000	748340000	680590000	5590900000	4.0789e+09	2687600000	2723400000	2754800000	2480200000	1	18	17	15	14	14	16	14	17	15	14	14	16	14	65.883	582	582	0	143.01	By MS/MS	By MS/MS	By MS/MS	By MS/MS	By MS/MS	By MS/MS	32	31.4	26.3	28.2	30.1	27.8	67597000	67803000	44223000
P20228;Q24062	P20228	Glutamate decarboxylase	Gad1	1322600000	1304100000	1156600000	1.521e+09	914640000	1.0466e+09	5426100000	3.9401e+09	4874900000	7.5403e+09	2293900000	4.1977e+09	2	20	16	18	18	18	15	16	16	18	18	18	15	16	57.819	510	510;575	0	134.61	By MS/MS	By MS/MS	By MS/MS	By MS/MS	By MS/MS	By MS/MS	38	41.4	41.4	41.4	33.5	37.1	180610000	100830000	141640000
Q7K2W6	Q7K2W6	GH04080p	PPO1	455640000	529460000	1.0473e+09	481600000	1.0493e+09	955700000	5328700000	5500200000	13966000000	4754400000	11514000000	9548500000	1	50	34	33	40	29	43	40	34	33	40	29	43	40	79.09	690	690	0	323.31	By MS/MS	By MS/MS	By MS/MS	By MS/MS	By MS/MS	By MS/MS	55.8	54.2	65.9	51.4	58.8	61	85232000	87407000	170350000
O62619	O62619	Pyruvate kinase	PyK	492350000	608760000	449000000	449540000	417950000	433420000	5298500000	8623200000	6.2074e+09	5131800000	3.7901e+09	5557900000	1	30	27	29	27	26	25	27	27	29	27	26	25	27	57.44	533	533	0	323.31	By MS/MS	By MS/MS	By MS/MS	By MS/MS	By MS/MS	By MS/MS	57.4	65.9	58	60	58.3	61.2	75896000	117220000	80354000
Q9V3D4	Q9V3D4	Chitinase-like protein Idgf2	Idgf2	522340000	592610000	383650000	610190000	733560000	780080000	5047700000	5.8479e+09	3.9257e+09	7.5681e+09	6.0202e+09	10277000000	1	30	27	25	26	29	26	30	27	25	26	29	26	30	49.158	440	440	0	290.79	By MS/MS	By MS/MS	By MS/MS	By MS/MS	By MS/MS	By MS/MS	62.3	66.8	60.7	67.3	58.9	67.3	88696000	107530000	72467000
Q9VMT5;Q9VMT6	Q9VMT5	Probable cytochrome P450 28d1	Cyp28d1	537170000	393100000	420260000	419280000	490090000	362010000	4947400000	4.1262e+09	4980600000	4342800000	3.4308e+09	2.9152e+09	2	28	27	24	27	25	27	24	27	24	27	25	27	24	57.27	502	502;501	0	181.76	By MS/MS	By MS/MS	By MS/MS	By MS/MS	By MS/MS	By MS/MS	56	54.4	55.8	53.2	56	51.2	119120000	112830000	113540000
Q9V9J3	Q9V9J3	Tyrosine-protein kinase Src42A	Src42A	574140000	698270000	338600000	599330000	656760000	702820000	4919900000	4.2761e+09	2605600000	5298300000	3.1337e+09	5024100000	1	29	25	26	20	26	21	25	25	26	20	26	21	25	59.069	517	517	0	323.31	By MS/MS	By MS/MS	By MS/MS	By MS/MS	By MS/MS	By MS/MS	53.2	51.8	48.4	52.8	49.3	54.9	94042000	60026000	41339000
F3YDF1	F3YDF1	ATP-dependent zinc metalloprotease YME1L	YME1L	552430000	569210000	262680000	360910000	159320000	212600000	4906100000	5600100000	2.9307e+09	3.8013e+09	1095100000	2.0988e+09	1	31	28	29	26	25	16	22	28	29	26	25	16	22	81.08	740	740	0	323.31	By MS/MS	By MS/MS	By MS/MS	By MS/MS	By MS/MS	By MS/MS	44.1	44.9	38.8	38	29.3	34.6	51005000	61770000	35607000
Q07327	Q07327	Protein ROP	Rop	445930000	475800000	510410000	436740000	369900000	468370000	4840900000	5313600000	7.1588e+09	5.9731e+09	3.324e+09	6.1789e+09	1	34	30	31	32	32	28	33	30	31	32	32	28	33	67.85	597	597	0	323.31	By MS/MS	By MS/MS	By MS/MS	By MS/MS	By MS/MS	By MS/MS	54.4	53.6	57	57	51.3	59	84032000	84415000	112530000
Q9VJ43	Q9VJ43	Sterol carrier protein 2	ScpX	764680000	1.0079e+09	679250000	918640000	899960000	949190000	4838800000	7.4139e+09	5567000000	6.9659e+09	4335900000	7.1881e+09	1	18	15	16	15	18	14	16	5	5	5	6	4	5	59.007	544	544	0	319.64	By MS/MS	By MS/MS	By MS/MS	By MS/MS	By MS/MS	By MS/MS	44.9	45	44.9	50.6	42.6	45	111860000	160940000	116200000
A1Z7S3	A1Z7S3	Rab32, isoform B	Rab32	379830000	537810000	446380000	481200000	383520000	421970000	4818100000	8912800000	8.2239e+09	8.1054e+09	5012200000	6.1526e+09	1	35	31	33	33	32	32	29	31	33	33	32	32	29	74.7	686	686	0	323.31	By MS/MS	By MS/MS	By MS/MS	By MS/MS	By MS/MS	By MS/MS	48.4	58.3	51.9	50.4	50.3	48	96030000	195130000	182870000
Q9VYD9	Q9VYD9	alanine transaminase	ALT	409810000	415010000	355930000	440270000	344220000	302780000	4781200000	5417700000	5150600000	6.0363e+09	3.08e+09	3.4445e+09	1	32	24	27	27	28	27	27	24	27	27	28	27	27	64.046	575	575	0	247.39	By MS/MS	By MS/MS	By MS/MS	By MS/MS	By MS/MS	By MS/MS	46.8	55.3	47.3	47.8	53.9	46.8	105280000	112500000	119500000
Q9W095	Q9W095	glycerol kinase	Gk2	539800000	239010000	253170000	134330000	69881000	40840000	4767300000	2560100000	3.0145e+09	1.0644e+09	261500000	181760000	1	23	23	19	19	14	10	8	23	19	19	14	10	8	64.587	576	576	0	203.91	By MS/MS	By MS/MS	By MS/MS	By MS/MS	By MS/MS	By MS/MS	52.3	49.3	47	34.7	23.8	20.3	101390000	59133000	64619000
O02649;Q9VPS5	O02649	Heat shock protein 60A	Hsp60A	498310000	500180000	332820000	529900000	184700000	350990000	4718000000	4880500000	3.6721e+09	5715800000	915770000	2716500000	2	36	36	34	31	35	20	28	25	24	20	24	13	19	60.808	573	573;648	0	323.31	By MS/MS	By MS/MS	By MS/MS	By MS/MS	By MS/MS	By MS/MS	58.6	56.5	56	58.5	38.4	53.1	75568000	95303000	63930000
Q9VGT3	Q9VGT3	GM04645p	Ugt302C1	839710000	543450000	617600000	528710000	647130000	580050000	4718000000	3.0971e+09	4.1048e+09	2.9607e+09	2446500000	2865600000	1	18	15	15	17	14	13	14	15	15	17	14	13	14	60.174	528	528	0	136.65	By MS/MS	By MS/MS	By MS/MS	By MS/MS	By MS/MS	By MS/MS	27.8	27.5	34.1	29	25.4	27.5	87465000	67139000	89230000
P05303	P05303	Elongation factor 1-alpha 2	eEF1alpha2	1185400000	2285200000	1425100000	1132600000	1.5847e+09	1414000000	4693800000	10614000000	7.0426e+09	4686400000	4741900000	6.5081e+09	1	10	7	8	8	6	8	8	7	8	8	6	8	8	50.662	462	462	0	115.63	By MS/MS	By MS/MS	By MS/MS	By MS/MS	By MS/MS	By MS/MS	67.3	61.9	58	59.5	64.7	69.7	20336000	110370000	45386000
Q9VV72	Q9VV72	Multiple inositol polyphosphate phosphatase 1	Mipp1	699870000	870650000	356350000	792540000	694560000	928830000	4690500000	7.176e+09	2646900000	6.1867e+09	3.7959e+09	6.6653e+09	1	21	18	20	17	21	17	20	18	20	17	21	17	20	53.57	467	467	0	179.66	By MS/MS	By MS/MS	By MS/MS	By MS/MS	By MS/MS	By MS/MS	42.2	42.6	38.8	43.7	38.3	39.8	118150000	202670000	56257000
Q9W2J4	Q9W2J4	UDP-glucuronosyltransferase	Ugt49B1	651150000	421670000	576400000	348220000	494670000	448790000	4627700000	3.9062e+09	6.2286e+09	2885600000	3.3622e+09	3.7128e+09	1	22	20	19	18	19	18	19	20	19	18	19	18	19	60.099	532	532	0	167.74	By MS/MS	By MS/MS	By MS/MS	By MS/MS	By MS/MS	By MS/MS	48.5	39.3	44.4	41.5	38.7	39.8	143590000	144280000	211180000
Q94523	Q94523	Succinate dehydrogenase [ubiquinone] flavoprotein subunit, mitochondrial	SdhA	591690000	487430000	473240000	441460000	415150000	495190000	4617800000	4439900000	4403700000	4.2901e+09	2.1065e+09	3.5922e+09	1	22	21	18	21	21	17	19	21	18	21	21	17	19	72.342	661	661	0	317.92	By MS/MS	By MS/MS	By MS/MS	By MS/MS	By MS/MS	By MS/MS	45.2	41.8	47	47	37.1	42.4	39365000	36269000	38808000
Q9W3X6;Q9VTI5;Q8IPD2	Q9W3X6	fumarate hydratase	Fum1	626440000	541810000	454840000	654290000	583260000	547930000	4600800000	4568300000	3.7692e+09	4870900000	3.2518e+09	3.568e+09	3	25	22	24	22	23	21	21	19	21	19	21	18	18	53.575	495	495;470;484	0	230.21	By MS/MS	By MS/MS	By MS/MS	By MS/MS	By MS/MS	By MS/MS	49.5	51.1	48.5	50.9	46.9	43.4	64990000	58900000	58609000
P11147	P11147	Heat shock 70 kDa protein cognate 4	Hsc70-4	554720000	509400000	875570000	610380000	571060000	684330000	4580800000	4883500000	9787500000	6.0927e+09	4.0796e+09	6.6315e+09	1	39	37	34	37	36	35	37	30	27	31	29	28	30	71.131	651	651	0	323.31	By MS/MS	By MS/MS	By MS/MS	By MS/MS	By MS/MS	By MS/MS	54.2	51.5	53	53.3	53.5	53.9	71275000	71403000	153250000
P16378;P20353	P16378	G protein alpha o subunit	Galphao	774160000	355640000	536160000	564940000	924030000	829490000	4566900000	1.9756e+09	3.508e+09	3.5092e+09	5165900000	4.2857e+09	2	18	17	12	17	14	17	14	17	12	17	14	17	14	40.475	354	354;355	0	153.42	By MS/MS	By MS/MS	By MS/MS	By MS/MS	By MS/MS	By MS/MS	46.6	42.9	46.6	42.9	46.6	44.6	154960000	70437000	127480000
A8DYI6	A8DYI6	Prohibitin	Phb2	747370000	594430000	564650000	616820000	1175300000	900760000	4534100000	3.8709e+09	3.9196e+09	4535900000	6.5136e+09	6.97e+09	1	20	17	16	17	17	17	19	17	16	17	17	17	19	37.28	338	338	0	132.39	By MS/MS	By MS/MS	By MS/MS	By MS/MS	By MS/MS	By MS/MS	52.7	52.4	54.4	54.4	54.7	63.3	122140000	99465000	101820000
M9PBV2	M9PBV2	NTPase, isoform F	NTPase	621530000	576690000	475000000	497950000	544470000	451530000	4460300000	5118500000	4.2413e+09	4497500000	3.5866e+09	3.4542e+09	1	22	19	20	20	18	20	21	19	20	20	18	20	21	57.863	524	524	0	229.77	By MS/MS	By MS/MS	By MS/MS	By MS/MS	By MS/MS	By MS/MS	44.1	43.9	42.6	39.1	45	44.1	77179000	87869000	76813000
Q95029	Q95029	Cathepsin L	Cp1	450000000	657890000	551310000	667850000	647590000	632260000	4396200000	7.8092e+09	7.0622e+09	7.683e+09	6.1736e+09	7.0734e+09	1	23	22	22	22	22	22	22	22	22	22	22	22	22	41.6	371	371	0	207.83	By MS/MS	By MS/MS	By MS/MS	By MS/MS	By MS/MS	By MS/MS	45.8	50.1	45.8	50.1	50.1	45.8	97870000	177130000	159350000
Q9V438	Q9V438	Protein disulfide-isomerase A6 homolog	CaBP1	799060000	1455000000	588150000	1092100000	901590000	1363500000	4316400000	8.2117e+09	3.367e+09	6.7469e+09	4.0399e+09	7.2658e+09	1	17	13	16	10	15	13	17	13	16	10	15	13	17	46.751	433	433	0	160.16	By MS/MS	By MS/MS	By MS/MS	By MS/MS	By MS/MS	By MS/MS	26.3	35.8	22.9	27.7	27.3	38.6	178340000	309250000	137600000
P23625	P23625	G protein alpha q subunit	Galphaq	423270000	260650000	591880000	477020000	755560000	442710000	4.172e+09	2280200000	6.4839e+09	5191300000	6.2954e+09	4.2301e+09	1	22	20	17	21	20	21	20	16	13	16	15	16	15	41.295	353	353	0	245.81	By MS/MS	By MS/MS	By MS/MS	By MS/MS	By MS/MS	By MS/MS	58.1	52.7	55.5	57.8	58.1	55.8	165190000	77820000	228280000
Q9VYV3	Q9VYV3	Thioredoxin domain-containing protein 5 homolog	prtp	403510000	422590000	410970000	419840000	440170000	420350000	4.1697e+09	5497500000	5085200000	4915800000	4.1555e+09	4834000000	1	28	23	26	24	24	25	24	23	26	24	24	25	24	46.65	416	416	0	259.14	By MS/MS	By MS/MS	By MS/MS	By MS/MS	By MS/MS	By MS/MS	57.9	67.8	57.2	59.9	62.3	65.9	69267000	104100000	81406000
Q24547	Q24547	Syntaxin-1A	Syx1A	480030000	266360000	354120000	503140000	440460000	430000000	4.1307e+09	2394900000	3.4988e+09	5397200000	3.1811e+09	3.6877e+09	1	19	16	16	14	16	14	17	16	16	14	16	14	17	33.648	291	291	0	316.72	By MS/MS	By MS/MS	By MS/MS	By MS/MS	By MS/MS	By MS/MS	45.7	52.9	51.9	45	45	45.7	142130000	82846000	119030000
P05661;Q7JQV2	P05661	Myosin heavy chain, muscle	Mhc	262590000	105560000	1235800000	539700000	184160000	405880000	4.1011e+09	1.9087e+09	37825000000	17416000000	2315400000	10236000000	2	124	50	29	123	95	42	89	50	29	123	95	42	89	224.46	1962	1962;1339	0	323.31	By MS/MS	By MS/MS	By MS/MS	By MS/MS	By MS/MS	By MS/MS	27.7	19.7	58.3	47.8	24.6	45.7	19113000	7184200	166230000
Q07171	Q07171	Gelsolin	Gel	515330000	643020000	482230000	594230000	652220000	652610000	4.0517e+09	6.3976e+09	5576600000	6.4123e+09	4768100000	6.4381e+09	1	28	21	24	23	23	27	23	21	24	23	23	27	23	88.373	798	798	0	229.38	By MS/MS	By MS/MS	By MS/MS	By MS/MS	By MS/MS	By MS/MS	32.5	34	33.6	32.7	37.5	36	60315000	85986000	87897000
Q9VB10	Q9VB10	GH01709p	Hsdl2	598250000	798540000	529630000	701830000	705290000	679010000	4.0469e+09	6.1924e+09	4445700000	5650800000	3.8428e+09	5008400000	1	21	18	19	16	17	20	18	18	19	16	17	20	18	44.354	412	412	0	207.21	By MS/MS	By MS/MS	By MS/MS	By MS/MS	By MS/MS	By MS/MS	47.6	54.6	45.9	47.6	60	50	112380000	162330000	122690000
Q9VL49	Q9VL49	Translocation protein SEC62	Trp1	502400000	605490000	367340000	506850000	424150000	478950000	4.0227e+09	6.144e+09	3.391e+09	4991000000	2698300000	4530800000	1	17	15	15	14	15	14	16	15	15	14	15	14	16	48.576	428	428	0	297.59	By MS/MS	By MS/MS	By MS/MS	By MS/MS	By MS/MS	By MS/MS	26.9	26.2	26.4	26.4	26.9	26.9	129240000	188340000	111920000
Q24400;P53777	Q24400	Muscle LIM protein Mlp84B	Mlp84B	827080000	408060000	512680000	329340000	374400000	741820000	4.0187e+09	2288500000	3.3499e+09	1.6727e+09	1.4844e+09	4.0815e+09	2	24	21	18	18	17	14	19	21	18	18	17	14	19	53.525	495	495;92	0	242.02	By MS/MS	By MS/MS	By MS/MS	By MS/MS	By MS/MS	By MS/MS	60	45.5	49.3	47.5	42.4	51.1	63268000	35665000	50389000
Q9Y162	Q9Y162	vesicle-fusing ATPase	Vps4	360800000	370300000	214890000	317860000	156040000	218660000	3.9607e+09	4760300000	2557900000	3.4977e+09	1086500000	2241000000	1	36	30	31	26	29	22	29	30	31	26	29	22	29	49.595	442	442	0	139.17	By MS/MS	By MS/MS	By MS/MS	By MS/MS	By MS/MS	By MS/MS	47.1	50.2	45.5	44.1	40.5	45.2	62276000	79501000	40172000
B7Z0E0	B7Z0E0	Isocitrate dehydrogenase [NADP]	Idh	538090000	369320000	703930000	569400000	688430000	539980000	3.9282e+09	2751000000	6.7529e+09	4622400000	4.0993e+09	3.553e+09	1	32	20	18	30	25	27	22	20	18	30	25	27	22	53.643	479	479	0	323.31	By MS/MS	By MS/MS	By MS/MS	By MS/MS	By MS/MS	By MS/MS	45.5	40.9	59.7	55.7	55.3	53.9	84981000	61205000	138890000
P18431;P83101	P18431	Protein kinase shaggy	sgg	477890000	487360000	447090000	375430000	316780000	399280000	3.8897e+09	5175700000	4471400000	3.2977e+09	2354900000	3.8452e+09	2	22	19	22	21	22	20	20	19	22	21	22	20	20	53.871	514	514;501	0	207.39	By MS/MS	By MS/MS	By MS/MS	By MS/MS	By MS/MS	By MS/MS	43.4	48.4	48.4	48.4	46.3	46.3	80662000	99398000	93307000
P83967	P83967	Actin, indirect flight muscle	Act88F	1.4732e+09	1384600000	3.1471e+09	1.5679e+09	4.1399e+09	4393000000	3.8483e+09	6.6907e+09	12686000000	4475700000	12037000000	11205000000	1	8	4	6	7	5	6	7	1	3	4	2	3	4	41.699	376	376	0	89.501	By MS/MS	By MS/MS	By MS/MS	By MS/MS	By MS/MS	By MS/MS	63.8	70.7	77.9	63.6	80.1	77.9	60326000	57237000	199340000
P13217	P13217	1-phosphatidylinositol 4,5-bisphosphate phosphodiesterase	norpA	499060000	635810000	1317700000	1.0512e+09	539810000	523650000	3.7365e+09	6.9108e+09	17867000000	12994000000	4342600000	4976300000	1	53	37	46	52	49	37	39	37	46	52	49	37	39	124.86	1095	1095	0	308.25	By MS/MS	By MS/MS	By MS/MS	By MS/MS	By MS/MS	By MS/MS	37.4	44	53.3	48.2	34.4	41.3	47300000	92960000	205800000
Q9VI53	Q9VI53	LD44267p	Dmel\CG1105	319320000	356880000	227900000	280400000	292200000	367500000	3.7042e+09	4807400000	3.2085e+09	4.0152e+09	2761500000	4733600000	1	21	20	20	19	20	19	21	20	20	19	20	19	21	46.006	422	422	0	213.91	By MS/MS	By MS/MS	By MS/MS	By MS/MS	By MS/MS	By MS/MS	54.7	45.5	52.6	45.5	37	54.7	119590000	168180000	103430000
O01666	O01666	ATP synthase subunit gamma, mitochondrial	ATPsyngamma	465190000	108170000	296000000	240980000	908880000	468490000	3.6784e+09	794250000	3.1475e+09	2401700000	7.3107e+09	3.8927e+09	1	18	15	10	16	15	17	15	15	10	16	15	17	15	32.871	297	297	0	172.83	By MS/MS	By MS/MS	By MS/MS	By MS/MS	By MS/MS	By MS/MS	55.6	42.8	58.6	62	62	58.6	153710000	27059000	106060000
Q00963	Q00963	Spectrin beta chain	beta-Spec	179730000	184410000	729810000	760660000	155630000	242390000	3.6608e+09	4.168e+09	31816000000	32241000000	2670900000	5.9803e+09	1	150	46	55	140	146	50	74	46	55	140	146	50	74	265.74	2291	2291	0	323.31	By MS/MS	By MS/MS	By MS/MS	By MS/MS	By MS/MS	By MS/MS	23	29.9	64.7	67.2	24.5	35.1	12590000	11203000	102380000
A0A0B4KGY6	A0A0B4KGY6	RNA-binding protein Pasilla	ps	455220000	288900000	322560000	298900000	216970000	237300000	3.5477e+09	2242600000	3.0869e+09	2507500000	1.0269e+09	1.6353e+09	1	18	17	16	16	16	13	13	17	16	16	16	13	13	81.402	780	780	0	221.86	By MS/MS	By MS/MS	By MS/MS	By MS/MS	By MS/MS	By MS/MS	29.6	30.1	28.3	28.2	24	22.2	127660000	77609000	93511000
P12024	P12024	Chaoptin	chp	380520000	428870000	1.481e+09	2.0322e+09	547260000	517530000	3.5186e+09	5168100000	27984000000	36687000000	4303500000	5223100000	1	58	28	31	54	57	35	39	28	31	54	57	35	39	151.98	1315	1315	0	323.31	By MS/MS	By MS/MS	By MS/MS	By MS/MS	By MS/MS	By MS/MS	30.9	32.2	50.3	54	32.7	39.5	20075000	32379000	136810000
A1ZAH3	A1ZAH3	FI16515p1	Syn2	295890000	388530000	196590000	284430000	243910000	285180000	3.5057e+09	5.9345e+09	2524600000	4.052e+09	2251700000	3.2658e+09	1	30	25	29	25	25	23	26	25	29	25	25	23	26	57.926	519	519	0	169.2	By MS/MS	By MS/MS	By MS/MS	By MS/MS	By MS/MS	By MS/MS	49.5	61.1	53.9	52.6	48.7	55.3	62361000	115480000	45198000
Q24208;P45975	Q24208	Eukaryotic translation initiation factor 2 subunit 3	eIF2gamma	423890000	445110000	372240000	313320000	401110000	426490000	3.4154e+09	4657000000	4315400000	3.4596e+09	3.5335e+09	4459900000	2	31	26	27	27	26	29	27	26	27	27	26	29	27	51.484	475	475;635	0	236.24	By MS/MS	By MS/MS	By MS/MS	By MS/MS	By MS/MS	By MS/MS	56.2	61.5	61.7	58.1	63.4	60.6	80278000	120220000	101160000
Q01604	Q01604	Phosphoglycerate kinase	Pgk	736820000	808620000	657170000	800960000	767460000	736400000	3.4066e+09	4927600000	4.2121e+09	4972100000	2844200000	4.0095e+09	1	19	19	19	18	19	18	18	19	19	18	19	18	18	43.861	415	415	0	269.88	By MS/MS	By MS/MS	By MS/MS	By MS/MS	By MS/MS	By MS/MS	59.8	59.8	54.7	59.8	55.9	57.1	75080000	91037000	79790000
P52029;CON__Q3ZBD7	P52029	Glucose-6-phosphate isomerase	Pgi	432670000	484770000	336150000	435300000	386760000	390200000	3.3723e+09	5524600000	3.3899e+09	4801300000	2341200000	3.0202e+09	2	29	25	29	23	28	23	27	25	29	23	28	23	27	62.338	558	558;557	0	223.68	By MS/MS	By MS/MS	By MS/MS	By MS/MS	By MS/MS	By MS/MS	54.1	65.6	54.5	65.6	56.6	62.9	44767000	98783000	47761000
Q27237	Q27237	Protein tumorous imaginal discs, mitochondrial	CG5504	458550000	438870000	339490000	414210000	419390000	471560000	3.3425e+09	3.0909e+09	3.2229e+09	3.6785e+09	2792600000	3.4953e+09	1	24	20	21	21	20	18	21	20	21	21	20	18	21	56.136	520	520	0	323.31	By MS/MS	By MS/MS	By MS/MS	By MS/MS	By MS/MS	By MS/MS	43.7	44	45	44.8	43.1	43.7	45369000	67725000	41711000
Q7JWQ7	Q7JWQ7	RE01730p	Swim	521490000	1180400000	747280000	902530000	502720000	920980000	3.2417e+09	7.8139e+09	5325700000	6.2124e+09	2527800000	6.4248e+09	1	17	14	16	14	16	15	17	14	16	14	16	15	17	48.786	431	431	0	323.31	By MS/MS	By MS/MS	By MS/MS	By MS/MS	By MS/MS	By MS/MS	32	34.8	32	34.8	32.7	35.5	47221000	130830000	94384000
A0A0B4KH28	A0A0B4KH28	Syndapin, isoform C	Synd	543390000	624970000	461820000	504500000	278070000	362560000	3.2055e+09	4390700000	2665400000	3.2093e+09	1092900000	1.5468e+09	1	23	21	23	18	21	13	16	21	23	18	21	13	16	56.038	495	495	0	288.6	By MS/MS	By MS/MS	By MS/MS	By MS/MS	By MS/MS	By MS/MS	56.6	58	44.6	55.6	36.8	37.2	53770000	75466000	57671000
Q9V431	Q9V431	Apoptosis inhibitor 5 homolog	cass	422630000	457000000	276190000	374630000	111810000	212560000	3.191e+09	4566800000	3.0264e+09	3.9216e+09	464680000	1.5601e+09	1	29	24	25	23	26	16	21	24	25	23	26	16	21	59.929	536	536	0	323.31	By MS/MS	By MS/MS	By MS/MS	By MS/MS	By MS/MS	By MS/MS	49.1	57.5	53.5	56.5	38.4	47.6	67022000	87905000	49508000
Q07152	Q07152	Inosine-5-monophosphate dehydrogenase	ras	449680000	1.0273e+09	567880000	795940000	602330000	728030000	3.1614e+09	10071000000	5537700000	7.9701e+09	3.4445e+09	5.8605e+09	1	25	19	22	22	23	22	21	19	22	22	23	22	21	57.829	537	537	0	323.31	By MS/MS	By MS/MS	By MS/MS	By MS/MS	By MS/MS	By MS/MS	42.1	45.3	44.1	47.3	47.3	43.2	76064000	349160000	171080000
P07140	P07140	Acetylcholinesterase	Ace	704530000	1.0618e+09	423930000	607080000	570190000	781320000	3.1529e+09	6.0232e+09	2277600000	3.1324e+09	2.0656e+09	3.4242e+09	1	13	11	12	11	11	11	11	11	12	11	11	11	11	71.785	649	649	0	220.62	By MS/MS	By MS/MS	By MS/MS	By MS/MS	By MS/MS	By MS/MS	29.6	28.2	22.8	22.8	25.9	22.8	33485000	70874000	23369000
P26686	P26686	Serine-arginine protein 55	B52	660720000	818780000	758660000	822920000	713460000	708230000	3.1487e+09	4.0981e+09	5129400000	4734300000	2748300000	3.1476e+09	1	18	15	16	17	17	16	17	15	16	17	17	16	17	42.813	376	376	0	90.78	By MS/MS	By MS/MS	By MS/MS	By MS/MS	By MS/MS	By MS/MS	25.5	28.7	31.9	31.9	31.9	31.9	136600000	189950000	215940000
Q0E8E8	Q0E8E8	MIP08013p1	Mpcp2	581810000	332050000	742700000	679790000	419440000	568900000	3.0574e+09	2.0505e+09	5321300000	4.2822e+09	1.8935e+09	2769200000	1	14	13	13	14	13	13	12	11	11	12	11	11	10	38.85	356	356	0	64.169	By MS/MS	By MS/MS	By MS/MS	By MS/MS	By MS/MS	By MS/MS	37.6	37.6	41.6	37.6	37.6	34.3	123390000	76656000	209740000
Q7K4T8	Q7K4T8	LD23856p	FBgn	655670000	470450000	356000000	419880000	641050000	588650000	3.0552e+09	2722600000	2.0439e+09	2760200000	2463500000	3.1002e+09	1	23	20	21	19	21	21	19	20	21	19	21	21	19	52.469	458	458	0	167.89	By MS/MS	By MS/MS	By MS/MS	By MS/MS	By MS/MS	By MS/MS	50	55	49.1	48.3	51.7	46.3	68607000	69127000	48244000
P10676	P10676	Neither inactivation nor afterpotential protein C	ninaC	228750000	293920000	924330000	724320000	252330000	241470000	3.023e+09	4334600000	25408000000	18160000000	2835500000	3.6539e+09	1	91	44	52	89	84	42	49	44	52	89	84	42	49	174.3	1501	1501	0	323.31	By MS/MS	By MS/MS	By MS/MS	By MS/MS	By MS/MS	By MS/MS	33.5	41.7	60.2	57.2	32	35.6	9557000	16870000	139570000
Q9VRP2	Q9VRP2	Uncharacterized protein, isoform A	BEST:CK00496	441800000	373420000	381320000	320870000	487580000	489100000	2.9637e+09	3.5451e+09	3.462e+09	3.2986e+09	3.2838e+09	4.0286e+09	1	21	18	20	20	21	20	19	18	20	20	21	20	19	42.773	391	391	0	180.87	By MS/MS	By MS/MS	By MS/MS	By MS/MS	By MS/MS	By MS/MS	46.3	58.6	56.8	58.6	56.8	46.3	113630000	119240000	106330000
Q9VZX9	Q9VZX9	Adenosylhomocysteinase-like 1	AhcyL1	375070000	432920000	246800000	283880000	215360000	245020000	2.9606e+09	3.4608e+09	2497500000	2411500000	1216400000	1.6484e+09	1	21	16	20	15	17	15	16	14	18	13	15	13	14	56.977	521	521	0	101.05	By MS/MS	By MS/MS	By MS/MS	By MS/MS	By MS/MS	By MS/MS	35.5	48.4	30.7	38.2	30.7	35.5	60793000	75172000	53007000
Q9VRY6	Q9VRY6	IST1 homolog	Ist1	589620000	584580000	364260000	455870000	388160000	399500000	2.9473e+09	4.0799e+09	2362000000	3.1126e+09	1.7417e+09	2474500000	1	17	14	16	13	15	13	13	14	16	13	15	13	13	45.644	417	417	0	115.15	By MS/MS	By MS/MS	By MS/MS	By MS/MS	By MS/MS	By MS/MS	41.5	44.1	39.1	37.2	34.5	34.5	118310000	141750000	83878000
Q9V405;Q9VH79	Q9V405	26S proteasome regulatory complex subunit p48A	Rpt3	305400000	285020000	234120000	294880000	279060000	328020000	2.9398e+09	2631900000	2518300000	3.0176e+09	1.9116e+09	2885700000	2	21	21	21	18	19	21	20	21	21	18	19	21	20	46.998	413	413;405	0	186.63	By MS/MS	By MS/MS	By MS/MS	By MS/MS	By MS/MS	By MS/MS	62.5	62.5	60	60.8	62.5	57.9	38849000	44150000	40876000
M9MRX4	M9MRX4	Ankyrin 2, isoform U	Ank2	245820000	273000000	312810000	324870000	174590000	205140000	2.9231e+09	3.1452e+09	6.2237e+09	5636400000	1199600000	2451900000	1	61	27	30	57	47	21	34	25	28	55	45	19	32	1488.3	13559	13559	0	323.31	By MS/MS	By MS/MS	By MS/MS	By MS/MS	By MS/MS	By MS/MS	6.9	3	13.4	8.9	6.5	11.1	1078300	1129000	2765200
P15357;Q9W418;P18101;P0CG69;R9PY16	P15357;Q9W418;P18101;P0CG69;R9PY16	Ubiquitin-ribosomal protein eS31 fusion protein; GH17761p	RpS27A;Ubi-p5E	728150000	663720000	648370000	597560000	743840000	672600000	2.9231e+09	2452400000	3.1211e+09	2460400000	2347300000	2773200000	5	5	4	4	5	4	4	4	4	4	5	4	4	4	17.94	156	156;534;128;763;301	0	47.444	By MS/MS	By MS/MS	By MS/MS	By MS/MS	By MS/MS	By MS/MS	30.1	30.1	38.5	30.1	30.1	30.1	332910000	257400000	327340000
Q9VE73	Q9VE73	GH17724p	Wdr37	336370000	384980000	330100000	307460000	320410000	263790000	2913500000	4.0878e+09	3.8115e+09	2258500000	2199800000	2.0356e+09	1	19	16	18	17	17	15	15	16	18	17	17	15	15	53.034	487	487	0	190.03	By MS/MS	By MS/MS	By MS/MS	By MS/MS	By MS/MS	By MS/MS	50.5	54.2	54	54	50.5	47.6	54329000	93510000	84599000
Q95RE4	Q95RE4	LD37574p	yps	390270000	463690000	374910000	387230000	389090000	377430000	2879800000	3.9983e+09	3.796e+09	3.5203e+09	2755100000	3.2757e+09	1	20	19	18	19	19	18	19	19	18	19	19	18	19	38.18	352	352	0	208.88	By MS/MS	By MS/MS	By MS/MS	By MS/MS	By MS/MS	By MS/MS	59.4	58	59.4	59.4	55.1	59.4	63723000	74056000	72345000
Q7KLW9	Q7KLW9	Pre-mRNA-processing factor 19	Prp19	446600000	595250000	498720000	568380000	391540000	603620000	2879600000	3.3123e+09	3.4813e+09	3.5247e+09	1335200000	2912600000	1	19	14	15	16	15	13	13	14	15	16	15	13	13	55.198	505	505	0	216.99	By MS/MS	By MS/MS	By MS/MS	By MS/MS	By MS/MS	By MS/MS	46.5	48.7	52.5	43.6	37.6	41.4	41615000	45566000	45853000
E1JIZ4	E1JIZ4	Malic enzyme	Men-b	317190000	287520000	236250000	330950000	151640000	190530000	2867700000	3.4289e+09	2.9905e+09	4.1691e+09	1111700000	2.0081e+09	1	22	21	22	22	21	19	20	21	22	22	21	19	20	69.488	624	624	0	257.58	By MS/MS	By MS/MS	By MS/MS	By MS/MS	By MS/MS	By MS/MS	37.7	40.5	40.5	38.6	37.3	37.7	48253000	52408000	50965000
P29829	P29829	Guanine nucleotide-binding protein subunit beta-2	Gbeta76C	485760000	245950000	460780000	417530000	726350000	483160000	2858700000	1.591e+09	3.1996e+09	3.7747e+09	5005400000	2.949e+09	1	21	17	15	17	15	20	20	17	15	17	15	20	20	38.335	346	346	0	121.48	By MS/MS	By MS/MS	By MS/MS	By MS/MS	By MS/MS	By MS/MS	46.2	41.9	48.3	42.5	61.6	56.9	124720000	67115000	133440000
P22700	P22700	Calcium-transporting ATPase sarcoplasmic/endoplasmic reticulum type	SERCA	316070000	180660000	671570000	623440000	240060000	341030000	2858400000	1325700000	9925600000	9054300000	1454800000	3.5703e+09	1	35	24	18	34	34	22	28	24	18	34	34	22	28	111.7	1020	1020	0	323.31	By MS/MS	By MS/MS	By MS/MS	By MS/MS	By MS/MS	By MS/MS	29.1	21.4	36.9	36.2	25.8	33.7	47040000	20988000	155790000
Q9VXY0	Q9VXY0	Probable cytochrome P450 4s3	Cyp4s3	474160000	702500000	328400000	549720000	724240000	861230000	2838000000	5296500000	2522600000	4402300000	4334200000	6.4608e+09	1	30	27	26	24	28	29	29	27	26	24	28	29	29	57.189	495	495	0	271.94	By MS/MS	By MS/MS	By MS/MS	By MS/MS	By MS/MS	By MS/MS	46.1	50.7	46.1	49.7	51.1	51.7	51652000	96682000	42850000
Q9VT88	Q9VT88	Phospholipid scramblase	scramb1	1155400000	1.5425e+09	859290000	1201800000	1194700000	1083300000	2801700000	3.1522e+09	2.0669e+09	3.0564e+09	1.4762e+09	1.6048e+09	1	8	8	8	8	8	7	8	8	8	8	8	7	8	43.693	416	416	0	97.85	By MS/MS	By MS/MS	By MS/MS	By MS/MS	By MS/MS	By MS/MS	20.7	20.7	20.7	20.7	20.7	20.7	208820000	228460000	149750000
Q9VEX6	Q9VEX6	ATPase family AAA domain-containing protein 3A homolog	bor	272790000	202260000	392480000	193280000	213400000	258610000	2784400000	2674700000	5243700000	2292500000	1.9506e+09	2774400000	1	31	25	25	29	23	25	27	24	24	28	22	24	26	68.36	604	604	0	115.94	By MS/MS	By MS/MS	By MS/MS	By MS/MS	By MS/MS	By MS/MS	43.9	42.5	48.7	41.1	42.5	46.4	33647000	31687000	66752000
Q9VA73;X2JEY5	Q9VA73	Calcium-binding mitochondrial carrier protein Aralar1	aralar1	307710000	146960000	408720000	159680000	226470000	155540000	2751600000	1.5036e+09	5.9032e+09	1.5336e+09	1.5429e+09	1.4973e+09	2	33	25	21	30	20	22	22	25	21	30	20	22	22	76.753	695	695;798	0	168.59	By MS/MS	By MS/MS	By MS/MS	By MS/MS	By MS/MS	By MS/MS	41.7	34.8	53.2	36.7	36	38.4	58839000	32439000	109930000
P48601	P48601	26S proteasome regulatory subunit 4	Rpt2	377520000	245810000	214170000	306510000	287340000	283560000	2732300000	1.8191e+09	1.9987e+09	2343800000	1436200000	1.9508e+09	1	21	15	17	19	17	16	17	15	17	19	17	16	17	49.323	439	439	0	162.14	By MS/MS	By MS/MS	By MS/MS	By MS/MS	By MS/MS	By MS/MS	37.4	41.7	43.7	39.9	39	39.6	46368000	43779000	41108000
Q7K2D2	Q7K2D2	Dynactin subunit 2	DCTN2-p50	280360000	245220000	202650000	243640000	269610000	295430000	2694300000	2621900000	2255300000	2698500000	1.9988e+09	3.0505e+09	1	28	25	25	25	26	22	26	25	25	25	26	22	26	41.998	380	380	0	266.34	By MS/MS	By MS/MS	By MS/MS	By MS/MS	By MS/MS	By MS/MS	64.7	68.4	64.7	66.6	61.1	64.5	51324000	51182000	44027000
Q95WY3	Q95WY3	FI04781p	Nop56	275450000	336540000	368510000	336100000	354150000	353880000	2693300000	3.7415e+09	4974400000	3.9256e+09	3.1091e+09	3.7268e+09	1	24	20	20	22	20	22	19	20	20	22	20	22	19	54.837	496	496	0	264.84	By MS/MS	By MS/MS	By MS/MS	By MS/MS	By MS/MS	By MS/MS	54.2	47.2	52.4	48.8	55.8	47.2	73319000	89589000	127100000
Q0E8F2	Q0E8F2	FI05451p	SCaMC	296370000	412370000	231290000	288800000	212710000	276150000	2684900000	5008200000	2.9658e+09	3.3406e+09	1356900000	3.1443e+09	1	28	22	28	25	23	19	25	22	28	25	23	19	25	65.445	583	583	0	237.06	By MS/MS	By MS/MS	By MS/MS	By MS/MS	By MS/MS	By MS/MS	42.4	53.3	48.5	41.2	34	44.4	50972000	96693000	51574000
P08928	P08928	Lamin Dm0	Lam	281960000	453350000	726280000	583510000	390970000	588610000	2679800000	7.1905e+09	13316000000	9815100000	4371100000	8.4599e+09	1	54	30	48	53	47	40	47	30	48	53	47	40	47	71.299	622	622	0	323.31	By MS/MS	By MS/MS	By MS/MS	By MS/MS	By MS/MS	By MS/MS	46.9	66.7	73.6	61.1	61.7	68.5	29260000	89697000	167260000
Q9V3V6	Q9V3V6	26S proteasome regulatory complex subunit p50	Rpt5	385410000	304880000	284140000	291810000	380990000	375690000	2678100000	2672300000	2420200000	2531700000	2.0622e+09	2649000000	1	21	19	18	17	18	16	18	18	17	16	17	15	17	47.806	428	428	0	240.83	By MS/MS	By MS/MS	By MS/MS	By MS/MS	By MS/MS	By MS/MS	59.8	56.3	51.9	55.8	50.7	54.7	56642000	50697000	45391000
Q9VL89	Q9VL89	Methionine aminopeptidase 2	und	270980000	224700000	189760000	202910000	256400000	237610000	2596100000	2183900000	1.7232e+09	1.5557e+09	1242600000	1.659e+09	1	19	19	17	17	14	15	18	19	17	17	14	15	18	49.804	448	448	0	147.06	By MS/MS	By MS/MS	By MS/MS	By MS/MS	By MS/MS	By MS/MS	45.1	43.8	42.9	39.3	36.4	43.8	67745000	51058000	41498000
A0A0B4K774	A0A0B4K774	Abelson interacting protein, isoform D	Abi	361780000	445600000	301510000	384910000	264460000	312460000	2592000000	3.5369e+09	2.9829e+09	3.1266e+09	1.477e+09	2274600000	1	17	14	16	15	17	16	14	14	16	15	17	16	14	52.406	477	477	0	134.97	By MS/MS	By MS/MS	By MS/MS	By MS/MS	By MS/MS	By MS/MS	37.1	41.3	37.1	43.2	41.3	36.7	71625000	84923000	76026000
Q27331;Q9VK47	Q27331	V-type proton ATPase catalytic subunit A isoform 2	Vha68-2	335960000	228720000	407750000	299400000	317990000	334390000	2578600000	1.6368e+09	3.3649e+09	1.9919e+09	1.5046e+09	2474300000	2	31	23	21	28	21	20	23	14	11	14	12	12	15	68.301	614	614;743	0	323.31	By MS/MS	By MS/MS	By MS/MS	By MS/MS	By MS/MS	By MS/MS	40.6	37.1	47.9	40.1	35	40.9	36322000	28752000	64626000
Q9VRL0	Q9VRL0	Cytochrome c1, isoform A	Cyt-c1	548010000	180110000	500330000	277480000	1266700000	685730000	2520700000	1416100000	3.0883e+09	1375100000	5224000000	3.5739e+09	1	13	11	7	12	11	12	13	11	7	12	11	12	13	33.764	307	307	0	174.45	By MS/MS	By MS/MS	By MS/MS	By MS/MS	By MS/MS	By MS/MS	33.9	30.6	39.7	39.7	39.7	39.7	64445000	20745000	96267000
Q9VL70	Q9VL70	HL08109p	yip2	230270000	126100000	678370000	261220000	510190000	336130000	2491800000	976200000	7.9262e+09	2.9804e+09	4.2371e+09	3.3695e+09	1	21	19	14	21	17	19	19	19	14	21	17	19	19	41.61	398	398	0	287.17	By MS/MS	By MS/MS	By MS/MS	By MS/MS	By MS/MS	By MS/MS	67.8	51.8	74.4	62.1	67.8	67.8	51649000	23229000	158460000
Q9VG81	Q9VG81	RH49330p	Sccpdh2	530240000	402670000	308240000	300340000	463400000	360090000	2464900000	1.9377e+09	1.6612e+09	1413600000	1.8931e+09	2.0277e+09	1	20	17	17	15	18	18	15	17	17	15	18	18	15	47.25	431	431	0	137.54	By MS/MS	By MS/MS	By MS/MS	By MS/MS	By MS/MS	By MS/MS	53.4	56.4	49.9	53.6	52	45.7	55893000	43310000	37813000
Q9VIB5	Q9VIB5	Carboxylic ester hydrolase	alpha-Est7	299210000	269150000	157140000	219330000	92521000	145200000	2463000000	2347300000	1.5477e+09	2.0447e+09	450400000	1.0694e+09	1	19	18	18	16	16	9	14	18	18	16	16	9	14	65.435	572	572	0	182.21	By MS/MS	By MS/MS	By MS/MS	By MS/MS	By MS/MS	By MS/MS	41.3	36.9	37.1	32.7	22.7	29.5	38442000	44783000	23924000
P40797	P40797	Protein peanut	pnut	297660000	398270000	345050000	272280000	273420000	293730000	2440300000	3.8392e+09	3.3543e+09	2609300000	1.6661e+09	2431800000	1	29	21	25	25	21	20	23	21	25	25	21	20	23	60.143	539	539	0	289.85	By MS/MS	By MS/MS	By MS/MS	By MS/MS	By MS/MS	By MS/MS	31	40.1	44.3	35.4	35.6	32.5	36087000	63181000	55855000
Q9VJI5	Q9VJI5	LD43175p	yellow-b	355670000	430320000	165910000	330520000	438080000	558730000	2423400000	3.6489e+09	1374000000	3.2201e+09	2284800000	4.2722e+09	1	14	11	13	12	13	12	13	11	13	12	13	12	13	51.021	453	453	0	107.53	By MS/MS	By MS/MS	By MS/MS	By MS/MS	By MS/MS	By MS/MS	28.5	32.2	30.7	32.2	30.5	32.2	51486000	81229000	29668000
P45889	P45889	Actin-related protein 1	Arp1	540010000	399120000	482490000	436760000	581650000	545200000	2415300000	1.8832e+09	2740400000	2541500000	2209500000	2792900000	1	18	16	13	16	16	17	16	16	13	16	16	17	16	42.719	376	376	0	226.65	By MS/MS	By MS/MS	By MS/MS	By MS/MS	By MS/MS	By MS/MS	49.7	38	48.4	47.9	50.3	47.9	66707000	46004000	67866000
Q9VBR3	Q9VBR3	Astrocytic leucine-rich repeat molecule	alrm	822340000	815470000	425710000	457600000	249970000	324840000	2377900000	2440600000	1159300000	1.6502e+09	234810000	382010000	1	9	9	8	6	9	5	6	9	8	6	9	5	6	53.29	471	471	0	204.62	By MS/MS	By MS/MS	By MS/MS	By MS/MS	By MS/MS	By MS/MS	23.8	19.3	17	23.8	13.2	18	47178000	55388000	26524000
P02843	P02843	Vitellogenin-1	Yp1	495980000	392210000	425600000	390530000	444970000	251840000	2370900000	1.5216e+09	2245200000	2390200000	1.6653e+09	876800000	1	19	15	12	15	15	15	9	14	11	14	14	14	8	48.711	439	439	0	158.61	By MS/MS	By MS/MS	By MS/MS	By MS/MS	By MS/MS	By MS/MS	44.6	31.7	44.4	55.1	46	28.7	57511000	43828000	57682000
Q9VH07	Q9VH07	RuvB-like helicase 1	pont	628910000	921090000	767130000	832360000	817080000	868640000	2354800000	4.2162e+09	4563300000	3.4771e+09	2368500000	3.2435e+09	1	17	12	16	15	14	14	15	12	16	15	14	14	15	50.242	456	456	0	232.57	By MS/MS	By MS/MS	By MS/MS	By MS/MS	By MS/MS	By MS/MS	36.8	47.4	45.2	41.7	49.8	47.4	63140000	103980000	95758000
Q7KTJ7	Q7KTJ7	Basigin, isoform G	Bsg	635390000	727120000	670100000	657140000	841880000	741090000	2353000000	2886400000	2900800000	2.9191e+09	2871000000	2755200000	1	12	10	11	10	11	10	9	10	11	10	11	10	9	70.53	648	648	0	205.35	By MS/MS	By MS/MS	By MS/MS	By MS/MS	By MS/MS	By MS/MS	13.4	14.2	12.7	14.2	16.4	11.9	76092000	72814000	88223000
Q9V674;Q9V4U7	Q9V674	Cytochrome P450 6g1	Cyp6g1	325900000	206770000	175240000	199250000	277760000	158120000	2329900000	1.7494e+09	1.6755e+09	1.9577e+09	1.9903e+09	1.4806e+09	2	24	17	18	17	17	18	19	17	18	17	17	18	19	59.866	524	524;509	0	165.97	By MS/MS	By MS/MS	By MS/MS	By MS/MS	By MS/MS	By MS/MS	42.2	44.7	46.9	44.8	45	46.4	35581000	30048000	26527000
Q9VKF0	Q9VKF0	Cyclin Y, isoform A	CycY	383040000	380670000	183170000	349390000	343980000	357870000	2327500000	2.1297e+09	1.0364e+09	2243900000	1300100000	2384600000	1	12	12	11	11	10	10	11	12	11	11	10	10	11	45.072	406	406	0	230.76	By MS/MS	By MS/MS	By MS/MS	By MS/MS	By MS/MS	By MS/MS	44.8	35.5	35.5	33	30.5	35.5	47361000	69043000	32771000
A0A0B4KEJ7	A0A0B4KEJ7	Coronin	coro	361400000	440570000	272150000	285470000	244410000	472540000	2320700000	3.8886e+09	2.0356e+09	1.8321e+09	1.0431e+09	3.4797e+09	1	18	15	17	18	15	15	17	15	17	18	15	15	17	58.066	535	535	0	178.33	By MS/MS	By MS/MS	By MS/MS	By MS/MS	By MS/MS	By MS/MS	40	41.3	41.3	40	35.1	40	35217000	93736000	45259000
Q9VSW1	Q9VSW1	UTP--glucose-1-phosphate uridylyltransferase	UGP	720220000	777560000	583380000	718820000	676520000	450260000	2319700000	3.1492e+09	1.4803e+09	2851200000	1.8346e+09	1.5303e+09	1	26	19	18	17	20	14	19	19	18	17	20	14	19	58.752	520	520	0	176.08	By MS/MS	By MS/MS	By MS/MS	By MS/MS	By MS/MS	By MS/MS	38.3	35.6	33.7	39	29.6	40.2	25705000	39936000	21743000
Q95SK3	Q95SK3	CDK5RAP3-like protein	CG30291	486850000	111330000	169960000	220070000	22594000	86532000	2313400000	473720000	1269000000	1.5054e+09	46762000	258480000	1	19	17	12	14	17	3	4	17	12	14	17	3	4	57.741	509	509	0	168.75	By MS/MS	By MS/MS	By MS/MS	By MS/MS	By MS/MS	By MS/MS	40.5	28.5	36.1	39.5	6.5	11	35694000	8395000	19893000
Q9VTZ5	Q9VTZ5	Transferrin 2	Tsf2	313230000	549050000	380560000	365070000	355250000	383830000	2297900000	4833800000	3.514e+09	3.1401e+09	2.0477e+09	2789300000	1	29	18	20	24	22	18	22	18	20	24	22	18	22	92.324	819	819	0	144.57	By MS/MS	By MS/MS	By MS/MS	By MS/MS	By MS/MS	By MS/MS	21.7	24.1	28.6	27.6	21.2	26.6	30921000	66126000	44763000
P50887	P50887	Large ribosomal subunit protein eL22	RpL22	364760000	94979000	412020000	288530000	683040000	579400000	2290600000	495630000	3.8132e+09	2601000000	4398600000	4516900000	1	18	16	8	17	15	16	16	16	8	17	15	16	16	30.61	299	299	0	95.841	By MS/MS	By MS/MS	By MS/MS	By MS/MS	By MS/MS	By MS/MS	49.5	31.8	52.5	49.5	45.8	46.5	97650000	14719000	140810000
Q8MST5;CON__ENSEMBL:ENSBTAP00000025008	Q8MST5	Tubulin beta chain	betaTub97EF	522050000	568610000	400460000	383710000	411640000	390760000	2241900000	2533500000	2644000000	1.4926e+09	1405200000	1355300000	2	14	13	13	13	13	12	14	13	13	13	13	12	14	51.252	457	457;536	0	323.31	By MS/MS	By MS/MS	By MS/MS	By MS/MS	By MS/MS	By MS/MS	50.1	50.5	54	53.6	48.8	56.2	34308000	68192000	33432000
Q7KUQ6	Q7KUQ6	Limpet, isoform K	Lmpt	249040000	228340000	101080000	184420000	106840000	109280000	2214200000	2635100000	1.0036e+09	1.8879e+09	663390000	1.0276e+09	1	20	16	20	16	19	11	16	16	20	16	19	11	16	245.5	2147	2147	0	137.77	By MS/MS	By MS/MS	By MS/MS	By MS/MS	By MS/MS	By MS/MS	6.4	7.4	5.7	7.1	5.3	6.7	8924400	9901400	3754400
A0A0B4K7I2	A0A0B4K7I2	Smooth, isoform T	sm	566660000	544210000	510460000	461710000	558310000	567630000	2193200000	2418500000	2.1133e+09	2217300000	935820000	2536900000	1	17	14	15	15	13	10	14	14	15	15	13	10	14	60.967	552	552	0	137.71	By MS/MS	By MS/MS	By MS/MS	By MS/MS	By MS/MS	By MS/MS	35.1	33.3	36.6	31.9	25.4	30.4	40347000	42920000	39445000
Q8MLZ7	Q8MLZ7	Chitinase-like protein Idgf3	Idgf3	294080000	481420000	208900000	386270000	329370000	539090000	2183700000	5630800000	2196300000	4359000000	2220300000	6.0752e+09	1	24	16	22	17	23	19	21	16	22	17	23	19	21	49.205	441	441	0	323.31	By MS/MS	By MS/MS	By MS/MS	By MS/MS	By MS/MS	By MS/MS	42.2	52.4	48.1	52.4	49.7	51	63279000	152420000	68559000
Q9VPX6	Q9VPX6	Adenylyl cyclase-associated protein	capt	285110000	311960000	244650000	270190000	331930000	335340000	2181100000	3.8276e+09	2536800000	3.4873e+09	2.1193e+09	3.207e+09	1	29	21	27	20	25	19	23	21	27	20	25	19	23	84.485	783	783	0	248.12	By MS/MS	By MS/MS	By MS/MS	By MS/MS	By MS/MS	By MS/MS	27.5	36.9	27.7	31	26.6	29.4	34045000	62347000	27115000
Q01819	Q01819	Connectin	Con	498910000	470650000	246230000	392210000	413040000	456820000	2181000000	3.0694e+09	1.7274e+09	1.941e+09	1259400000	2530700000	1	12	11	11	11	12	11	10	11	11	11	12	11	10	75.994	682	682	0	260.44	By MS/MS	By MS/MS	By MS/MS	By MS/MS	By MS/MS	By MS/MS	18	18	20.1	20.4	18	18	59964000	76501000	42039000
Q9V8R9	Q9V8R9	Protein 4.1 homolog	cora	298820000	510790000	596280000	507590000	288470000	466590000	2163800000	4299500000	7.194e+09	5727700000	1.7213e+09	4304600000	1	59	29	39	56	52	27	42	29	39	56	52	27	42	184.17	1698	1698	0	323.31	By MS/MS	By MS/MS	By MS/MS	By MS/MS	By MS/MS	By MS/MS	22.9	31.6	46.3	40.9	20.3	34.5	10996000	16594000	39787000
Q9W3F7	Q9W3F7	Mitoguardin	Miga	488140000	664810000	367000000	457330000	513010000	521270000	2157000000	3.3844e+09	1.9287e+09	2563300000	1.8763e+09	2545300000	1	14	13	13	13	13	11	13	13	13	13	13	11	13	59.023	525	525	0	187.93	By MS/MS	By MS/MS	By MS/MS	By MS/MS	By MS/MS	By MS/MS	32.2	30.9	32.2	30.9	26.7	30.9	35094000	45701000	29542000
A0A0B4KHI4	A0A0B4KHI4	Syncrip, isoform Q	Syp	296160000	264020000	241920000	247670000	131010000	165660000	2148300000	2521900000	2563400000	2430600000	642930000	1154500000	1	19	18	18	17	16	14	17	18	18	17	16	14	17	83.011	761	761	0	109.54	By MS/MS	By MS/MS	By MS/MS	By MS/MS	By MS/MS	By MS/MS	26.7	26.7	26.7	27.3	21	25.6	29536000	29675000	30241000
Q09103	Q09103	Eye-specific diacylglycerol kinase	rdgA	391970000	499530000	1389400000	877160000	345700000	464170000	2.1298e+09	3.0729e+09	12382000000	7.4974e+09	1211400000	2643100000	1	36	20	20	36	29	17	20	20	20	36	29	17	20	160.14	1457	1457	0	323.31	By MS/MS	By MS/MS	By MS/MS	By MS/MS	By MS/MS	By MS/MS	17.5	19.1	29.2	25.5	16.3	18.2	12411000	15995000	83555000
P20240	P20240	Otefin	Ote	360960000	454710000	521130000	445340000	494370000	465720000	2.1253e+09	3.9749e+09	4296700000	3.8962e+09	2830300000	3.8786e+09	1	29	20	25	24	24	22	25	20	25	24	24	22	25	46.583	424	424	0	323.31	By MS/MS	By MS/MS	By MS/MS	By MS/MS	By MS/MS	By MS/MS	48.8	62.7	55.9	59.9	59	55.7	43735000	84756000	81989000
A1ZBW0	A1ZBW0	Heterogeneous nuclear ribonucleoprotein K, isoform C	HnRNP-K	277440000	254770000	309010000	242080000	231700000	213710000	2.123e+09	1.8634e+09	2673500000	1.9925e+09	1092700000	1404800000	1	15	14	12	13	13	12	11	14	12	13	13	12	11	51.021	502	502	0	82.96	By MS/MS	By MS/MS	By MS/MS	By MS/MS	By MS/MS	By MS/MS	33.7	29.9	34.7	31.3	28.7	27.3	89857000	69054000	100330000
Q8IM93	Q8IM93	FI18814p1	Dmel\CG32017	261660000	255790000	200130000	235310000	188510000	181410000	2.1151e+09	2.0697e+09	1425600000	2.1357e+09	1.0549e+09	1247600000	1	23	22	18	18	21	18	18	22	18	18	21	18	18	55.327	482	482	0	186.04	By MS/MS	By MS/MS	By MS/MS	By MS/MS	By MS/MS	By MS/MS	47.3	38.8	42.1	47.1	38.6	36.3	37215000	32858000	22397000
Q9VSR8	Q9VSR8	Amine oxidase domain-containing protein	Dmel\CG5653	249150000	1258800000	401100000	730620000	320020000	751510000	2.1e+09	18402000000	4938800000	10192000000	2838700000	9610000000	1	34	21	33	27	33	27	31	21	33	27	33	27	31	54.035	476	476	0	323.31	By MS/MS	By MS/MS	By MS/MS	By MS/MS	By MS/MS	By MS/MS	55	82.4	67.6	80.3	75.6	75.8	44335000	306210000	90978000
Q9W457	Q9W457	Serine hydroxymethyltransferase	Shmt	371140000	391180000	352920000	400090000	337680000	337670000	2.098e+09	2620200000	2513000000	2819900000	1.5908e+09	2.0681e+09	1	22	20	18	17	18	15	18	20	18	17	18	15	18	58.801	537	537	0	120.76	By MS/MS	By MS/MS	By MS/MS	By MS/MS	By MS/MS	By MS/MS	39.5	36.7	35	34.1	32.6	35	30481000	38712000	33411000
Q9V455	Q9V455	Importin subunit alpha	Kap-alpha3	529720000	923620000	617050000	746740000	638050000	706240000	2.0934e+09	4708100000	2638100000	3.4066e+09	1.6894e+09	3.0304e+09	1	15	15	15	15	15	13	14	15	15	15	15	13	14	56.989	514	514	0	256.16	By MS/MS	By MS/MS	By MS/MS	By MS/MS	By MS/MS	By MS/MS	40.7	40.7	40.7	40.7	37.4	38.5	38261000	73416000	49566000
P32392	P32392	Actin-related protein 3	Arp3	404240000	286570000	380180000	380500000	468500000	331780000	2.0883e+09	1.5789e+09	2285400000	2.0813e+09	1.8462e+09	1454500000	1	18	15	13	16	15	17	14	15	13	16	15	17	14	47.032	418	418	0	113.14	By MS/MS	By MS/MS	By MS/MS	By MS/MS	By MS/MS	By MS/MS	51	41.6	53.1	47.1	54.1	44	40876000	39037000	48459000
P23128	P23128	ATP-dependent RNA helicase me31b	me31B	347820000	378620000	281610000	242940000	316000000	342800000	2.0516e+09	2593800000	1.8897e+09	1359300000	1.4641e+09	2.0883e+09	1	22	21	18	18	14	19	17	21	18	18	14	19	17	51.945	459	459	0	135.7	By MS/MS	By MS/MS	By MS/MS	By MS/MS	By MS/MS	By MS/MS	55.6	44.4	53.6	35.1	53.4	40.1	37889000	63010000	38674000
P02844	P02844	Vitellogenin-2	Yp2	980590000	687860000	948980000	727300000	1244100000	717270000	2.022e+09	705320000	2347400000	1.7901e+09	2.1008e+09	1.6406e+09	1	16	9	9	13	9	15	12	9	9	13	9	15	12	49.66	442	442	0	100.94	By MS/MS	By MS/MS	By MS/MS	By MS/MS	By MS/MS	By MS/MS	28.5	29.2	39.8	30.3	48.4	37.8	22958000	17942000	36462000
Q8T390	Q8T390	Endophilin-A	EndoA	480850000	461600000	519040000	428040000	361210000	274930000	2.0153e+09	2855500000	3.2464e+09	3.041e+09	1158800000	1237900000	1	20	14	17	15	16	12	12	14	17	15	16	12	12	41.408	369	369	0	89.319	By MS/MS	By MS/MS	By MS/MS	By MS/MS	By MS/MS	By MS/MS	36.6	43.1	34.7	37.7	29	33.1	58663000	85473000	98539000
Q9VBP6	Q9VBP6	Succinate-semialdehyde dehydrogenase	Ssadh	204940000	131780000	162270000	168050000	152890000	118870000	2.0089e+09	1.6626e+09	2246200000	2150500000	1195000000	1.0482e+09	1	21	18	19	20	17	16	14	18	19	20	17	16	14	54.973	509	509	0	175.55	By MS/MS	By MS/MS	By MS/MS	By MS/MS	By MS/MS	By MS/MS	46.8	46.8	50.3	46.2	41.8	35.8	42373000	25320000	39274000
Q9VXK8	Q9VXK8	GH15472p	Slc25A46a	222990000	298070000	156280000	177110000	188060000	282420000	1.9951e+09	2813600000	1.8386e+09	1.5803e+09	1416700000	2578200000	1	15	15	14	14	13	14	14	15	14	14	13	14	14	47.355	421	421	0	71.359	By MS/MS	By MS/MS	By MS/MS	By MS/MS	By MS/MS	By MS/MS	37.8	37.5	37.5	35.4	37.5	37.5	31509000	48307000	22444000
Q9VBX3;D2A6L8	Q9VBX3;D2A6L8	Vig2, isoform B; Flagrante delicto Y, isoform D (Fragment)	vig2;FDY	351620000	319660000	282090000	264810000	385470000	310040000	1.9941e+09	1.6398e+09	1.7771e+09	1226100000	1.6051e+09	1.5945e+09	2	19	16	15	15	16	16	15	16	15	15	16	16	15	48.705	443	443;403	0	130.92	By MS/MS	By MS/MS	By MS/MS	By MS/MS	By MS/MS	By MS/MS	38.4	36.1	37.5	45.1	38.4	34.5	38790000	24728000	31935000
Q9VKD3	Q9VKD3	Cysteine desulfurase, mitochondrial	Nfs1	354500000	255730000	268790000	254980000	285970000	251880000	1.9814e+09	1.6535e+09	2.1078e+09	1.6165e+09	1.4902e+09	1328000000	1	19	17	17	18	19	19	16	17	17	18	19	19	16	51.074	462	462	0	151.37	By MS/MS	By MS/MS	By MS/MS	By MS/MS	By MS/MS	By MS/MS	39.6	37.7	41.8	45.5	45.5	37.9	27007000	24176000	29192000
Q9VK69	Q9VK69	T-complex protein 1 subunit delta	CCT4	276920000	341410000	270690000	306900000	280320000	324910000	1.9619e+09	2818600000	2494000000	2580400000	1407300000	2373400000	1	20	18	17	19	19	19	20	18	17	19	19	19	20	57.116	533	533	0	111.59	By MS/MS	By MS/MS	By MS/MS	By MS/MS	By MS/MS	By MS/MS	35.3	33.4	39.6	40.2	39.6	44.5	34375000	44671000	46597000
Q9VG31	Q9VG31	Malic enzyme	Men	327010000	137560000	122460000	179850000	27272000	39098000	1.961e+09	1290800000	1084800000	1.7731e+09	96090000	172530000	1	17	15	15	11	17	6	7	15	15	11	17	6	7	84.625	763	763	0	165.43	By MS/MS	By MS/MS	By MS/MS	By MS/MS	By MS/MS	By MS/MS	26.7	26.7	20.6	29.2	8.1	11.5	21922000	14880000	14074000
A0A0B4K7K9;CON__Q3SX28	A0A0B4K7K9	Bruchpilot, isoform J	brp	190160000	249710000	777870000	1.0572e+09	139020000	191560000	1.9366e+09	2827400000	18143000000	21363000000	1094500000	1.8668e+09	2	123	39	40	110	116	29	37	39	40	110	116	29	37	255.3	2238	2238;284	0	323.31	By MS/MS	By MS/MS	By MS/MS	By MS/MS	By MS/MS	By MS/MS	18.6	20.2	46.1	47.9	15.1	19.2	9933000	14865000	82810000
A1ZAA5	A1ZAA5	Glutamate oxaloacetate transaminase 1, isoform B	Got1	311670000	269780000	223410000	274090000	246020000	231820000	1.9314e+09	2202200000	2.0646e+09	2.0542e+09	1290400000	1.636e+09	1	18	14	17	18	15	15	15	14	17	18	15	15	15	48.579	437	437	0	98.652	By MS/MS	By MS/MS	By MS/MS	By MS/MS	By MS/MS	By MS/MS	39.6	43	45.8	40.3	41	40.5	48241000	54008000	53848000
Q9U6P7	Q9U6P7	FI18813p1	Syt4	315810000	337130000	208560000	236940000	223150000	253720000	1.93e+09	2.0065e+09	1381600000	1.4598e+09	1092600000	1301200000	1	16	14	12	13	16	15	14	14	12	13	16	15	14	52.229	474	474	0	96.731	By MS/MS	By MS/MS	By MS/MS	By MS/MS	By MS/MS	By MS/MS	37.1	27.6	31.4	41.8	40.3	38.2	61810000	80952000	49566000
Q04499	Q04499	Proline dehydrogenase 1, mitochondrial	slgA	251490000	205480000	467920000	285340000	211440000	203650000	1.9223e+09	1.5292e+09	4800200000	2184700000	1.0646e+09	1.6415e+09	1	30	21	17	29	23	17	22	21	17	29	23	17	22	77.152	681	681	0	152.4	By MS/MS	By MS/MS	By MS/MS	By MS/MS	By MS/MS	By MS/MS	33.8	30.2	42.6	36.9	28.9	35.8	17744000	18453000	43780000
Q9I7S8	Q9I7S8	Bifunctional phosphoribosylaminoimidazole carboxylase/phosphoribosylaminoimidazole succinocarboxamide synthetase	Paics	288450000	343710000	333050000	346080000	381840000	361760000	1.9187e+09	2602400000	2781500000	3.0771e+09	2510000000	2576000000	1	20	17	20	19	19	20	19	17	20	19	19	20	19	47.281	429	429	0	127.75	By MS/MS	By MS/MS	By MS/MS	By MS/MS	By MS/MS	By MS/MS	48	53.8	53.4	52.2	53.8	53.8	55124000	62189000	67817000
Q7JWR9	Q7JWR9	Zinc finger CCCH domain-containing protein 15 homolog	CG8635	234750000	209480000	182450000	167800000	206730000	200710000	1.9165e+09	1.8405e+09	1.4674e+09	1.5109e+09	1153300000	1.7329e+09	1	18	15	17	15	18	15	16	15	17	15	18	15	16	45.291	404	404	0	132.58	By MS/MS	By MS/MS	By MS/MS	By MS/MS	By MS/MS	By MS/MS	41.8	43.8	40.3	47.8	38.9	41.3	63254000	57364000	48516000
Q9W404	Q9W404	GH10714p	Dmel\CG3842	380810000	411120000	231900000	382400000	479450000	531900000	1.8944e+09	2.0614e+09	1.0395e+09	2302100000	1.8763e+09	2507000000	1	18	15	17	11	17	17	16	15	17	11	17	17	16	44.889	406	406	0	104.6	By MS/MS	By MS/MS	By MS/MS	By MS/MS	By MS/MS	By MS/MS	33	44.8	28.1	39.9	39.9	37.9	70564000	68896000	38054000
A0A0B4KEE4	A0A0B4KEE4	Klaroid protein	koi	279170000	447890000	459040000	437760000	428670000	387850000	1.8661e+09	2897700000	4472800000	2756800000	2182200000	1.8374e+09	1	25	18	22	24	22	22	21	18	22	24	22	22	21	109.72	965	965	0	323.31	By MS/MS	By MS/MS	By MS/MS	By MS/MS	By MS/MS	By MS/MS	20.9	23.7	25.1	23.3	25.3	22.9	13286000	25103000	36549000
P02572;P45891	P02572	Actin-42A	Act42A	1.4668e+09	1.7714e+09	1.9974e+09	1.647e+09	2262600000	2.0973e+09	1.8506e+09	2470700000	3.6852e+09	2385600000	1.928e+09	2762300000	2	3	2	3	3	2	2	2	2	3	3	2	2	2	41.823	376	376;376	0	9.4146	By MS/MS	By MS/MS	By MS/MS	By MS/MS	By MS/MS	By MS/MS	72.9	83	76.9	75.8	84.3	77.1	92530000	109620000	179390000
Q9VN86	Q9VN86	AT14148p	Sccpdh1	340790000	244710000	296490000	198340000	317550000	232580000	1.8442e+09	862350000	2.0793e+09	1212000000	1142000000	1118200000	1	17	16	14	14	12	12	14	16	14	14	12	12	14	47.256	430	430	0	120.69	By MS/MS	By MS/MS	By MS/MS	By MS/MS	By MS/MS	By MS/MS	47	44.2	44.2	41.9	37.7	41.9	84100000	34841000	89906000
Q9VQ29	Q9VQ29	Cytochrome b-c1 complex subunit Rieske, mitochondrial	RFeSP	662980000	385540000	604270000	406020000	881540000	590930000	1.8132e+09	1223200000	2343900000	1175100000	2266300000	2.0316e+09	1	10	6	7	10	6	10	6	6	7	10	6	10	6	24.872	230	230	0	61.201	By MS/MS	By MS/MS	By MS/MS	By MS/MS	By MS/MS	By MS/MS	33.9	33.5	46.5	38.7	46.5	33.5	69290000	47261000	83880000
Q9VL10	Q9VL10	Acylglycerol kinase, mitochondrial	Mulk	221460000	220240000	133360000	178300000	159600000	181440000	1.8126e+09	2635900000	1.4701e+09	1.8827e+09	1083700000	1.6688e+09	1	21	19	18	17	18	17	16	19	18	17	18	17	16	45.715	408	408	0	323.31	By MS/MS	By MS/MS	By MS/MS	By MS/MS	By MS/MS	By MS/MS	54.9	49.8	47.3	54.7	47.8	43.1	40557000	53157000	29778000
P00408	P00408	Cytochrome c oxidase subunit 2	mt:CoII	556130000	371360000	670940000	390680000	1.559e+09	940180000	1.8103e+09	778510000	2386200000	860120000	3.4806e+09	2.965e+09	1	7	7	3	7	5	7	7	7	3	7	5	7	7	26.19	228	228	0	84.793	By MS/MS	By MS/MS	By MS/MS	By MS/MS	By MS/MS	By MS/MS	29.4	18.9	29.4	26.3	29.4	29.4	155190000	40440000	189010000
E1JIH3;Q8INN6	E1JIH3;Q8INN6	Uncoordinated 115a, isoform B; Uncoordinated 115b, isoform C	Unc-115a;Unc-115b	210520000	280110000	259050000	238650000	207910000	244720000	1.7897e+09	3.4581e+09	3.0923e+09	2692700000	1397600000	2217700000	2	32	21	28	28	23	22	26	21	28	28	23	22	26	93.909	844	844;784	0	153.49	By MS/MS	By MS/MS	By MS/MS	By MS/MS	By MS/MS	By MS/MS	31.8	41	39.8	32.5	32.9	37.8	11748000	26094000	24202000
Q9VHA8	Q9VHA8	LD25575p	P58IPK	292640000	335720000	238960000	288680000	289250000	328910000	1.7759e+09	2795900000	2326900000	2496400000	1.8376e+09	2455700000	1	23	19	22	21	22	20	22	19	22	21	22	20	22	56.823	498	498	0	207.59	By MS/MS	By MS/MS	By MS/MS	By MS/MS	By MS/MS	By MS/MS	46.2	50.6	47.8	50.6	42.6	50.8	30723000	47060000	38118000
Q9VFP1	Q9VFP1	Probable cytochrome P450 6d5	Cyp6d5	218320000	248750000	172350000	181670000	157750000	172520000	1.7507e+09	2208900000	1.5251e+09	1.4825e+09	932720000	1178200000	1	22	19	18	18	18	16	14	19	18	18	18	16	14	57.384	508	508	0	94.202	By MS/MS	By MS/MS	By MS/MS	By MS/MS	By MS/MS	By MS/MS	40.9	38.6	40.2	37.8	32.5	28.3	43653000	57470000	38793000
Q9VHL2	Q9VHL2	T-complex protein 1 subunit eta	CCT7	176760000	193000000	126460000	190770000	187930000	187830000	1.7484e+09	2.0617e+09	1.8143e+09	2179300000	1.5192e+09	1.9817e+09	1	26	20	22	22	21	21	22	20	22	22	21	21	22	59.386	544	544	0	206.44	By MS/MS	By MS/MS	By MS/MS	By MS/MS	By MS/MS	By MS/MS	47.2	49.8	55.1	47.2	47.1	51.7	25368000	34392000	27523000
Q9W1G7	Q9W1G7	LD21576p	Nap1	272620000	282930000	238110000	251100000	236680000	259010000	1.7466e+09	2521000000	1.8601e+09	2392700000	1287500000	1.7437e+09	1	19	15	17	15	19	16	16	15	17	15	19	16	16	42.767	370	370	0	106.62	By MS/MS	By MS/MS	By MS/MS	By MS/MS	By MS/MS	By MS/MS	37	42.2	35.7	44.6	41.9	34.1	41598000	78721000	67555000
P48809	P48809	Heterogeneous nuclear ribonucleoprotein 27C	Hrb27C	419740000	462650000	490490000	470060000	379970000	456390000	1.7408e+09	1.9082e+09	2683600000	2240500000	1162000000	1.6975e+09	1	13	13	11	11	12	11	11	13	11	11	12	11	11	44.769	421	421	0	196.6	By MS/MS	By MS/MS	By MS/MS	By MS/MS	By MS/MS	By MS/MS	48	43.9	44.4	46.3	43.9	43.9	85451000	94726000	126100000
Q8SXX1	Q8SXX1	Phosphatidylinositol 5-phosphate 4-kinase, isoform A	PIP4K	246030000	326490000	223730000	278110000	252730000	227820000	1.7379e+09	3.7116e+09	2302800000	2755300000	1.6905e+09	2228000000	1	25	19	24	20	21	20	23	19	24	20	21	20	23	47.032	404	404	0	230.06	By MS/MS	By MS/MS	By MS/MS	By MS/MS	By MS/MS	By MS/MS	47.5	54.7	52.2	52.2	52.5	54.7	48466000	110700000	64891000
Q9V3G8	Q9V3G8	RH73259p	Vajk1	254720000	464730000	593030000	450070000	647520000	545970000	1.7206e+09	4.0349e+09	6.3123e+09	4.162e+09	4432300000	4503600000	1	17	16	16	16	16	16	17	16	16	16	16	16	17	43.003	373	373	0	59.559	By MS/MS	By MS/MS	By MS/MS	By MS/MS	By MS/MS	By MS/MS	44.8	44.8	44.8	44.8	44.8	44.8	28594000	51990000	75299000
P06607;Q4V566	P06607	Vitellogenin-3	Yp3	291550000	180780000	418430000	277370000	413250000	213130000	1.7177e+09	1256000000	2870900000	1.9863e+09	1.8755e+09	1434200000	2	15	14	13	14	15	14	11	14	13	14	15	14	11	46.101	420	420;389	0	85.167	By MS/MS	By MS/MS	By MS/MS	By MS/MS	By MS/MS	By MS/MS	48.3	43.6	48.3	51.2	48.3	35.7	34401000	16288000	57496000
P16914;Q9VYI0	P16914	Protein elav	elav	319650000	180900000	260890000	217300000	153010000	188310000	1.7098e+09	1234600000	2.135e+09	1.6505e+09	781660000	1228100000	2	13	12	11	12	13	10	12	10	9	10	11	8	10	50.817	483	483;356	0	185.69	By MS/MS	By MS/MS	By MS/MS	By MS/MS	By MS/MS	By MS/MS	37.1	32.9	35.2	39.3	30.2	35.2	73482000	50860000	77922000
P08144;P81641;O18408	P08144;P81641	Alpha-amylase A; Alpha-amylase B	Amy-p;Amy-d	216230000	144140000	227040000	114040000	187610000	99588000	1.7097e+09	1425100000	2253900000	1.055e+09	971190000	609490000	3	18	16	15	16	15	16	10	16	15	16	15	16	10	53.745	494	494;494;493	0	145.36	By MS/MS	By MS/MS	By MS/MS	By MS/MS	By MS/MS	By MS/MS	39.7	38.3	43.9	33.8	36.4	27.5	40136000	37087000	52293000
P15372	P15372	Phosrestin-2	Arr1	217520000	115900000	261010000	143060000	253850000	133640000	1.7067e+09	994270000	2622000000	1290900000	1.6437e+09	1076200000	1	17	16	14	16	13	15	13	16	14	16	13	15	13	40.771	364	364	0	233.04	By MS/MS	By MS/MS	By MS/MS	By MS/MS	By MS/MS	By MS/MS	48.4	47.8	48.4	41.8	45.6	42.9	70628000	38834000	99048000
Q9W255	Q9W255	GH05812p	qkr58E-1	296750000	357450000	376760000	337230000	252740000	338230000	1.651e+09	2538500000	2747500000	2217800000	1078900000	1.9436e+09	1	20	13	16	16	15	14	13	13	16	16	15	14	13	45.384	396	396	0	122.55	By MS/MS	By MS/MS	By MS/MS	By MS/MS	By MS/MS	By MS/MS	38.9	46.7	49	43.7	43.2	36.6	12138000	21549000	29508000
Q9VCT4	Q9VCT4	Klingon	klg	401050000	364960000	239720000	328310000	378750000	394560000	1.6489e+09	2245000000	1242000000	1.649e+09	1417700000	1.9273e+09	1	18	13	16	12	13	12	16	13	16	12	13	12	16	60.086	545	545	0	135.3	By MS/MS	By MS/MS	By MS/MS	By MS/MS	By MS/MS	By MS/MS	28.8	35.6	28.8	30.6	29.5	29	51328000	56639000	29924000
P49455	P49455	Tropomyosin-1, isoforms 33/34	Tm1	279150000	19669000	427560000	103970000	1165500000	930000000	1.6378e+09	178690000	4510500000	754790000	10235000000	7.5501e+09	1	31	16	3	26	11	31	26	14	2	24	9	29	24	54.585	518	518	0	323.31	By MS/MS	By MS/MS	By MS/MS	By MS/MS	By MS/MS	By MS/MS	29.2	5.4	38.6	20.3	38.6	36.9	32175000	9404900	110480000
Q9VX35	Q9VX35	LD36501p	CC4	255100000	493470000	506480000	438700000	379400000	390460000	1.6337e+09	3.2062e+09	4410700000	3.5596e+09	2439000000	2722700000	1	16	11	13	14	13	15	13	11	13	14	13	15	13	37.382	336	336	0	191.61	By MS/MS	By MS/MS	By MS/MS	By MS/MS	By MS/MS	By MS/MS	23.8	31	32.1	27.4	28.3	27.1	66081000	124560000	165800000
P12370	P12370	cAMP-dependent protein kinase catalytic subunit 1	Pka-C1	503970000	297120000	501580000	409920000	391450000	322800000	1.6331e+09	721320000	1.79e+09	993270000	604610000	564500000	1	14	11	8	13	11	11	9	11	8	13	11	11	9	40.838	353	353	0	61.111	By MS/MS	By MS/MS	By MS/MS	By MS/MS	By MS/MS	By MS/MS	27.8	25.8	35.4	31.4	30.6	28.6	62964000	26018000	62262000
P42787	P42787	Carboxypeptidase D	svr	347730000	346330000	307240000	321120000	249050000	221050000	1.6263e+09	2.0056e+09	1.7222e+09	1.5587e+09	914460000	1423600000	1	15	12	13	12	11	11	13	12	13	12	11	11	13	158.79	1406	1406	0	77.875	By MS/MS	By MS/MS	By MS/MS	By MS/MS	By MS/MS	By MS/MS	11.9	10.8	10	8.9	10	10.7	8346000	11465000	7129000
Q9VJQ3	Q9VJQ3	RH54244p	yellow-c	415600000	495860000	391160000	398970000	445300000	452430000	1.6243e+09	2647900000	1.7971e+09	1.9547e+09	1336900000	2329200000	1	19	14	16	17	17	16	17	14	16	17	17	16	17	49.245	438	438	0	167.18	By MS/MS	By MS/MS	By MS/MS	By MS/MS	By MS/MS	By MS/MS	38.4	45.7	49.3	51.4	46.6	48.9	56439000	85312000	53995000
Q04691	Q04691	Fat-body protein 1	Fbp1	181910000	262750000	169150000	573020000	362230000	1419800000	1.6055e+09	3.1084e+09	1453900000	8.4256e+09	2914300000	20886000000	1	47	21	34	22	39	30	46	21	34	22	39	30	46	119.66	1029	1029	0	323.31	By MS/MS	By MS/MS	By MS/MS	By MS/MS	By MS/MS	By MS/MS	27.6	40.4	26.6	43.2	36.1	46.8	15668000	36341000	17468000
Q9VCC6	Q9VCC6	GM05240p	Dmel\CG6178	234220000	302330000	239540000	212860000	267410000	341170000	1.5973e+09	2519600000	2359900000	1.652e+09	1395900000	2658100000	1	25	17	21	21	19	18	22	17	21	21	19	18	22	59.938	544	544	0	279.49	By MS/MS	By MS/MS	By MS/MS	By MS/MS	By MS/MS	By MS/MS	41.4	50.6	55.9	45.6	41	50.4	33108000	51865000	45231000
P36975	P36975	Synaptosomal-associated protein 25	Snap25	455540000	356520000	265560000	473780000	569350000	490940000	1.5929e+09	1106300000	1116400000	1.6717e+09	1373100000	1.5586e+09	1	10	7	8	8	10	6	7	7	8	8	10	6	7	23.685	212	212	0	234	By MS/MS	By MS/MS	By MS/MS	By MS/MS	By MS/MS	By MS/MS	40.1	52.8	52.8	64.6	33	40.1	76893000	50263000	49598000
Q9VBQ5	Q9VBQ5	LD38433p	Dmel\CG5112	295290000	613340000	327850000	419050000	392050000	508020000	1.5669e+09	4.0286e+09	2537500000	2.9722e+09	1.8879e+09	3.1174e+09	1	23	17	22	21	22	19	22	17	22	20	21	18	21	58.485	523	523	0	152.19	By MS/MS	By MS/MS	By MS/MS	By MS/MS	By MS/MS	By MS/MS	37.3	48.4	47.4	50.5	40.2	50.5	35837000	98852000	62984000
A2VEI2	A2VEI2	Calcium uptake protein 1 homolog, mitochondrial	MICU1	213760000	192200000	171960000	155870000	235010000	203690000	1.5549e+09	1.5334e+09	1082800000	1130300000	1240200000	1288600000	1	17	13	14	13	13	12	11	13	14	13	13	12	11	60.343	525	525	0	75.097	By MS/MS	By MS/MS	By MS/MS	By MS/MS	By MS/MS	By MS/MS	29.1	24.4	23.6	19.6	22.9	19.4	23725000	26664000	28255000
Q7KMQ0;Q9VQN8	Q7KMQ0	26S proteasome regulatory complex subunit p48B	Rpt1	256980000	213160000	193720000	234950000	256680000	230330000	1.5477e+09	1.477e+09	1.5049e+09	2.0999e+09	1.9178e+09	2249000000	2	28	21	22	21	22	24	26	21	22	21	22	24	26	48.541	433	433;523	0	195.53	By MS/MS	By MS/MS	By MS/MS	By MS/MS	By MS/MS	By MS/MS	50.1	58	53.1	50.3	55.7	60	39303000	35444000	34060000
Q9VNE2	Q9VNE2	Protein krasavietz	kra	449470000	566170000	420500000	429920000	553760000	565990000	1.5466e+09	1.9106e+09	1414000000	1.6017e+09	1.7035e+09	2.0677e+09	1	15	15	13	13	14	13	15	15	13	13	14	13	15	49.224	422	422	0	106.88	By MS/MS	By MS/MS	By MS/MS	By MS/MS	By MS/MS	By MS/MS	30.3	26.5	26.8	28.7	28.7	30.3	24217000	26712000	21697000
Q9VFJ0	Q9VFJ0	Probable cytochrome P450 313a1	Cyp313a1	508960000	1.0534e+09	285700000	598380000	424520000	547170000	1.5463e+09	7.0308e+09	1255600000	2802200000	1264300000	1.8711e+09	1	25	19	24	19	23	19	22	19	24	19	23	19	22	56.533	492	492	0	235.64	By MS/MS	By MS/MS	By MS/MS	By MS/MS	By MS/MS	By MS/MS	40.2	56.5	47.4	51.4	43.1	52.8	35999000	192160000	33902000
O18413;Q9VA54	O18413	26S proteasome regulatory subunit 8	Rpt6	475360000	223720000	574850000	439650000	588600000	622970000	1.5459e+09	1188600000	2.082e+09	1229100000	1.4668e+09	1.9404e+09	2	12	10	9	10	6	11	10	10	9	10	6	11	10	45.857	405	405;399	0	122.77	By MS/MS	By MS/MS	By MS/MS	By MS/MS	By MS/MS	By MS/MS	35.1	33.1	36.5	21.7	40	36.5	35209000	37978000	43341000
Q9W392	Q9W392	T-complex protein 1 subunit beta	CCT2	320130000	366480000	266640000	328780000	254780000	306400000	1.5254e+09	1.8563e+09	987720000	1.6785e+09	939750000	1.6217e+09	1	22	13	18	11	15	11	15	13	18	11	15	11	15	58.063	535	535	0	172.39	By MS/MS	By MS/MS	By MS/MS	By MS/MS	By MS/MS	By MS/MS	32.1	43.6	32.1	38.7	31.8	41.3	16683000	20758000	14015000
Q9VDI5	Q9VDI5	Uncharacterized protein, isoform A	Dmel\CG17271	393050000	410650000	242700000	465060000	398690000	511700000	1.5237e+09	4.1183e+09	1.5275e+09	2851300000	1.5829e+09	3.5535e+09	1	9	7	8	6	8	7	9	7	8	6	8	7	9	32.536	281	281	0	172.96	By MS/MS	By MS/MS	By MS/MS	By MS/MS	By MS/MS	By MS/MS	35.9	44.5	29.9	44.5	35.9	45.9	43323000	143160000	36983000
Q27268	Q27268	ATP-dependent RNA helicase WM6	Hel25E	201480000	322980000	239360000	295040000	155440000	235150000	1.5233e+09	3.0855e+09	2461000000	2831000000	828840000	2.0489e+09	1	20	13	18	15	15	10	15	13	18	15	15	10	15	48.651	424	424	0	175.44	By MS/MS	By MS/MS	By MS/MS	By MS/MS	By MS/MS	By MS/MS	40.1	52.6	43.2	43.2	31.8	41.7	30447000	59673000	45049000
Q9V3D9	Q9V3D9	Signal recognition particle 54 kDa protein	Srp54k	276070000	261700000	231070000	239120000	270950000	281910000	1.5207e+09	1.6933e+09	1.5461e+09	1295800000	1316600000	1390400000	1	20	14	18	16	14	15	15	14	18	16	14	15	15	55.865	508	508	0	111.79	By MS/MS	By MS/MS	By MS/MS	By MS/MS	By MS/MS	By MS/MS	34.4	38.4	36.6	29.7	34.1	32.3	23971000	35225000	25239000
Q709R6	Q709R6	LEM domain-containing protein Bocksbeutel	bocks	275390000	417530000	266810000	300100000	323250000	407870000	1.5097e+09	2778700000	1.8564e+09	2435200000	1.5956e+09	2488000000	1	18	15	16	15	17	16	14	15	16	15	17	16	14	44.203	399	399	0	121.53	By MS/MS	By MS/MS	By MS/MS	By MS/MS	By MS/MS	By MS/MS	45.4	46.1	48.4	52.6	48.4	43.1	38802000	64330000	43934000
Q7K3J0	Q7K3J0	T-complex protein 1 subunit theta	CCT8	201680000	193400000	152370000	203240000	156070000	177820000	1.5029e+09	1.7348e+09	1431000000	1.7095e+09	745950000	1.4944e+09	1	23	18	22	19	21	16	22	18	22	19	21	16	22	59.432	546	546	0	147.87	By MS/MS	By MS/MS	By MS/MS	By MS/MS	By MS/MS	By MS/MS	38.1	45.6	38.8	40.3	30.2	45.2	34661000	39723000	33026000
Q9VD14	Q9VD14	GH07286p	Dmel\CG13850	561600000	522860000	431400000	508680000	455440000	376360000	1.502e+09	1.6333e+09	2.019e+09	2721800000	991140000	912660000	1	18	12	13	11	15	12	11	12	13	11	15	12	11	61.874	564	564	0	115.94	By MS/MS	By MS/MS	By MS/MS	By MS/MS	By MS/MS	By MS/MS	29.4	36.5	25.2	40.1	28.7	27.8	36498000	40096000	63093000
P25161	P25161	Probable 26S proteasome non-ATPase regulatory subunit 3	Rpn3	121550000	122310000	100800000	109510000	103040000	127810000	1.4876e+09	1.539e+09	1268700000	1259800000	822940000	1426400000	1	28	25	23	22	20	19	22	25	23	22	20	19	22	56.003	494	494	0	130.75	By MS/MS	By MS/MS	By MS/MS	By MS/MS	By MS/MS	By MS/MS	46.4	45.1	42.7	42.3	38.1	39.7	30838000	33878000	30187000
Q9V3K3	Q9V3K3	RuvB-like helicase 2	rept	177590000	262920000	231090000	217020000	195200000	229210000	1.4828e+09	2779800000	2597300000	2545300000	1424100000	2346600000	1	30	17	25	20	26	21	27	17	25	20	26	21	27	53.541	481	481	0	149.7	By MS/MS	By MS/MS	By MS/MS	By MS/MS	By MS/MS	By MS/MS	37	53.2	42.6	53.8	39.3	52.2	27727000	52972000	47641000
Q24546	Q24546	Synapsin	Syn	278300000	241130000	253060000	229840000	177340000	126330000	1.4719e+09	1.5818e+09	1.8756e+09	1.5015e+09	756120000	532880000	1	17	14	16	16	16	11	10	14	16	16	16	11	10	107.43	1025	1025	0	149.66	By MS/MS	By MS/MS	By MS/MS	By MS/MS	By MS/MS	By MS/MS	20.1	24.5	23.8	24.5	16.6	13	23493000	24963000	31759000
Q8MMC6	Q8MMC6	Fatty acyl-CoA reductase	CG18680	172910000	309810000	110620000	199240000	227880000	388190000	1454400000	3.6087e+09	960700000	1.7059e+09	1405200000	3.809e+09	1	25	19	21	16	18	19	24	19	21	16	18	19	24	58.442	506	506	0	144.93	By MS/MS	By MS/MS	By MS/MS	By MS/MS	By MS/MS	By MS/MS	44.1	42.3	34.6	37.9	40.1	53	18977000	43107000	13271000
Q9VZF1	Q9VZF1	GH07444p	Dmel\CG1309	206440000	264030000	140550000	220420000	238010000	266400000	1428700000	2417800000	841030000	1.9394e+09	1124300000	2.0624e+09	1	21	18	20	15	20	16	18	18	20	15	20	16	18	58.402	524	524	0	203.52	By MS/MS	By MS/MS	By MS/MS	By MS/MS	By MS/MS	By MS/MS	43.3	46.6	36.5	51	39.1	46.2	29268000	48658000	13337000
B7Z0B0	B7Z0B0	Sosondowah, isoform G	sowah	1189200000	351640000	494580000	657320000	515830000	574600000	1425300000	404360000	675390000	860670000	482400000	692560000	1	2	2	2	2	2	2	2	2	2	2	2	2	2	85.293	780	780	0.0057971	2.6584	By MS/MS	By MS/MS	By MS/MS	By MS/MS	By MS/MS	By MS/MS	1.9	1.9	1.9	1.9	1.9	1.9	1588400	8435700	1828100
Q0KI25	Q0KI25	Uncharacterized protein, isoform B	Dmel\CG4467	250820000	229720000	195910000	190580000	135810000	157690000	1413800000	1.5789e+09	1.6589e+09	1.66e+09	608630000	790700000	1	25	14	13	21	19	11	10	14	13	21	19	11	10	126.54	1125	1125	0	254.07	By MS/MS	By MS/MS	By MS/MS	By MS/MS	By MS/MS	By MS/MS	15.2	13.9	25.1	20.8	10.4	10.5	16338000	18652000	19715000
Q9VZ20	Q9VZ20	Dynein light intermediate chain	Dlic	308740000	475890000	261640000	345000000	337250000	354160000	1401900000	2424400000	1.6246e+09	2266200000	1432500000	1.9478e+09	1	20	15	17	16	19	17	18	15	17	16	19	17	18	54.457	493	493	0	130.74	By MS/MS	By MS/MS	By MS/MS	By MS/MS	By MS/MS	By MS/MS	34.9	35.1	37.9	42.6	40	42.6	29941000	49919000	31110000
P31007	P31007	Disks large 1 tumor suppressor protein	dlg1	273550000	297820000	354480000	423670000	209820000	263300000	1387000000	2304500000	3.1921e+09	3.5674e+09	1.0318e+09	1.6056e+09	1	32	22	26	30	31	21	19	22	26	30	31	21	19	106.67	970	970	0	301.07	By MS/MS	By MS/MS	By MS/MS	By MS/MS	By MS/MS	By MS/MS	26.3	36.8	42.4	43.2	29	24.6	17943000	24088000	35013000
Q9VFC7	Q9VFC7	Mf5 protein	Mf	163760000	121480000	334640000	135550000	221140000	344280000	1386000000	913120000	4.0383e+09	1239900000	1.599e+09	3.3264e+09	1	24	16	12	22	17	17	22	16	12	22	17	17	22	41.666	365	365	0	103.78	By MS/MS	By MS/MS	By MS/MS	By MS/MS	By MS/MS	By MS/MS	53.7	43.6	68.8	57	54.2	67.4	19890000	7531000	71821000
Q9W107	Q9W107	Tyrosine--tRNA ligase, mitochondrial	TyrRS-m	204050000	158760000	181980000	148550000	175770000	162790000	1381800000	1361100000	1285800000	1.0693e+09	1084500000	1211700000	1	17	15	17	13	14	15	17	15	17	13	14	15	17	52.574	464	464	0	104.64	By MS/MS	By MS/MS	By MS/MS	By MS/MS	By MS/MS	By MS/MS	39.7	42.5	31.9	38.1	40.9	42.5	28648000	30753000	38226000
Q9VC10	Q9VC10	Phosphatidylinositol glycan anchor biosynthesis class S	PIG-S	197470000	195560000	101620000	164190000	73726000	126800000	1376800000	1.8594e+09	812140000	1.5433e+09	252800000	863530000	1	17	14	16	14	15	7	13	13	15	13	14	6	12	60.44	536	536	0	88.314	By MS/MS	By MS/MS	By MS/MS	By MS/MS	By MS/MS	By MS/MS	29.3	34	29.3	32.8	15.9	28.7	37545000	46288000	23987000
Q9U6M0	Q9U6M0	Evolutionarily conserved signaling intermediate in Toll pathway, mitochondrial	ECSIT	304610000	486280000	222000000	343870000	377640000	433120000	1369700000	3.1658e+09	1225600000	2392800000	1.7118e+09	2365000000	1	19	13	17	13	18	17	16	13	17	13	18	17	16	47.064	409	409	0	196.59	By MS/MS	By MS/MS	By MS/MS	By MS/MS	By MS/MS	By MS/MS	40.8	51.6	43.8	53.8	48.9	50.9	25357000	73420000	26385000
P48605	P48605	T-complex protein 1 subunit gamma	CCT3	122200000	145000000	94033000	142800000	67694000	110010000	1363800000	1.784e+09	851080000	1.5492e+09	378720000	891440000	1	19	19	18	15	16	12	14	19	18	15	16	12	14	59.394	544	544	0	117.98	By MS/MS	By MS/MS	By MS/MS	By MS/MS	By MS/MS	By MS/MS	43	40.1	34.4	36.9	26.7	32.7	23967000	30273000	15553000
Q9VP08	Q9VP08	IP11255p	CT22143	209380000	176400000	99364000	158350000	145290000	201030000	1344700000	1.6303e+09	714680000	1074400000	748230000	1.5424e+09	1	16	13	16	11	12	13	14	13	16	11	12	13	14	53.023	467	467	0	167.2	By MS/MS	By MS/MS	By MS/MS	By MS/MS	By MS/MS	By MS/MS	38.8	45	30.4	35.3	39.6	39.4	29728000	28848000	12509000
Q8MT18	Q8MT18	RH49423p	Idh3g	221530000	175010000	308710000	254990000	362000000	225290000	1338600000	1220500000	2905400000	2.1079e+09	2.0512e+09	1.4777e+09	1	16	12	13	15	13	12	13	12	13	15	13	12	13	44.431	402	402	0	309.65	By MS/MS	By MS/MS	By MS/MS	By MS/MS	By MS/MS	By MS/MS	39.8	39.8	48	37.3	37.3	38.1	53666000	45720000	95789000
Q7KV34	Q7KV34	CHK kinase-like domain-containing protein	pkm	244530000	420400000	320440000	423450000	207310000	214950000	1334000000	3.5211e+09	1.8349e+09	3.196e+09	822700000	984370000	1	27	18	23	22	26	16	18	18	23	22	26	16	18	72.526	635	635	0	190.46	By MS/MS	By MS/MS	By MS/MS	By MS/MS	By MS/MS	By MS/MS	30.7	40.5	36.7	51.2	28	28.8	10409000	46911000	15192000
Q9V9W3	Q9V9W3	Large ribosomal subunit protein eL6	RpL6	349530000	279190000	541030000	334260000	688070000	658500000	1331200000	1136500000	2513800000	1.5465e+09	2494000000	3.6524e+09	1	15	13	12	14	13	15	14	13	12	14	13	15	14	29.736	262	262	0	107.74	By MS/MS	By MS/MS	By MS/MS	By MS/MS	By MS/MS	By MS/MS	42.7	34.7	43.1	35.1	43.5	43.5	69858000	56664000	146320000
O76324	O76324	Discs overgrown protein kinase	dco	427400000	554660000	521310000	434890000	502590000	507930000	1329700000	1.6629e+09	1.8224e+09	971910000	1250400000	2305400000	1	14	12	12	13	9	14	11	12	12	13	9	14	11	47.957	440	440	0	157.22	By MS/MS	By MS/MS	By MS/MS	By MS/MS	By MS/MS	By MS/MS	35.5	35.5	41.4	20.2	41.8	35	21729000	32776000	37221000
Q9VPH7	Q9VPH7	Eukaryotic peptide chain release factor subunit 1	eRF1	295030000	276470000	268820000	236120000	316080000	277690000	1326000000	1398300000	1.5721e+09	1.0455e+09	1236800000	1172500000	1	12	10	11	11	12	10	10	10	11	11	12	10	10	49.159	438	438	0	121.87	By MS/MS	By MS/MS	By MS/MS	By MS/MS	By MS/MS	By MS/MS	33.3	32.9	34.2	39	29.9	33.3	21554000	21913000	27770000
Q9VIM0	Q9VIM0	GH14278p	38C.55	492730000	239840000	359020000	333290000	394520000	406660000	1325100000	827510000	1.0103e+09	1110700000	887050000	2.1036e+09	1	9	6	6	6	6	5	8	6	6	6	6	5	8	53.701	475	475	0	25.391	By MS/MS	By MS/MS	By MS/MS	By MS/MS	By MS/MS	By MS/MS	15.2	15.4	15.2	15.4	12.4	18.7	26290000	12188000	17641000
Q9VJ10	Q9VJ10	Lethal (2) 37Bb	l(2)37Bb	197060000	324920000	135050000	271980000	192420000	335280000	1315500000	2764000000	982950000	1.6075e+09	933900000	2352300000	1	19	17	18	14	17	13	17	17	18	14	17	13	17	56.758	515	515	0	150.14	By MS/MS	By MS/MS	By MS/MS	By MS/MS	By MS/MS	By MS/MS	46	45	39.2	45.4	37.1	42.3	44703000	84646000	28518000
P13677	P13677	Protein kinase C, eye isozyme	inaC	310180000	418730000	717770000	435440000	305530000	392740000	1312500000	3.4318e+09	5.9372e+09	2475100000	1174100000	1.7861e+09	1	25	12	22	25	21	19	18	12	22	25	21	19	18	79.843	700	700	0	323.31	By MS/MS	By MS/MS	By MS/MS	By MS/MS	By MS/MS	By MS/MS	20.7	39	42.4	35.3	33.7	30	12653000	55597000	77653000
E1JJE6	E1JJE6	Otopetrin-like a, isoform C	OtopLa	414280000	345180000	709860000	603550000	397300000	495500000	1300500000	1181600000	3.899e+09	3.3656e+09	1.4579e+09	2522700000	1	16	9	8	14	15	11	12	9	8	14	15	11	12	108.82	991	991	0	119.66	By MS/MS	By MS/MS	By MS/MS	By MS/MS	By MS/MS	By MS/MS	9.7	9	14	14.1	10.5	12.8	21822000	21441000	63241000
Q9VHS8	Q9VHS8	Eukaryotic initiation factor 4A-III	CG7483	420890000	418810000	453050000	400640000	452700000	496590000	1291300000	2882400000	2.0974e+09	1.9126e+09	1163100000	1.6962e+09	1	13	11	12	13	11	11	11	11	12	13	11	11	11	45.644	399	399	0	69.766	By MS/MS	By MS/MS	By MS/MS	By MS/MS	By MS/MS	By MS/MS	33.6	35.6	37.3	33.1	35.3	33.1	24814000	31568000	40982000
A1Z8G0	A1Z8G0	Menage a trois, isoform A	metro	159820000	147310000	177020000	145820000	93941000	96311000	1282500000	627880000	1146800000	879560000	253780000	295200000	1	15	14	11	11	12	8	5	14	11	11	12	8	5	66.674	595	595	0	133.41	By MS/MS	By MS/MS	By MS/MS	By MS/MS	By MS/MS	By MS/MS	32.3	24.4	26.4	28.2	15.5	12.1	19495000	10389000	15641000
Q9W330	Q9W330	Phosphotransferase	Hex-A	258700000	505160000	289980000	446520000	228980000	323960000	1277800000	3.5454e+09	2.0133e+09	2889300000	869240000	1.6792e+09	1	22	13	18	16	19	11	17	13	18	16	19	11	17	59.228	541	541	0	249.01	By MS/MS	By MS/MS	By MS/MS	By MS/MS	By MS/MS	By MS/MS	37.3	47.5	41.8	47.7	27.9	40.7	20774000	65566000	42113000
Q961B9	Q961B9	LD24073p	Tmx3	436990000	568640000	268590000	450140000	299410000	523670000	1271400000	1.5878e+09	416610000	1.0652e+09	344930000	1310300000	1	8	5	8	7	6	6	7	5	8	7	6	6	7	49.507	430	430	0	60.201	By MS/MS	By MS/MS	By MS/MS	By MS/MS	By MS/MS	By MS/MS	10	17.7	15.1	12.6	13	15.1	12227000	31709000	9150300
Q9VS02	Q9VS02	Serine protease K12H4.7	Dmel\CG9953	324580000	387920000	287650000	386660000	296900000	343600000	1266900000	1.9653e+09	1.6595e+09	1.6729e+09	1188400000	1272000000	1	16	12	13	13	13	11	11	12	13	13	13	11	11	56.861	508	508	0	125.71	By MS/MS	By MS/MS	By MS/MS	By MS/MS	By MS/MS	By MS/MS	36	42.7	39.4	35.8	33.9	30.9	12650000	20670000	16402000
Q9VQI5	Q9VQI5	Interferon-related developmental regulator 1	Ifrd1	245460000	229780000	155500000	213420000	214000000	241620000	1257700000	890670000	844770000	1.0664e+09	451170000	1144500000	1	14	10	9	8	10	8	10	10	9	8	10	8	10	47.327	425	425	0	197.64	By MS/MS	By MS/MS	By MS/MS	By MS/MS	By MS/MS	By MS/MS	27.8	23.1	24.5	27.1	20.7	30.4	42345000	29982000	32534000
Q9VEY0	Q9VEY0	Uncharacterized protein, isoform C	Dmel\CG8927	217010000	414890000	230240000	343240000	180650000	344370000	1232500000	3.6028e+09	1.9025e+09	2843200000	885500000	2.126e+09	1	15	9	15	13	14	11	12	9	15	13	14	11	12	41.637	371	371	0	101.94	By MS/MS	By MS/MS	By MS/MS	By MS/MS	By MS/MS	By MS/MS	39.4	53.1	48.8	48.8	44.5	44.5	7362900	32133000	7743800
Q9VLG9	Q9VLG9	Argininosuccinate lyase, isoform B	Argl	165090000	76045000	136780000	105290000	145310000	89655000	1228600000	371460000	1112600000	756950000	807770000	494170000	1	15	13	9	11	11	13	10	13	9	11	11	13	10	52.205	469	469	0	92.092	By MS/MS	By MS/MS	By MS/MS	By MS/MS	By MS/MS	By MS/MS	36.2	26.4	30.9	31.1	34.3	28.6	22892000	7031100	21380000
Q9VJ28	Q9VJ28	FI05204p	L2HGDH	234190000	205810000	216160000	219820000	224870000	251120000	1221100000	1.6363e+09	1.4866e+09	1.8252e+09	1141700000	1.5494e+09	1	15	9	10	12	12	11	11	9	10	12	12	11	11	50.127	455	455	0	99.06	By MS/MS	By MS/MS	By MS/MS	By MS/MS	By MS/MS	By MS/MS	26.2	31	38.7	37.1	33	32.7	17319000	26461000	22624000
Q9VFQ9	Q9VFQ9	Dipeptidase B, isoform A	Dip-B	134190000	148270000	122740000	144440000	119010000	133840000	1205200000	1.6131e+09	1225000000	1.5744e+09	728330000	1177600000	1	24	19	21	15	21	14	17	19	21	15	21	14	17	55.533	508	508	0	104.75	By MS/MS	By MS/MS	By MS/MS	By MS/MS	By MS/MS	By MS/MS	43.5	48.8	35.6	49	32.5	35.4	28243000	36993000	26739000
Q9VC52	Q9VC52	Protoporphyrinogen oxidase	Ppox	236970000	168830000	186100000	133220000	157230000	157410000	1204900000	1.0455e+09	1112000000	800400000	608700000	783090000	1	16	13	12	15	15	14	12	13	12	15	15	14	12	53.201	475	475	0	230.51	By MS/MS	By MS/MS	By MS/MS	By MS/MS	By MS/MS	By MS/MS	30.1	27.8	36	32.6	29.9	27.6	40709000	36687000	39068000
B7YZX0	B7YZX0	Hig-anchoring scaffold protein, isoform G	Hasp	202120000	238970000	272970000	291710000	0	252320000	1195200000	123920000	240320000	120250000	13303000	74490000	1	10	5	7	9	4	2	4	5	7	9	4	2	4	183.51	1677	1677	0	28.697	By MS/MS	By MS/MS	By MS/MS	By MS/MS	By MS/MS	By MS/MS	3.6	5.4	7.2	3.5	2.1	3.2	15958000	647970	1416600
P48596	P48596	GTP cyclohydrolase 1	Pu	224870000	396740000	511190000	459130000	683150000	581600000	1193700000	2600000000	4.1697e+09	2.9774e+09	3.7316e+09	3.294e+09	1	14	9	12	10	13	10	12	9	12	10	13	10	12	35.541	324	324	0	76.149	By MS/MS	By MS/MS	By MS/MS	By MS/MS	By MS/MS	By MS/MS	24.4	42.9	29.3	50.6	29.3	42.6	62574000	133230000	196080000
Q9V9S7	Q9V9S7	Rho GTPase-activating protein 100F	RhoGAP100F	163980000	198160000	189140000	228220000	151400000	204860000	1182400000	2457600000	2590100000	2.9198e+09	1250800000	2521000000	1	42	21	31	35	33	23	29	21	31	35	33	23	29	198.3	1866	1866	0	296.99	By MS/MS	By MS/MS	By MS/MS	By MS/MS	By MS/MS	By MS/MS	15.6	25.9	28.6	25.8	16.7	23.7	8338900	16002000	14598000
Q9W415	Q9W415	tRNA (guanine-N(7)-)-methyltransferase non-catalytic subunit wuho	wuho	343580000	178260000	154170000	149250000	226740000	162060000	1154500000	114630000	90648000	92252000	132680000	84685000	1	4	4	2	2	2	3	2	4	2	2	2	3	2	46.498	424	424	0	13.439	By MS/MS	By matching	By MS/MS	By matching	By MS/MS	By matching	13.4	6.1	6.1	6.1	11.1	6.1	59310000	3939200	3057200
A1ZAI5	A1ZAI5	Putative fatty acyl-CoA reductase CG5065	CG5065	279350000	367670000	162010000	205890000	116180000	164300000	1153200000	2334100000	579200000	920940000	214950000	461300000	1	18	14	18	11	15	4	12	14	18	11	15	4	12	69.682	625	625	0	156.35	By MS/MS	By MS/MS	By MS/MS	By MS/MS	By MS/MS	By MS/MS	29.3	34.9	21.6	29.3	10.2	23.4	12482000	47758000	9137400
Q9VXG0	Q9VXG0	CDC50, isoform A	Cdc50	312940000	345460000	243790000	276750000	370290000	387860000	1131800000	1233100000	873760000	928430000	849120000	1087600000	1	8	7	8	5	7	6	6	7	8	5	7	6	6	39.703	357	357	0	56.871	By MS/MS	By MS/MS	By MS/MS	By MS/MS	By MS/MS	By MS/MS	23.2	23.2	15.4	23.2	19.6	19.6	36043000	61539000	38753000
Q9VK85	Q9VK85	Eukaryotic translation release factor 3, isoform A	eRF3	1128400000	0	0	55810000	1288700000	0	1128400000	0	0	65903000	1095100000	0	1	1	1	0	0	1	1	0	1	0	0	1	1	0	66.451	619	619	1	-2	By MS/MS			By MS/MS	By MS/MS		2.9	0	0	2.9	2.9	0	41792000	0	0
Q0KHY8	Q0KHY8	Uncharacterized protein, isoform B	VhaAC45RP	366580000	246690000	259770000	243800000	251610000	280210000	1127500000	655730000	1.0582e+09	777160000	630200000	789500000	1	10	5	7	7	6	6	8	5	7	7	6	6	8	47.143	423	423	0	55.378	By MS/MS	By MS/MS	By MS/MS	By MS/MS	By MS/MS	By MS/MS	16.1	20.6	20.6	18	18.9	25.5	41044000	23766000	39175000
Q9V9L1	Q9V9L1	Probable cytochrome P450 6w1	Cyp6w1	238670000	81878000	124160000	60033000	167080000	76257000	1124000000	333630000	603190000	204450000	668550000	151770000	1	12	11	6	8	4	11	3	11	6	8	4	11	3	59.32	514	514	0	38.086	By MS/MS	By MS/MS	By MS/MS	By MS/MS	By MS/MS	By MS/MS	24.1	12.6	15.2	6.2	23	4.7	23655000	6354800	14018000
Q7K2E1	Q7K2E1	LD05247p	Dmel\CG8839	315740000	273500000	246680000	268250000	343490000	291720000	1108100000	942460000	1152400000	1258900000	935690000	952790000	1	18	13	13	14	14	15	15	13	13	14	14	15	15	58.263	529	529	0	76.069	By MS/MS	By MS/MS	By MS/MS	By MS/MS	By MS/MS	By MS/MS	28.2	29.1	33.5	33.6	35	34.6	31651000	29746000	31757000
Q24253	Q24253	AP complex subunit beta	AP-1-2beta	324740000	344260000	813170000	569700000	170820000	285820000	1104000000	1.8546e+09	4803300000	2510700000	635960000	754220000	1	28	16	19	28	23	11	13	16	19	28	23	11	13	101.18	921	921	0	169.25	By MS/MS	By MS/MS	By MS/MS	By MS/MS	By MS/MS	By MS/MS	21.6	26.3	37.2	32.6	15.7	18.9	11062000	18997000	48540000
A1Z6V5	A1Z6V5	FI01422p	Spn43Ab	188770000	86543000	218860000	148430000	458100000	250250000	1103400000	891390000	1.5684e+09	1286600000	3.1774e+09	2.1327e+09	1	18	14	10	12	14	16	16	14	10	12	14	16	16	43.378	393	393	0	126.39	By MS/MS	By MS/MS	By MS/MS	By MS/MS	By MS/MS	By MS/MS	47.8	28	37.7	48.1	49.6	50.4	25691000	33597000	37577000
Q7KTA1	Q7KTA1	HL01444p	NimB2	189230000	366460000	147650000	234360000	225180000	367840000	1102200000	2636000000	909310000	1.6367e+09	1172900000	2.0212e+09	1	16	16	15	12	15	15	16	16	15	12	15	15	16	45.759	421	421	0	90.474	By MS/MS	By MS/MS	By MS/MS	By MS/MS	By MS/MS	By MS/MS	39.9	35.6	29.2	37.8	35.6	39.9	29146000	61220000	27945000
A8JNJ6	A8JNJ6	Karst, isoform E	kst	213790000	191140000	510710000	882190000	108270000	95395000	1089100000	738650000	1078000000	1243500000	139230000	94075000	1	38	5	5	31	24	3	3	5	5	31	24	3	3	497.55	4337	4337	0	186.88	By MS/MS	By MS/MS	By MS/MS	By MS/MS	By MS/MS	By MS/MS	1.7	1.8	9.3	7.3	1.1	1.1	4060400	2585200	2570200
M9PER3	M9PER3	Uncharacterized protein, isoform D	Dmel\CG13293	236610000	262950000	157500000	189440000	83738000	126550000	1082800000	2.1383e+09	1088200000	1287900000	245220000	596310000	1	19	13	17	14	17	10	13	13	17	14	17	10	13	68.74	599	599	0	116.4	By MS/MS	By MS/MS	By MS/MS	By MS/MS	By MS/MS	By MS/MS	24.7	37.9	29.4	37.4	22.4	26.2	19265000	34776000	18190000
Q8IR92	Q8IR92	Uncharacterized protein, isoform A	CG42683	158160000	143550000	103960000	139600000	150520000	126780000	1077000000	1248000000	821400000	958460000	760100000	841660000	1	15	12	13	12	12	10	13	12	13	12	12	10	13	81.013	746	746	0	217.58	By MS/MS	By MS/MS	By MS/MS	By MS/MS	By MS/MS	By MS/MS	23.9	23.6	23.9	23.9	15	23.6	15338000	20693000	15384000
A0A0B4LHC9	A0A0B4LHC9	Uncharacterized protein, isoform B	Dmel\CG5554	257730000	265770000	276960000	216840000	347780000	405030000	1.0722e+09	1355400000	1281800000	1122700000	1221100000	1.6934e+09	1	9	7	9	8	8	9	9	7	9	8	8	9	9	37.227	330	330	0	47.817	By MS/MS	By MS/MS	By MS/MS	By MS/MS	By MS/MS	By MS/MS	25.5	30.3	30	30	30.3	30.3	54276000	54518000	57907000
Q9W4P5	Q9W4P5	V-type proton ATPase subunit d 1	VhaAC39-1	150130000	93353000	138130000	143860000	189350000	175990000	1.058e+09	671660000	1.0408e+09	1224400000	963140000	1153600000	1	13	10	10	11	13	10	11	10	10	11	13	10	11	39.851	350	350	0	120	By MS/MS	By MS/MS	By MS/MS	By MS/MS	By MS/MS	By MS/MS	39.4	37.1	44.3	48.6	33.1	38	25494000	22112000	34271000
Q9VHN7;Q9VVP4	Q9VHN7	LP07963p	anon-WO0118547.344	181820000	349830000	329120000	352960000	160280000	229720000	1.048e+09	2562900000	2653500000	3.4243e+09	671010000	1.6791e+09	2	26	19	23	23	22	17	23	19	23	23	22	17	23	68.031	626	626;623	0	127.29	By MS/MS	By MS/MS	By MS/MS	By MS/MS	By MS/MS	By MS/MS	37.9	45.5	46.8	45.7	35.5	47.8	22592000	38849000	46848000
P06604	P06604	Tubulin alpha-2 chain	alphaTub85E	514540000	1206200000	539840000	550920000	626990000	506310000	1.0472e+09	1.4906e+09	1214500000	1232000000	1083900000	1152400000	1	1	1	1	1	1	1	1	1	1	1	1	1	1	49.966	449	449	0	21.693	By MS/MS	By MS/MS	By MS/MS	By MS/MS	By MS/MS	By MS/MS	36.3	41	40.8	41	41	41	3456600	9098000	6045300
Q9VVI1	Q9VVI1	LD04387p	Alsin2	164070000	155460000	143670000	116970000	144070000	134010000	1.0447e+09	1375600000	1138300000	840340000	732090000	826740000	1	11	8	10	9	9	10	8	8	10	9	9	10	8	48.415	420	420	0	99.945	By MS/MS	By MS/MS	By MS/MS	By MS/MS	By MS/MS	By MS/MS	23.6	31.2	27.4	29.3	29.3	27.4	19890000	20066000	16592000
Q8T4G5	Q8T4G5	AFG3 like matrix AAA peptidase subunit 2, isoform A	Afg3l2	154690000	136470000	237940000	178910000	127010000	155260000	1.0436e+09	1456300000	2491200000	1.7907e+09	694110000	1.4744e+09	1	25	16	21	22	20	14	21	16	21	22	20	14	21	89.7	826	826	0	168.96	By MS/MS	By MS/MS	By MS/MS	By MS/MS	By MS/MS	By MS/MS	24.1	31.1	32.7	28.2	23.1	30.6	11644000	14242000	25246000
P00528	P00528	Tyrosine-protein kinase Src64B	Src64B	161660000	184880000	102820000	143280000	144500000	198490000	1.04e+09	1.5787e+09	977460000	1294300000	907990000	1.7148e+09	1	23	18	19	18	20	18	20	18	19	18	20	18	20	63.002	552	552	0	69.908	By MS/MS	By MS/MS	By MS/MS	By MS/MS	By MS/MS	By MS/MS	29.2	35.3	32.1	34.2	32.2	31.5	21865000	33829000	22140000
A0A6F7R657	A0A6F7R657	Widerborst, isoform H	wdb	242680000	213780000	145390000	178900000	159990000	148830000	1.0301e+09	1095800000	847720000	1103700000	536790000	715370000	1	15	11	14	11	12	8	13	9	12	10	11	7	11	79.477	709	709	0	87.572	By MS/MS	By MS/MS	By MS/MS	By MS/MS	By MS/MS	By MS/MS	13.3	18.8	13.7	14.8	10.2	15.7	21339000	21768000	17657000
Q9VGH5	Q9VGH5	AT27789p	glo	213300000	132800000	131400000	138140000	23413000	78261000	1.0288e+09	489140000	845100000	868880000	81851000	277960000	1	14	14	8	12	10	4	7	14	8	12	10	4	7	61.396	586	586	0	88.358	By MS/MS	By MS/MS	By MS/MS	By MS/MS	By MS/MS	By MS/MS	26.6	16.4	23.5	21.8	6.1	18.1	16942000	7526100	15451000
Q86DS1;C4NYP8	Q86DS1;C4NYP8	Hsc70-interacting protein 2; Hsc70-interacting protein 1	HIP-R;HIP	138780000	153560000	105790000	165090000	134490000	148420000	1.028e+09	1280200000	1.0038e+09	1389700000	675490000	1.0197e+09	2	14	13	13	12	13	12	11	13	13	12	13	12	11	41.036	377	377;377	0	100	By MS/MS	By MS/MS	By MS/MS	By MS/MS	By MS/MS	By MS/MS	34.5	34.7	31.3	38.2	31.6	25.7	43274000	50487000	41502000
Q9V427	Q9V427	Innexin inx2	Inx2	241310000	193080000	322320000	187860000	240850000	236900000	1.0278e+09	935350000	1.6562e+09	949520000	936220000	845530000	1	10	10	7	8	9	10	8	10	7	8	9	10	8	42.488	367	367	0	81.837	By MS/MS	By MS/MS	By MS/MS	By MS/MS	By MS/MS	By MS/MS	31.6	19.3	23.2	28.3	31.6	26.2	48853000	47633000	81373000
Q9VG73	Q9VG73	Interleukin enhancer-binding factor 2 homolog	CG5641	274710000	208710000	251730000	211630000	221620000	204280000	1.0277e+09	1166900000	1378400000	714920000	778450000	1.0418e+09	1	14	13	13	13	11	12	11	13	13	13	11	12	11	43.657	396	396	0	108.49	By MS/MS	By MS/MS	By MS/MS	By MS/MS	By MS/MS	By MS/MS	40.9	41.7	41.7	32.8	38.6	36.1	25044000	21952000	32327000
Q9VJ94	Q9VJ94	Dipeptidase	CG7198	162180000	167860000	128490000	147210000	139390000	141020000	1.0246e+09	1215400000	892490000	942200000	437550000	678280000	1	13	11	11	10	10	7	10	11	11	10	10	7	10	116.01	1068	1068	0	73.114	By MS/MS	By MS/MS	By MS/MS	By MS/MS	By MS/MS	By MS/MS	13.6	13.6	12.9	13.6	7.6	14.1	8476300	11292000	8587500
P91621	P91621	Protein still life, isoform SIF type 1	sif	134160000	150070000	282520000	298360000	142350000	187710000	1.0014e+09	1.7266e+09	4679300000	4557300000	996260000	2161800000	1	56	20	30	50	46	24	38	20	30	50	46	24	38	231.13	2072	2072	0	323.31	By MS/MS	By MS/MS	By MS/MS	By MS/MS	By MS/MS	By MS/MS	13.7	19.4	31.3	29	15.8	23.8	4516400	6413000	21714000
P54397	P54397	39 kDa FK506-binding nuclear protein	Fkbp39	168810000	221560000	339930000	268710000	309930000	356730000	1.0006e+09	1.5617e+09	2868200000	1.9926e+09	1.8986e+09	2416100000	1	16	12	13	15	14	14	14	12	13	15	14	14	14	39.343	357	357	0	100.61	By MS/MS	By MS/MS	By MS/MS	By MS/MS	By MS/MS	By MS/MS	28	28	31.7	31.4	34.2	31.4	31396000	51130000	95324000
Q9VC57	Q9VC57	Atlastin	atl	286410000	420280000	290880000	357030000	318000000	453810000	999870000	3.097e+09	1.6046e+09	1.5239e+09	970660000	1396800000	1	17	13	13	14	13	15	13	13	13	14	13	15	13	60.911	541	541	0	148.2	By MS/MS	By MS/MS	By MS/MS	By MS/MS	By MS/MS	By MS/MS	36.2	39.7	43.4	40.1	39.9	36.2	16336000	81281000	21110000
Q9V7N5	Q9V7N5	V-type proton ATPase subunit C	Vha44	242280000	112660000	460740000	221880000	313270000	217510000	996620000	401700000	2274100000	1244600000	1130200000	930490000	1	21	14	10	20	16	16	13	14	10	20	16	16	13	92.389	836	836	0	96.735	By MS/MS	By MS/MS	By MS/MS	By MS/MS	By MS/MS	By MS/MS	16.7	14.5	26.1	21.2	20.6	17.1	13664000	3299600	33119000
Q9W0C1	Q9W0C1	Neuronal synaptobrevin	nSyb	341100000	267440000	212390000	243490000	378040000	356110000	989350000	538170000	596120000	805460000	957050000	932190000	1	5	5	3	5	5	5	5	5	3	5	5	5	5	18.776	183	183	0	139.37	By MS/MS	By MS/MS	By MS/MS	By MS/MS	By MS/MS	By MS/MS	43.7	21.9	43.7	43.7	43.7	43.7	42193000	45579000	33981000
Q9VPN5	Q9VPN5	LD03220p	Stip1	202450000	233060000	178420000	250970000	202580000	270540000	988520000	1.7082e+09	1155400000	1.8502e+09	933880000	1.6683e+09	1	22	16	19	15	20	14	18	16	19	15	20	14	18	55.697	490	490	0	113.06	By MS/MS	By MS/MS	By MS/MS	By MS/MS	By MS/MS	By MS/MS	31.6	48.4	39.2	47.1	31.4	44.9	22784000	31167000	25022000
Q32KC6	Q32KC6	GH08757p	jus	312480000	334440000	176060000	292850000	198220000	234700000	987190000	985260000	572800000	1.0114e+09	328770000	662170000	1	7	6	5	6	7	5	4	6	5	6	7	5	4	55.556	509	509	0	15.489	By MS/MS	By MS/MS	By MS/MS	By MS/MS	By MS/MS	By MS/MS	9.6	8.3	9.6	12.8	7.9	6.5	54844000	54736000	31822000
Q7JY99	Q7JY99	glycerol kinase	Dmel\CG8298	139910000	139720000	114390000	87271000	54813000	88022000	984790000	1140800000	974740000	732990000	198370000	491830000	1	15	12	15	14	13	7	10	12	15	14	13	7	10	66.497	596	596	0	163.98	By MS/MS	By MS/MS	By MS/MS	By MS/MS	By MS/MS	By MS/MS	24	28.7	25.8	26.8	11.1	16.9	33362000	37628000	31408000
X2JAU8	X2JAU8	Protein nervous wreck	nwk	170840000	208530000	279110000	286330000	137270000	133700000	976630000	1273800000	2.0422e+09	2291300000	353490000	456700000	1	24	18	20	21	22	11	10	18	20	21	22	11	10	117.25	1075	1075	0	149.43	By MS/MS	By MS/MS	By MS/MS	By MS/MS	By MS/MS	By MS/MS	18.1	18.7	20.9	21.8	11.4	8.7	17280000	20655000	32697000
Q7KLE5	Q7KLE5	Amphiphysin	Amph	397040000	329520000	761380000	446570000	620240000	480440000	967830000	734160000	2227300000	1.7344e+09	956380000	2853100000	1	14	9	12	14	12	11	12	9	12	14	12	11	12	65.901	602	602	0	229.45	By MS/MS	By MS/MS	By MS/MS	By MS/MS	By MS/MS	By MS/MS	12.6	18.6	19.9	17.4	18.6	19.8	13154000	15647000	41614000
P26308	P26308	Guanine nucleotide-binding protein subunit beta-1	Gbeta13F	183200000	66345000	193750000	134280000	523200000	331810000	961010000	222920000	1138600000	738060000	2832000000	2.0728e+09	1	14	9	6	9	8	12	12	9	6	9	8	12	12	37.133	340	340	0	151.94	By MS/MS	By MS/MS	By MS/MS	By MS/MS	By MS/MS	By MS/MS	38.2	18.8	33.2	30.3	51.8	48.2	39874000	13181000	66926000
P29844	P29844	Endoplasmic reticulum chaperone BiP	Hsc70-3	126970000	94810000	199260000	115670000	127100000	165130000	959330000	955150000	2736500000	1210100000	962660000	1.7949e+09	1	24	16	19	23	18	17	19	16	19	23	18	17	19	72.26	656	656	0	182.26	By MS/MS	By MS/MS	By MS/MS	By MS/MS	By MS/MS	By MS/MS	36.3	44.2	50.2	43.3	35.8	43.9	16068000	15096000	48380000
Q9VPU1	Q9VPU1	Dreadlocks, isoform B	dock	170580000	201130000	143640000	185410000	184320000	173650000	956400000	1.5501e+09	1125800000	1129500000	886340000	834340000	1	18	14	16	13	13	14	9	14	16	13	13	14	9	60.406	548	548	0	124.85	By MS/MS	By MS/MS	By MS/MS	By MS/MS	By MS/MS	By MS/MS	29.9	32.5	27.7	29	28.6	20.3	16000000	25788000	18939000
P46223	P46223	Large ribosomal subunit protein eL8	RpL7A	213570000	87983000	175400000	100150000	347260000	198920000	955570000	258840000	1.004e+09	366070000	1415800000	1.0127e+09	1	11	8	5	9	7	10	9	8	5	9	7	10	9	30.731	271	271	0	54.918	By MS/MS	By MS/MS	By MS/MS	By MS/MS	By MS/MS	By MS/MS	33.2	21.8	33.2	29.9	37.6	33.2	47863000	12436000	43952000
O61613	O61613	Glycylpeptide N-tetradecanoyltransferase	Nmt	138850000	135370000	125840000	103190000	130860000	151120000	954730000	1169700000	1216900000	814160000	836700000	1267800000	1	20	17	15	17	14	16	16	17	15	17	14	16	16	53.832	472	472	0	165.41	By MS/MS	By MS/MS	By MS/MS	By MS/MS	By MS/MS	By MS/MS	42.6	34.5	40.9	33.9	37.3	35.4	30949000	36862000	39076000
P15278	P15278	Fasciclin-3	Fas3	200400000	267730000	196820000	302090000	268970000	294280000	942710000	1218000000	679670000	1.6403e+09	930070000	1.5272e+09	1	10	8	9	7	10	9	10	8	9	7	10	9	10	55.883	508	508	0	125.2	By MS/MS	By MS/MS	By MS/MS	By MS/MS	By MS/MS	By MS/MS	22.6	22.6	21.1	29.3	22.6	29.3	46168000	63082000	39981000
Q7K0E6	Q7K0E6	Aspartate--tRNA ligase, cytoplasmic	AspRS	142370000	160980000	144140000	134440000	151470000	181110000	941020000	938350000	923670000	750320000	578660000	983680000	1	16	13	13	12	12	12	15	13	13	12	12	12	15	59.058	531	531	0	199.22	By MS/MS	By MS/MS	By MS/MS	By MS/MS	By MS/MS	By MS/MS	39	40.5	36.5	37.1	34.3	43.1	11697000	12960000	12762000
Q7KW39	Q7KW39	Probable methylmalonate-semialdehyde/malonate-semialdehyde dehydrogenase [acylating], mitochondrial	CG17896	208070000	177920000	180860000	214590000	219470000	171760000	940660000	1.7643e+09	1.4583e+09	1.9831e+09	1256100000	1217600000	1	16	11	13	13	14	14	14	11	13	13	14	14	14	55.972	520	520	0	146.13	By MS/MS	By MS/MS	By MS/MS	By MS/MS	By MS/MS	By MS/MS	32.9	30.4	28.8	33.7	34.8	34	16129000	35074000	31521000
P10379	P10379	Protein unzipped	uzip	195950000	155430000	181710000	167890000	113160000	166860000	936850000	767630000	1.0286e+09	956480000	426090000	913590000	1	14	14	9	11	11	9	11	14	9	11	11	9	11	54.307	488	488	0	94.107	By MS/MS	By MS/MS	By MS/MS	By MS/MS	By MS/MS	By MS/MS	34.6	25.4	31.1	30.7	25.4	31.1	16026000	14100000	19568000
Q9U4G1	Q9U4G1	Protein borderless	bdl	304350000	246500000	791480000	450720000	216330000	247330000	936000000	1299900000	4.1673e+09	1.6909e+09	643940000	643290000	1	15	11	9	15	11	7	8	11	9	15	11	7	8	81.212	719	719	0	115.6	By MS/MS	By MS/MS	By MS/MS	By MS/MS	By MS/MS	By MS/MS	24.6	14.9	30.2	19.9	11.5	13.4	11938000	8930100	50505000
Q0E8N3	Q0E8N3	No long nerve cord, isoform C	nolo	245410000	282730000	204770000	212940000	200930000	199870000	931360000	1281400000	847580000	1135100000	632150000	707220000	1	10	8	9	6	9	8	5	8	9	6	9	8	5	154.62	1394	1394	0	75.523	By MS/MS	By MS/MS	By MS/MS	By MS/MS	By MS/MS	By MS/MS	6.4	7.1	4.7	7.1	6.3	3.9	8015700	12034000	6922400
Q9W2N4	Q9W2N4	RIC3 acetylcholine receptor chaperone, isoform C	RIC-3	195500000	153890000	118670000	161000000	185250000	181490000	931100000	701460000	524160000	534470000	490500000	433670000	1	11	11	11	9	9	9	8	11	11	9	9	9	8	55.166	505	505	0	323.01	By MS/MS	By MS/MS	By MS/MS	By MS/MS	By MS/MS	By MS/MS	33.1	33.1	27.5	23.4	25.5	20.8	23979000	15307000	12543000
Q8SYD9	Q8SYD9	Endophilin B, isoform A	EndoB	175700000	153910000	191700000	190250000	186700000	139710000	926640000	887810000	1223300000	1.0182e+09	666250000	599560000	1	12	12	12	11	11	8	10	12	12	11	11	8	10	43.591	390	390	0	35.451	By MS/MS	By MS/MS	By MS/MS	By MS/MS	By MS/MS	By MS/MS	32.1	32.1	30	29.5	22.3	25.9	24795000	23976000	34991000
Q24572	Q24572	Chromatin assembly factor 1 p55 subunit	Caf1-55	221940000	403800000	314880000	329540000	236760000	350670000	915790000	2226600000	1.5796e+09	2.0037e+09	862980000	1.745e+09	1	17	10	15	14	17	12	15	10	15	14	17	12	15	48.634	430	430	0	135.21	By MS/MS	By MS/MS	By MS/MS	By MS/MS	By MS/MS	By MS/MS	28.6	47	36	47.7	34.4	47.7	18933000	63341000	35612000
P09491	P09491	Tropomyosin-2	Tm2	108200000	11664000	188210000	73789000	633950000	434920000	914350000	93404000	2.1023e+09	621780000	5190900000	3.9444e+09	1	16	11	5	13	12	15	15	11	5	13	12	15	15	32.98	284	284	0	300.52	By MS/MS	By MS/MS	By MS/MS	By MS/MS	By MS/MS	By MS/MS	49.3	26.1	54.9	49.3	54.9	54.9	17104000	2095500	33681000
Q9VTU4	Q9VTU4	Eukaryotic translation initiation factor 3 subunit L	eIF3l	128290000	160330000	109570000	104980000	107210000	125410000	910090000	1324400000	1181500000	931110000	737470000	1098600000	1	15	13	14	12	12	12	14	13	14	12	12	12	14	63.223	539	539	0	100.87	By MS/MS	By MS/MS	By MS/MS	By MS/MS	By MS/MS	By MS/MS	26	27.6	25.6	23	25.6	26.7	30146000	41845000	42151000
Q24210	Q24210	Peripheral plasma membrane protein CASK	CASK	97618000	103460000	218600000	193280000	96108000	97815000	909300000	1.0568e+09	2794600000	2.1358e+09	554930000	727710000	1	27	19	21	24	24	17	15	19	21	24	24	17	15	100.91	898	898	0	209.35	By MS/MS	By MS/MS	By MS/MS	By MS/MS	By MS/MS	By MS/MS	25.1	29.6	31.3	33.1	21.2	19.7	12028000	10887000	29250000
Q9VZF6	Q9VZF6	GH04863p	Sqor	199850000	261040000	161310000	190440000	160610000	250720000	908760000	1.5981e+09	841500000	1398500000	664250000	1372200000	1	14	10	13	10	11	10	13	10	13	10	11	10	13	51.162	457	457	0	126.23	By MS/MS	By MS/MS	By MS/MS	By MS/MS	By MS/MS	By MS/MS	28	36.8	29.5	29.5	28	33.3	25491000	48500000	20595000
Q8MT58	Q8MT58	Carnosine dipeptidase 2, isoform A	Cndp2	189960000	320780000	211570000	247000000	220940000	239050000	906510000	2170500000	1358100000	1.8237e+09	904940000	1363500000	1	22	13	18	16	18	12	15	13	18	16	18	12	15	53.163	478	478	0	150.32	By MS/MS	By MS/MS	By MS/MS	By MS/MS	By MS/MS	By MS/MS	28.9	43.5	33.3	40.8	27.2	36.8	22462000	52853000	31064000
Q7KKI0	Q7KKI0	T-complex protein 1 subunit epsilon	CCT5	143750000	165060000	115380000	154330000	85522000	148420000	905660000	1372000000	868650000	1208900000	254890000	911110000	1	20	15	16	13	18	9	16	15	16	13	18	9	16	59.278	542	542	0	131.55	By MS/MS	By MS/MS	By MS/MS	By MS/MS	By MS/MS	By MS/MS	36.7	34.9	31.2	45.6	17.7	36.5	18643000	26545000	13853000
Q9VVR9	Q9VVR9	Probable cytochrome P450 12c1, mitochondrial	Cyp12c1	153880000	22287000	130740000	10569000	62966000	22229000	904080000	145050000	914530000	97204000	290580000	112030000	1	12	10	4	11	3	6	4	10	4	11	3	6	4	60.597	524	524	0	31.154	By MS/MS	By MS/MS	By MS/MS	By matching	By MS/MS	By MS/MS	19.5	7.3	21	5.3	11.5	7.3	16170000	2527300	15913000
Q9VXY3	Q9VXY3	Dihydrolipoamide acetyltransferase component of pyruvate dehydrogenase complex	Dbct	195240000	167760000	140440000	165230000	261560000	189630000	895500000	728100000	796040000	897670000	1255800000	905090000	1	14	12	11	11	10	12	10	12	11	11	10	12	10	50.073	462	462	0	52.438	By MS/MS	By MS/MS	By MS/MS	By MS/MS	By MS/MS	By MS/MS	32.3	27.3	30.3	28.6	34.8	30.1	21333000	16320000	18526000
Q9VM22	Q9VM22	LD15196p	Dmel\CG5149	173870000	172980000	116140000	147970000	127640000	151780000	894870000	1106900000	579240000	899060000	577510000	745960000	1	14	11	12	7	11	9	8	11	12	7	11	9	8	51.433	448	448	0	55.887	By MS/MS	By MS/MS	By MS/MS	By MS/MS	By MS/MS	By MS/MS	26.1	31.2	15.4	24.3	19.2	19.2	17336000	32134000	16914000
Q9W462	Q9W462	Ubiquitin carboxyl-terminal hydrolase 30 homolog	Usp30	212660000	207580000	152010000	162480000	120170000	144940000	893260000	1.0235e+09	684190000	747730000	433710000	655040000	1	11	9	10	8	7	8	8	9	10	8	7	8	8	60.879	558	558	0	160.78	By MS/MS	By MS/MS	By MS/MS	By MS/MS	By MS/MS	By MS/MS	27.4	24.9	21.5	18.8	21.5	21.5	25463000	38106000	14108000
Q9VGT0	Q9VGT0	UDP-glucuronosyltransferase	Ugt35B1	167860000	271740000	144360000	286100000	179060000	219450000	892310000	2213800000	1169900000	2477000000	917420000	1453200000	1	11	7	10	9	10	9	10	7	10	9	10	9	10	58.321	516	516	0	65.409	By MS/MS	By MS/MS	By MS/MS	By MS/MS	By MS/MS	By MS/MS	16.5	23.3	22.7	24	21.7	24	19222000	41475000	18699000
Q9W3I9	Q9W3I9	GH01161p	Traf6	203270000	163930000	128170000	124970000	113720000	128460000	890780000	806300000	383800000	722030000	393000000	506510000	1	10	10	9	7	9	6	8	10	9	7	9	6	8	53.843	475	475	0	56.36	By MS/MS	By MS/MS	By MS/MS	By MS/MS	By MS/MS	By MS/MS	28.6	26.7	19.8	27.2	13.9	23.2	19669000	24492000	10452000
Q9VIE6	Q9VIE6	Protein MCM10 homolog	Mcm10	455260000	214590000	125670000	258890000	202110000	196290000	880980000	497910000	334440000	599190000	356030000	440950000	1	1	1	1	1	1	1	1	1	1	1	1	1	1	86.523	776	776	0.0023585	2.9349	By MS/MS	By MS/MS	By MS/MS	By MS/MS	By MS/MS	By MS/MS	1.3	1.3	1.3	1.3	1.3	1.3	20021000	11769000	7827100
Q9W5R8	Q9W5R8	Large ribosomal subunit protein uL18	RpL5	218400000	160930000	189330000	163440000	249330000	270180000	875220000	863120000	1383700000	966390000	1176300000	1.6172e+09	1	12	11	11	12	9	11	12	11	11	12	9	11	12	34.036	299	299	0	56.905	By MS/MS	By MS/MS	By MS/MS	By MS/MS	By MS/MS	By MS/MS	36.5	34.1	36.5	25.8	32.4	36.5	25724000	23450000	44669000
P07487;Q7JY07	P07487	Glyceraldehyde-3-phosphate dehydrogenase 2	Gapdh2	290380000	100240000	253350000	151680000	375330000	205010000	868230000	211880000	995380000	528960000	902440000	554350000	2	12	9	5	10	6	10	8	2	2	3	3	2	2	35.369	332	332;343	0	59.45	By MS/MS	By MS/MS	By MS/MS	By MS/MS	By MS/MS	By MS/MS	33.1	19.6	44	29.2	38.3	36.1	22995000	6105800	26648000
Q9VND3	Q9VND3	Phosphatidylinositol 4-kinase type 2	Pi4KIIalpha	534390000	517580000	395310000	492750000	388220000	521520000	866320000	1.0534e+09	663090000	719620000	655800000	953040000	1	11	9	10	8	7	9	8	9	10	8	7	9	8	78.954	710	710	0	31.823	By MS/MS	By MS/MS	By MS/MS	By MS/MS	By MS/MS	By MS/MS	13.8	15.5	12.7	9.3	13.8	10.7	6934300	8902500	6540600
P48602	P48602	V-type proton ATPase catalytic subunit A isoform 1	Vha68-1	222300000	106990000	290800000	132910000	130450000	120380000	866300000	257600000	1448700000	430670000	285040000	243930000	1	10	6	3	10	4	4	5	6	3	10	4	4	5	68.375	614	614	0	88.864	By MS/MS	By MS/MS	By MS/MS	By MS/MS	By MS/MS	By MS/MS	31.1	25.1	48	29	25.4	31.6	4582600	1608600	8702900
P41572	P41572	6-phosphogluconate dehydrogenase, decarboxylating	Pgd	260620000	256700000	214000000	302900000	253270000	254000000	858400000	1.6487e+09	1102300000	1.687e+09	1.0062e+09	1204800000	1	16	11	14	12	13	13	15	11	14	12	13	13	15	52.49	481	481	0	53.87	By MS/MS	By MS/MS	By MS/MS	By MS/MS	By MS/MS	By MS/MS	21.8	36.4	29.3	34.7	30.1	40.1	33305000	45774000	38440000
Q9V419	Q9V419	Probable cytochrome P450 28a5	Cyp28a5	238520000	200430000	168910000	190440000	161940000	157320000	857290000	965430000	807840000	919890000	919530000	587680000	1	17	13	14	13	14	14	13	13	14	13	14	14	13	57.704	505	505	0	67.131	By MS/MS	By MS/MS	By MS/MS	By MS/MS	By MS/MS	By MS/MS	25	28.1	25.3	29.5	26.9	26.3	20527000	23571000	19528000
Q9VCI3	Q9VCI3	Lipid storage droplets surface-binding protein 1	Lsd-1	131700000	82400000	145230000	100200000	138620000	148310000	851880000	939670000	1.5345e+09	1.0137e+09	985740000	1385800000	1	18	13	16	16	15	15	14	13	16	16	15	15	14	48.832	431	431	0	168.98	By MS/MS	By MS/MS	By MS/MS	By MS/MS	By MS/MS	By MS/MS	40.1	47.1	51.3	48	44.3	40.8	17756000	22283000	32463000
Q9VIQ8	Q9VIQ8	Cytochrome c oxidase subunit 4	COX4	297470000	199970000	345880000	274610000	556670000	385000000	851530000	564210000	1102200000	548350000	1147200000	1.013e+09	1	4	3	3	3	3	4	3	3	3	3	3	4	3	20.519	182	182	0	20.518	By MS/MS	By MS/MS	By MS/MS	By MS/MS	By MS/MS	By MS/MS	18.7	18.7	18.7	18.7	23.6	18.7	70813000	42863000	80041000
A0A0B4KGE4	A0A0B4KGE4	alpha-glucosidase	CD98hc	181970000	126240000	230530000	179950000	122470000	230780000	846990000	642650000	1.5742e+09	1.0501e+09	341870000	995670000	1	16	13	11	16	13	10	12	13	11	16	13	10	12	69.32	629	629	0	117.43	By MS/MS	By MS/MS	By MS/MS	By MS/MS	By MS/MS	By MS/MS	26.7	22.4	30.2	28.8	20.2	24.6	13671000	12842000	26247000
A0A6M3QH40	A0A6M3QH40	CAP, isoform AC	CAP	210080000	240320000	164380000	157550000	122200000	118920000	844760000	1247900000	548640000	774250000	523340000	284150000	1	13	8	12	7	9	7	6	8	12	7	9	7	6	288.8	2568	2568	0	65.833	By MS/MS	By MS/MS	By MS/MS	By MS/MS	By MS/MS	By MS/MS	4.4	6.2	4.1	5.2	3.9	3.5	2302000	3752000	1573300
Q9W0A8	Q9W0A8	FI01658p	RpL23A	352650000	184230000	416970000	248760000	749540000	525150000	841050000	650710000	1.503e+09	909610000	1.8958e+09	1.9691e+09	1	10	8	7	8	8	9	10	8	7	8	8	9	10	29.463	277	277	0	44.592	By MS/MS	By MS/MS	By MS/MS	By MS/MS	By MS/MS	By MS/MS	27.8	24.2	27.8	27.8	31.8	35.4	32188000	18955000	51766000
Q9VJ58	Q9VJ58	Fas-associated factor 2, isoform A	Faf2	181330000	203810000	137860000	167910000	180290000	198710000	830980000	1094600000	502380000	801050000	523300000	928260000	1	17	11	14	10	13	11	13	11	14	10	13	11	13	52.96	464	464	0	80.324	By MS/MS	By MS/MS	By MS/MS	By MS/MS	By MS/MS	By MS/MS	34.5	40.5	26.7	36.4	32.3	34.9	16818000	24269000	14895000
Q9VA76	Q9VA76	IP18706p	crhbp	138540000	195360000	107920000	144140000	126210000	130640000	826650000	962630000	667630000	844180000	530030000	705750000	1	10	8	9	9	10	8	10	8	9	9	10	8	10	38.151	353	353	0	37.082	By MS/MS	By MS/MS	By MS/MS	By MS/MS	By MS/MS	By MS/MS	23.8	23.5	26.1	26.3	22.9	26.3	62089000	65365000	49606000
Q9V470	Q9V470	Succinate--CoA ligase [GDP-forming] subunit beta, mitochondrial	ScsbetaG	201650000	249870000	180740000	223150000	213010000	205610000	824100000	1302100000	960090000	1128900000	715060000	879060000	1	15	10	13	12	12	10	11	10	13	12	12	10	11	45.037	416	416	0	62.319	By MS/MS	By MS/MS	By MS/MS	By MS/MS	By MS/MS	By MS/MS	26.2	40.6	27.9	34.4	26.2	31.7	13143000	19969000	16103000
Q8SXQ1	Q8SXQ1	aldehyde dehydrogenase (NAD(+))	Aldh7A1	162310000	82835000	142220000	110580000	159810000	88665000	821000000	342590000	831870000	731110000	709040000	432090000	1	11	10	7	8	10	9	9	10	7	8	10	9	9	58.313	540	540	0	57.249	By MS/MS	By MS/MS	By MS/MS	By MS/MS	By MS/MS	By MS/MS	29.3	17.4	25.2	28.1	25.6	26.7	15408000	9422800	17393000
P02828	P02828	Heat shock protein 83	Hsp83	107600000	174720000	232660000	192950000	153640000	173700000	820420000	1.4739e+09	2851500000	2149100000	952920000	1326400000	1	29	19	22	28	23	19	19	19	22	28	23	19	19	81.864	717	717	0	152.53	By MS/MS	By MS/MS	By MS/MS	By MS/MS	By MS/MS	By MS/MS	31	32.9	41.6	37.1	29.3	27.6	13807000	33163000	54030000
Q9VLZ7	Q9VLZ7	Probable cytochrome P450 4d21	Cyp4d21	266140000	275910000	114120000	157350000	176500000	116350000	816570000	1435100000	766820000	609570000	516830000	306280000	1	14	12	13	10	12	11	8	12	13	10	12	11	8	58.264	511	511	0	66.152	By MS/MS	By MS/MS	By MS/MS	By MS/MS	By MS/MS	By MS/MS	26.6	29.2	23.9	23.9	25.6	17.2	14520000	23427000	6819200
Q9VXQ5	Q9VXQ5	Chaperonin containing TCP1 subunit 6	CCT6	154700000	102760000	58798000	85206000	43538000	48020000	808750000	580870000	223850000	418440000	93150000	145580000	1	11	10	9	5	7	3	3	10	9	5	7	3	3	58.246	533	533	0	31.929	By MS/MS	By MS/MS	By MS/MS	By MS/MS	By MS/MS	By MS/MS	20.1	17.3	9.6	13.3	6.2	6.2	16468000	12351000	4708700
Q9VL57	Q9VL57	RE10231p	Dmel\CG4658	157390000	181800000	130320000	147530000	156340000	161850000	789080000	942790000	695230000	888020000	629020000	840280000	1	16	12	13	11	12	11	12	12	13	11	12	11	12	58.476	526	526	0	69.715	By MS/MS	By MS/MS	By MS/MS	By MS/MS	By MS/MS	By MS/MS	25.7	27.9	24.3	24	22.2	25.1	10829000	15870000	8430600
Q9V773	Q9V773	Probable cytochrome P450 6a20	Cyp6a20	106190000	186020000	101940000	127360000	148200000	202690000	788310000	1.8563e+09	661010000	1090500000	1.0433e+09	1399700000	1	20	15	19	11	15	14	17	15	19	11	15	14	17	57.728	501	501	0	106.31	By MS/MS	By MS/MS	By MS/MS	By MS/MS	By MS/MS	By MS/MS	37.7	46.7	29.9	41.7	36.7	44.5	8574500	17751000	6047200
Q9V397	Q9V397	enoyl-CoA hydratase	Mtpalpha	107460000	77685000	169080000	97876000	84074000	104120000	787380000	723620000	1.781e+09	879590000	626720000	912790000	1	22	14	15	20	18	16	15	14	15	20	18	16	15	84.073	783	783	0	123.02	By MS/MS	By MS/MS	By MS/MS	By MS/MS	By MS/MS	By MS/MS	22.3	24.1	28.4	27.2	23.4	23.8	9967300	9976500	24613000
P24156	P24156	Prohibitin 1	Phb1	141280000	57884000	162650000	74620000	437750000	238970000	785620000	257150000	1259000000	365170000	1.9209e+09	1.6958e+09	1	15	13	7	15	9	14	15	13	7	15	9	14	15	30.383	276	276	0	94.592	By MS/MS	By MS/MS	By MS/MS	By MS/MS	By MS/MS	By MS/MS	64.5	35.5	67	39.1	64.5	67	28377000	3264200	44355000
Q9VWD9	Q9VWD9	LD38919p	Ubqn	229340000	319600000	245680000	306820000	246010000	324120000	785050000	1.5028e+09	1132300000	1242600000	785630000	1293000000	1	13	8	11	12	9	11	9	8	11	12	9	11	9	58.836	547	547	0	222.26	By MS/MS	By MS/MS	By MS/MS	By MS/MS	By MS/MS	By MS/MS	21.2	28.9	33.8	25	29.3	23.4	21692000	38172000	31479000
Q9W3C4	Q9W3C4	beta-N-acetylhexosaminidase	Hexo2	151190000	165590000	242440000	140120000	170000000	204130000	784340000	1.0339e+09	1.584e+09	809790000	667710000	1.064e+09	1	12	8	11	12	10	10	11	8	11	12	10	10	11	70.663	622	622	0	46.158	By MS/MS	By MS/MS	By MS/MS	By MS/MS	By MS/MS	By MS/MS	14.5	19.1	20.6	17.5	17.8	19.1	11696000	15222000	31967000
Q7K2N0	Q7K2N0	Endoplasmic reticulum junction formation protein lunapark	Lnpk	355260000	307630000	157670000	295580000	484950000	414180000	773480000	989930000	375270000	979290000	1139500000	659080000	1	9	7	7	6	6	8	5	7	7	6	6	8	5	43.637	387	387	0	84.7	By MS/MS	By MS/MS	By MS/MS	By MS/MS	By MS/MS	By MS/MS	22.2	22.5	18.1	19.4	29.5	15	35298000	42554000	17512000
P20478	P20478	Glutamine synthetase 2 cytoplasmic	Gs2	126430000	88286000	235490000	176880000	190960000	138660000	761490000	478740000	1.7101e+09	1.0514e+09	1133300000	836080000	1	15	12	9	14	11	14	11	12	9	14	11	14	11	41.304	369	369	0	180.66	By MS/MS	By MS/MS	By MS/MS	By MS/MS	By MS/MS	By MS/MS	30.9	26.3	36.3	32.8	39	30.9	34272000	27603000	57038000
Q9V9S0	Q9V9S0	FI04419p	Lamp1	414680000	377410000	219220000	543240000	318460000	298120000	759610000	1335900000	686910000	1301000000	775480000	962910000	1	5	2	4	2	3	4	4	2	4	2	3	4	4	34.823	318	318	0	21.034	By MS/MS	By MS/MS	By MS/MS	By MS/MS	By MS/MS	By MS/MS	8.8	14.2	8.8	11.6	13.2	13.5	23445000	14672000	4273400
A1Z9J3	A1Z9J3	Short stop, isoform H	shot	590770000	485590000	573350000	346790000	752420000	791690000	756170000	1.0286e+09	257400000	580240000	586350000	865500000	1	6	2	2	4	3	2	2	2	2	4	3	2	2	989.54	8805	8805	0	7.1612	By MS/MS	By MS/MS	By MS/MS	By MS/MS	By MS/MS	By MS/MS	0.5	0.5	0.8	0.6	0.5	0.5	1533800	2086400	522110
A0A0B4LI09	A0A0B4LI09	Uncharacterized protein, isoform C	CG5566	156870000	215920000	112260000	165990000	145850000	204580000	755090000	1144200000	488320000	803580000	599090000	1133300000	1	9	9	9	7	8	8	9	9	9	7	8	8	9	63.826	581	581	0	67.127	By MS/MS	By MS/MS	By MS/MS	By MS/MS	By MS/MS	By MS/MS	20.5	20.5	16.5	16.7	18.6	20.5	7547600	11822000	5427300
Q9W254;O44434;Q9W2D0	Q9W254	Quaking related 58E-2, isoform A	qkr58E-2	133030000	99161000	106290000	91958000	95163000	112260000	749270000	628130000	647690000	529990000	423960000	571390000	3	14	12	12	11	11	10	10	12	12	11	11	10	10	44.144	416	416;317;319	0	42.355	By MS/MS	By MS/MS	By MS/MS	By MS/MS	By MS/MS	By MS/MS	23.3	23.1	19.5	26.9	19.5	21.2	16672000	17984000	21672000
Q7K012	Q7K012	Brahma associated protein 55kD	Bap55	186390000	317890000	227400000	226110000	282480000	276250000	743680000	1.9793e+09	1340500000	1207600000	1.0533e+09	1364600000	1	15	9	13	12	11	13	13	9	13	12	11	13	13	47.319	425	425	0	68.828	By MS/MS	By MS/MS	By MS/MS	By MS/MS	By MS/MS	By MS/MS	30.8	44.2	47.8	39.1	47.1	47.1	20198000	51879000	32756000
P16554	P16554	Protein numb	numb	115310000	123260000	77677000	99334000	49337000	66975000	743550000	995730000	774380000	889800000	171650000	283820000	1	17	14	15	15	16	7	8	14	15	15	16	7	8	60.613	556	556	0	61.37	By MS/MS	By MS/MS	By MS/MS	By MS/MS	By MS/MS	By MS/MS	29.1	38.5	36.3	40.5	17.3	17.1	17966000	20954000	17487000
Q8IQB4	Q8IQB4	Z band alternatively spliced PDZ-motif protein 66, isoform E	Zasp66	191910000	86506000	85373000	27634000	63171000	130810000	741660000	223380000	482140000	80474000	197240000	694040000	1	12	12	7	8	5	7	10	12	7	8	5	7	10	47.597	430	430	0	214.32	By MS/MS	By MS/MS	By MS/MS	By MS/MS	By MS/MS	By MS/MS	39.3	20	22.6	13.7	20.7	33.7	20327000	5617200	13732000
M9PE01;O17432;P48609;P23573;Q9VP22	M9PE01	Ecdysone-induced protein 63E, isoform N	Eip63E	269580000	334580000	244670000	228080000	163620000	233320000	736000000	1437400000	873960000	682710000	391470000	709290000	5	9	7	8	8	8	7	8	7	8	8	8	7	8	61.505	538	538;404;294;314;1157	0	27.32	By MS/MS	By MS/MS	By MS/MS	By MS/MS	By MS/MS	By MS/MS	15.8	16.5	17.3	16.5	14.3	16.5	17002000	36999000	18765000
Q9VIH7	Q9VIH7	GTPase-activating protein skywalker	sky	121400000	172390000	89838000	126430000	58720000	92475000	735790000	1296600000	425800000	888340000	146880000	464340000	1	14	11	12	9	11	6	9	11	12	9	11	6	9	67.327	587	587	0	82.508	By MS/MS	By MS/MS	By MS/MS	By MS/MS	By MS/MS	By MS/MS	22.8	24.4	15.5	23.5	8.7	18.4	12427000	25532000	9980800
Q4ABD8;Q4AB54;P02255;Q4AB94;Q4ABE3	Q4ABD8;Q4AB54;P02255;Q4AB94;Q4ABE3	Histone H1	His1:CG33807;His1:CG33861	121560000	91164000	223760000	143310000	333200000	234290000	731970000	667010000	2236700000	1217300000	2246400000	1.7629e+09	5	14	10	10	13	12	13	12	10	10	13	12	13	12	26.36	256	256;256;256;256;256	0	151.25	By MS/MS	By MS/MS	By MS/MS	By MS/MS	By MS/MS	By MS/MS	29.7	29.7	35.9	32.4	37.1	33.2	52163000	44021000	136280000
Q9VGE7	Q9VGE7	Beta-galactosidase	Ect3	153860000	233110000	159940000	202130000	169850000	261460000	714420000	1231100000	1136900000	1342200000	710180000	969460000	1	16	12	14	14	15	12	12	12	14	14	15	12	12	71.896	637	637	0	108.77	By MS/MS	By MS/MS	By MS/MS	By MS/MS	By MS/MS	By MS/MS	26.1	28.4	28.6	30	26.4	22.3	14135000	22992000	18402000
Q7K3B7	Q7K3B7	2-hydroxyacyl-CoA lyase	Hacl	199100000	269750000	166570000	226250000	97768000	264670000	714020000	1256200000	720420000	1196100000	319790000	1446700000	1	22	17	19	13	19	12	21	17	19	13	19	12	21	62.264	568	568	0	128.88	By MS/MS	By MS/MS	By MS/MS	By MS/MS	By MS/MS	By MS/MS	41.5	42.6	30.8	44.7	24.6	52.3	19207000	29779000	17409000
Q9VIX7	Q9VIX7	Fondue, isoform B	fon	232750000	352890000	137940000	245430000	382580000	899490000	710060000	1303300000	515040000	731370000	861890000	2581600000	1	6	4	6	4	5	6	6	4	6	4	5	6	6	58.031	577	577	0	96.29	By MS/MS	By MS/MS	By MS/MS	By MS/MS	By MS/MS	By MS/MS	12.5	15.1	12.5	12.5	15.1	15.1	12053000	19449000	4414000
Q06559	Q06559	Small ribosomal subunit protein uS3	RpS3	112640000	39331000	83403000	64630000	181500000	126490000	709940000	155930000	623830000	465860000	1153800000	678730000	1	14	10	5	9	9	14	10	10	5	9	9	14	10	27.471	246	246	0	53.794	By MS/MS	By MS/MS	By MS/MS	By MS/MS	By MS/MS	By MS/MS	44.3	24	37.4	37.8	54.5	44.3	28205000	5268500	20026000
Q9VXJ0	Q9VXJ0	Peroxisomal multifunctional enzyme type 2	Mfe2	135740000	98818000	218800000	143230000	108000000	134490000	704920000	439830000	1.5513e+09	998360000	353700000	612910000	1	17	12	10	17	13	12	14	12	10	17	13	12	14	64.072	598	598	0	154.19	By MS/MS	By MS/MS	By MS/MS	By MS/MS	By MS/MS	By MS/MS	29.1	24.6	43	33.4	29.9	35.1	12628000	7353300	25668000
P91926	P91926	AP-2 complex subunit alpha	AP-2alpha	188650000	163460000	656650000	350170000	136390000	182730000	704130000	862810000	4.0567e+09	2396300000	290100000	745350000	1	31	15	17	30	25	8	18	15	17	30	25	8	18	105.62	940	940	0	217.42	By MS/MS	By MS/MS	By MS/MS	By MS/MS	By MS/MS	By MS/MS	18.8	21.4	35.9	30.6	10.9	22.8	13154000	15854000	73496000
Q9V4I1;Q9V4I0	Q9V4I1	Cytochrome P450 9b2	Cyp9b2	111830000	271930000	78909000	223480000	120700000	233800000	703990000	3.8238e+09	643330000	2.9327e+09	735530000	2776700000	2	27	14	26	16	24	17	23	14	26	16	24	17	23	58.91	505	505;505	0	235.59	By MS/MS	By MS/MS	By MS/MS	By MS/MS	By MS/MS	By MS/MS	34.5	56.8	38	53.7	40.2	51.7	13832000	55687000	12957000
Q9VE00	Q9VE00	Probable cytochrome P450 12a4, mitochondrial	Cyp12a4	204430000	6443500	170520000	0	178910000	0	702310000	22460000	798050000	0	483190000	0	1	12	9	1	9	0	10	0	7	0	8	0	9	0	61.776	536	536	0	45.212	By MS/MS	By MS/MS	By MS/MS		By MS/MS		21.6	2.2	23.5	0	24.4	0	14165000	774500	13298000
Q7KB18	Q7KB18	Epoxide hydrolase	Jheh2	158510000	117910000	300370000	200670000	209950000	242910000	691780000	532550000	1.9868e+09	864560000	894390000	1348100000	1	12	8	10	10	10	11	11	8	10	10	10	11	11	52.005	463	463	0	101.52	By MS/MS	By MS/MS	By MS/MS	By MS/MS	By MS/MS	By MS/MS	28.5	30.7	32	30.7	33.5	35.2	8997700	10100000	28947000
Q9VC58	Q9VC58	LD37002p	Syx18	184940000	187860000	114880000	177500000	193080000	177910000	690980000	882680000	485320000	895770000	658160000	683960000	1	13	8	9	9	11	10	9	8	9	9	11	10	9	45.135	395	395	0	105.39	By MS/MS	By MS/MS	By MS/MS	By MS/MS	By MS/MS	By MS/MS	23.8	24.1	26.3	26.6	28.6	24.1	16787000	22984000	8868000
Q967S0	Q967S0	Amidophosphoribosyltransferase	Prat2	162530000	99079000	122130000	100160000	141830000	66081000	689280000	852830000	800860000	529800000	574030000	316660000	1	15	11	14	12	9	10	7	9	11	9	8	8	6	59.479	547	547	0	49.196	By MS/MS	By MS/MS	By MS/MS	By MS/MS	By MS/MS	By MS/MS	23.9	38	28.9	20.1	27.2	15.9	18904000	19086000	20560000
A1Z7Q8	A1Z7Q8	Alicorn, isoform A	alc	210140000	145880000	165720000	114730000	196700000	147130000	682660000	589400000	662090000	454000000	600090000	566940000	1	8	7	6	7	7	7	7	7	6	7	7	7	7	36.417	341	341	0	61.709	By MS/MS	By MS/MS	By MS/MS	By MS/MS	By MS/MS	By MS/MS	27	17.6	21.7	29.6	21.7	21.7	12962000	13092000	18934000
A0A0B4LGD3	A0A0B4LGD3	Kazachoc, isoform G	kcc	142570000	66282000	627200000	463880000	99908000	227950000	681680000	254170000	5725900000	4427200000	365600000	1.7037e+09	1	31	15	8	30	29	11	19	15	8	30	29	11	19	119.7	1077	1077	0	268.72	By MS/MS	By MS/MS	By MS/MS	By MS/MS	By MS/MS	By MS/MS	17.8	8	29	28.5	11.9	17.5	6695900	2669600	78144000
Q9VWQ6;Q9VWQ3	Q9VWQ6;Q9VWQ3	FI13061p; LD35981p	Dmel\CG18259;cg6961	111630000	105990000	79288000	84068000	72376000	62317000	674540000	869140000	600350000	618730000	339500000	319790000	2	13	11	13	11	12	9	8	11	13	11	12	9	8	53.082	474	474;474	0	38.912	By MS/MS	By MS/MS	By MS/MS	By MS/MS	By MS/MS	By MS/MS	27.8	31.6	28.3	30.2	23.4	21.1	3873600	5518400	2668100
P32748	P32748	Dihydroorotate dehydrogenase (quinone), mitochondrial	Dhod	154730000	97329000	140350000	123370000	178590000	144940000	663320000	544580000	970260000	822280000	746930000	974720000	1	14	8	11	12	9	8	10	8	11	12	9	8	10	44.341	405	405	0	180.02	By MS/MS	By MS/MS	By MS/MS	By MS/MS	By MS/MS	By MS/MS	34.6	38.8	45.4	38.5	33.8	39	13372000	12566000	22184000
Q9V521;Q9W1V6	Q9V521	Phenoloxidase 2	PPO2	125770000	103640000	205600000	111760000	218590000	114860000	662490000	588620000	1.6983e+09	704310000	923560000	446000000	2	17	9	10	14	12	13	8	9	10	14	12	13	8	79.284	684	684;683	0	115.86	By MS/MS	By MS/MS	By MS/MS	By MS/MS	By MS/MS	By MS/MS	18.3	20	25.7	22.1	25.6	12	6909000	6241800	21638000
P19889	P19889	Large ribosomal subunit protein uL10	RpLP0	127800000	37575000	139590000	57718000	435770000	227690000	657800000	131660000	666400000	187510000	2265200000	1306200000	1	13	9	5	8	5	12	11	9	5	8	5	12	11	34.202	317	317	0	50.256	By MS/MS	By MS/MS	By MS/MS	By MS/MS	By MS/MS	By MS/MS	38.5	20.8	29.7	18.3	47	46.4	31661000	6425000	36912000
P27619;REV__Q9W0M1	P27619	Dynamin	shi	125410000	143220000	450440000	213320000	92007000	94483000	654320000	1358400000	5125000000	2.1215e+09	247420000	658020000	2	33	17	23	31	29	12	17	17	23	31	29	12	17	97.808	877	877;1978	0	252.52	By MS/MS	By MS/MS	By MS/MS	By MS/MS	By MS/MS	By MS/MS	22.5	31	40	35.8	14.5	23.1	5826300	11793000	52230000
Q9W3J5	Q9W3J5	Phenylalanine--tRNA ligase alpha subunit	alpha-PheRS	415420000	386380000	385130000	432930000	381870000	416250000	652960000	2393100000	780370000	728390000	375870000	684900000	1	11	8	10	8	10	8	9	8	10	8	10	8	9	55.683	498	498	0	36.048	By MS/MS	By MS/MS	By MS/MS	By MS/MS	By MS/MS	By MS/MS	19.7	22.1	18.7	23.9	19.7	22.1	11867000	82588000	13468000
Q9V4E7	Q9V4E7	Transporter	Gat	154090000	197100000	291690000	276120000	111710000	216320000	649290000	1085600000	1.7022e+09	1.5658e+09	280500000	1231900000	1	10	8	10	9	10	9	10	8	10	9	10	9	10	72.298	636	636	0	138.36	By MS/MS	By MS/MS	By MS/MS	By MS/MS	By MS/MS	By MS/MS	13.4	14.5	13.4	14.5	13.4	14.5	14493000	29981000	41656000
Q9V4T5	Q9V4T5	Probable cytochrome P450 4e1	Cyp4e1	247710000	446130000	299060000	305190000	353760000	405900000	645510000	1361900000	898320000	1.017e+09	678030000	1.0255e+09	1	11	8	11	11	10	10	10	6	9	9	8	8	8	61.086	531	531	0	65.103	By MS/MS	By MS/MS	By MS/MS	By MS/MS	By MS/MS	By MS/MS	20	27.3	27.3	24.3	24.3	24.3	20358000	41520000	26898000
Q24372	Q24372	Lachesin	Lac	119620000	169650000	120120000	137620000	156050000	180430000	641940000	973110000	740070000	1.0126e+09	685440000	1157100000	1	12	9	10	9	11	9	12	9	10	9	11	9	12	39.939	359	359	0	115.73	By MS/MS	By MS/MS	By MS/MS	By MS/MS	By MS/MS	By MS/MS	36.2	41.2	36.2	42.3	36.2	42.6	30461000	45475000	31907000
X2JEJ0	X2JEJ0	Bleomycin hydrolase	Dmel\CG1440	171560000	197580000	164880000	188480000	168680000	178840000	637890000	1.0565e+09	820690000	971440000	687680000	711830000	1	14	10	10	10	13	12	9	10	10	10	13	12	9	62.528	551	551	0	99.738	By MS/MS	By MS/MS	By MS/MS	By MS/MS	By MS/MS	By MS/MS	19.1	18.5	19.2	26.7	26.5	19.8	15251000	20322000	15548000
P46824	P46824	Kinesin light chain	Klc	187030000	297120000	159460000	205690000	128530000	157790000	636420000	1252000000	578620000	828050000	520690000	775360000	1	16	8	12	7	10	13	12	8	12	7	10	13	12	58.044	508	508	0	70.739	By MS/MS	By MS/MS	By MS/MS	By MS/MS	By MS/MS	By MS/MS	19.9	26.4	18.7	23.4	29.9	27.6	14406000	24086000	13043000
Q9W141	Q9W141	Putative ATP synthase subunit f, mitochondrial	ATPsynF	177950000	145860000	185950000	200340000	387660000	259210000	635650000	423500000	841920000	926860000	1.7646e+09	1415900000	1	7	5	5	5	5	7	7	5	5	5	5	7	7	12.483	107	107	0	26.462	By MS/MS	By MS/MS	By MS/MS	By MS/MS	By MS/MS	By MS/MS	41.1	41.1	41.1	41.1	50.5	50.5	79497000	70583000	109430000
Q9VW57	Q9VW57	Grasp65	Grasp65	332320000	296890000	187350000	320810000	208710000	337920000	633920000	1337900000	958330000	1374400000	640630000	1358000000	1	9	4	8	5	7	6	6	4	8	5	7	6	6	47.723	460	460	0	48.443	By MS/MS	By MS/MS	By MS/MS	By MS/MS	By MS/MS	By MS/MS	12.4	23	16.5	14.1	12.2	14.1	23516000	33580000	15929000
A0A0B4KFE4	A0A0B4KFE4	Acyl-CoA synthetase long-chain, isoform J	Acsl	112240000	74761000	181990000	104840000	106770000	102390000	633210000	530460000	1.8249e+09	918280000	454190000	775080000	1	23	16	14	22	18	14	17	16	14	22	18	14	17	81.814	728	728	0	92.988	By MS/MS	By MS/MS	By MS/MS	By MS/MS	By MS/MS	By MS/MS	23.9	21	36.3	28.6	22.1	27.1	9507100	7847700	33228000
P32100	P32100	Large ribosomal subunit protein uL30	RpL7	164530000	62468000	179940000	127250000	516630000	286350000	631550000	354720000	578990000	513610000	797340000	646380000	1	9	5	3	7	5	7	6	5	3	7	5	7	6	29.552	252	252	0	60.693	By MS/MS	By MS/MS	By MS/MS	By MS/MS	By MS/MS	By MS/MS	27.4	19.8	35.3	27.8	34.5	31.3	11023000	1477800	15988000
A8JQT5	A8JQT5	Moesin/ezrin/radixin homolog 1	Cdep	108110000	164690000	158830000	156380000	118760000	140770000	626770000	1339300000	1.6396e+09	1.6582e+09	611170000	768240000	1	33	13	20	25	28	13	18	13	20	25	28	13	18	473.47	4273	4273	0	269.92	By MS/MS	By MS/MS	By MS/MS	By MS/MS	By MS/MS	By MS/MS	5.2	7.2	8.7	10.8	5.5	6.2	1096800	1859500	2397900
Q9VIW7	Q9VIW7	RNA-splicing ligase RtcB homolog	RtcB	105080000	160610000	94402000	125750000	93376000	110610000	622770000	750070000	393860000	627190000	348480000	479830000	1	11	5	8	6	8	9	7	5	8	6	8	9	7	55.916	506	506	0	61.349	By MS/MS	By MS/MS	By MS/MS	By MS/MS	By MS/MS	By MS/MS	16.4	21.5	20.4	19.2	24.1	21.3	3297800	7856100	4309100
Q9V771	Q9V771	Probable cytochrome P450 6a23	Cyp6a23	270940000	250620000	136550000	204200000	266150000	264770000	621230000	723030000	366940000	533970000	575530000	680660000	1	13	7	11	7	7	9	10	6	8	5	5	6	6	58.089	502	502	0	70.499	By MS/MS	By MS/MS	By MS/MS	By MS/MS	By MS/MS	By MS/MS	15.9	28.1	17.7	17.5	20.9	21.5	19344000	18869000	10808000
Q9I7H9	Q9I7H9	Prolyl 3-hydroxylase sudestada1	sud1	350860000	491190000	515160000	196810000	209950000	473330000	619370000	1095600000	1.0554e+09	248030000	383490000	1099800000	1	1	1	1	1	1	1	1	1	1	1	1	1	1	61.192	536	536	1	-2	By MS/MS	By MS/MS	By MS/MS	By MS/MS	By MS/MS	By MS/MS	9.5	9.5	9.5	9.5	9.5	9.5	28153000	41355000	44360000
Q9VAA9	Q9VAA9	JIL-1 anchoring and stabilizing protein, isoform A	Jasper	135270000	210820000	138350000	181900000	62992000	108410000	614100000	1385500000	811830000	1218000000	147500000	422790000	1	19	10	17	12	16	5	9	10	17	12	16	5	9	52.838	475	475	0	119.03	By MS/MS	By MS/MS	By MS/MS	By MS/MS	By MS/MS	By MS/MS	28	41.1	28	35.4	14.7	23.8	14083000	37252000	18682000
Q24439	Q24439	ATP synthase subunit O, mitochondrial	ATPsynO	333350000	102150000	166930000	104500000	1336400000	624290000	611940000	310520000	614690000	374750000	3.7748e+09	2586100000	1	13	8	4	9	5	13	10	8	4	9	5	13	10	22.422	209	209	0	137.54	By MS/MS	By MS/MS	By MS/MS	By MS/MS	By MS/MS	By MS/MS	40.2	17.2	54.5	31.6	59.3	42.1	6910700	11035000	19743000
Q9VVL8	Q9VVL8	tryptophan--tRNA ligase	TrpRS-m	152080000	185940000	155370000	160060000	194160000	187970000	611540000	1107900000	869910000	982920000	699770000	876820000	1	12	10	12	10	10	9	8	10	12	10	10	9	8	72.797	665	665	0	111.64	By MS/MS	By MS/MS	By MS/MS	By MS/MS	By MS/MS	By MS/MS	25.3	30.5	25.6	25.3	22.3	20	5492200	7242900	7225200
E1JHE4;Q7KVJ6	E1JHE4	Fatty acid transport protein 1, isoform F	Fatp1	102220000	131150000	168650000	102700000	98266000	114810000	609020000	964210000	1.6357e+09	691850000	427700000	660270000	2	17	12	14	16	13	11	12	12	14	16	13	11	12	84.372	746	746;714	0	114.7	By MS/MS	By MS/MS	By MS/MS	By MS/MS	By MS/MS	By MS/MS	23.9	26.4	33.1	21.4	18.9	22.8	6090800	12660000	19464000
Q7K3W2	Q7K3W2	GH09295p	Dmel\CG8728	130540000	128780000	118000000	145770000	151890000	117930000	602500000	730310000	445040000	680210000	397100000	552260000	1	12	12	10	8	11	7	10	12	10	8	11	7	10	61.049	556	556	0	129.77	By MS/MS	By MS/MS	By MS/MS	By MS/MS	By MS/MS	By MS/MS	36.9	31.5	22.8	33.3	22.5	31.5	12038000	12289000	10143000
P41042	P41042	Small ribosomal subunit protein eS4	RpS4	148290000	49201000	133880000	90398000	308020000	190570000	595180000	225290000	684300000	402960000	1234700000	767560000	1	11	8	6	8	7	11	9	8	6	8	7	11	9	29.134	261	261	0	30.488	By MS/MS	By MS/MS	By MS/MS	By MS/MS	By MS/MS	By MS/MS	26.4	17.6	25.3	21.5	37.9	30.3	19839000	6262100	27700000
P55830	P55830	Small ribosomal subunit protein eS1	RpS3A	105030000	21422000	93838000	46612000	261550000	159730000	589340000	92686000	756310000	211330000	1425800000	1.0284e+09	1	14	10	4	10	5	14	12	10	4	10	5	14	12	30.34	268	268	0	94.883	By MS/MS	By MS/MS	By MS/MS	By MS/MS	By MS/MS	By MS/MS	42.2	17.5	42.5	26.9	53.7	49.3	26494000	5792900	34756000
P20241	P20241	Neuroglian	Nrg	106450000	149520000	387450000	370210000	123300000	153050000	585930000	1.0336e+09	3.9693e+09	3.83e+09	416190000	1168200000	1	34	9	15	33	33	8	20	9	15	33	33	8	20	143.62	1302	1302	0	323.31	By MS/MS	By MS/MS	By MS/MS	By MS/MS	By MS/MS	By MS/MS	9	15.8	33.2	32.6	8.6	19	6466100	9697200	42759000
A8JQV3	A8JQV3	Nuclear protein MDM1	Dmel\CG17816	166610000	153030000	163570000	158450000	150980000	153060000	582920000	975160000	1156200000	1.0507e+09	676760000	778210000	1	24	11	17	14	18	15	13	11	17	14	18	15	13	96.404	882	882	0	144.31	By MS/MS	By MS/MS	By MS/MS	By MS/MS	By MS/MS	By MS/MS	17.9	26.5	23.9	31	24.5	20.6	1681000	2201800	4076200
Q9I7I6	Q9I7I6	IP13792p	Dmel\CG5191	154560000	128060000	144090000	104150000	161950000	130410000	582380000	437530000	405650000	457970000	334930000	357330000	1	14	7	8	8	8	10	9	7	8	8	8	10	9	62.009	552	552	0	55.192	By MS/MS	By MS/MS	By MS/MS	By MS/MS	By MS/MS	By MS/MS	17.8	19.6	21.9	18.3	24.5	27	2933500	3924600	2424100
Q9VEB4	Q9VEB4	Transcription termination factor 5, mitochondrial	mTerf5	187870000	142140000	102640000	96307000	65132000	102320000	581650000	152270000	92863000	135700000	87511000	77674000	1	9	5	6	3	5	4	3	5	6	3	5	4	3	64.829	560	560	0	26.214	By MS/MS	By MS/MS	By MS/MS	By MS/MS	By MS/MS	By MS/MS	11.6	12.3	5	10	7	5	17448000	1129200	908930
Q9W1L5	Q9W1L5	Peptidyl-alpha-hydroxyglycine alpha-amidating lyase 2	Pal2	183060000	173660000	148610000	137120000	136220000	106110000	581190000	573950000	566450000	646900000	375880000	391890000	1	6	5	5	5	6	5	5	5	5	5	6	5	5	44.712	406	406	0	31.978	By MS/MS	By MS/MS	By MS/MS	By MS/MS	By MS/MS	By MS/MS	20.2	20.2	20.2	26.6	20.2	20.2	6542700	6154800	6023000
Q9V3Z4	Q9V3Z4	GH11341p	Rpn5	147800000	163060000	121170000	136450000	117930000	182690000	578100000	937610000	600300000	729310000	479570000	937930000	1	17	10	12	10	11	11	13	10	12	10	11	11	13	57.747	502	502	0	63.903	By MS/MS	By MS/MS	By MS/MS	By MS/MS	By MS/MS	By MS/MS	20.1	25.5	18.7	23.3	22.9	26.7	15857000	26935000	14593000
Q9VD58	Q9VD58	GH26270p	Idh3b	148800000	72774000	117600000	101710000	179330000	102980000	576310000	461980000	498060000	238010000	291880000	245150000	1	10	8	6	9	6	7	6	8	6	9	6	7	6	40.381	370	370	0	34.345	By MS/MS	By MS/MS	By MS/MS	By MS/MS	By MS/MS	By MS/MS	33.2	24.3	33.2	25.7	23.2	25.7	20941000	19987000	17685000
Q9VY48	Q9VY48	Mitochondrial ribosomal protein L38	mRpL38	93761000	51642000	61923000	70649000	112170000	115180000	574760000	339330000	231300000	353970000	617220000	642040000	1	12	8	8	8	8	11	11	8	8	8	8	11	11	47.754	416	416	0	48.942	By MS/MS	By MS/MS	By MS/MS	By MS/MS	By MS/MS	By MS/MS	19.7	21.2	19.5	21.4	31	25.5	15745000	8071700	7308100
Q9VHC8	Q9VHC8	LD31448p	Dmel\CG8149	161560000	140590000	124140000	163940000	118070000	120020000	572540000	585430000	481430000	372070000	293560000	484620000	1	6	5	6	5	4	5	5	5	6	5	4	5	5	32.904	308	308	0	50.213	By MS/MS	By MS/MS	By MS/MS	By MS/MS	By MS/MS	By MS/MS	30.5	33.4	30.5	26.3	30.5	27.3	7196800	15723000	10082000
Q9VU45	Q9VU45	LD27581p	Syx13	209670000	219130000	153500000	229930000	259320000	336750000	570380000	856390000	662220000	668910000	713840000	1132400000	1	9	6	7	6	5	7	8	6	7	6	5	7	8	31.528	284	284	0	56.643	By MS/MS	By MS/MS	By MS/MS	By MS/MS	By MS/MS	By MS/MS	24.6	30.3	22.2	21.8	25.4	31	57911000	74017000	55730000
Q9W111	Q9W111	Epidermal growth factor receptor pathway substrate clone 15, isoform A	Eps-15	145380000	170770000	471660000	292040000	50599000	93446000	569250000	576490000	2.1046e+09	980070000	141060000	269280000	1	18	12	9	17	16	5	7	12	9	17	16	5	7	134.36	1253	1253	0	218.12	By MS/MS	By MS/MS	By MS/MS	By MS/MS	By MS/MS	By MS/MS	12.5	12.4	20.4	20.2	3.8	6.3	6873100	7248400	24397000
Q9VL78	Q9VL78	FK506-binding protein 59	Fkbp59	93571000	108130000	82648000	124250000	114920000	105410000	553470000	846740000	607040000	1.0027e+09	535940000	867720000	1	16	8	12	10	15	11	14	8	12	10	15	11	14	48.795	439	439	0	88.641	By MS/MS	By MS/MS	By MS/MS	By MS/MS	By MS/MS	By MS/MS	23.7	35.5	33	42.4	33	42.1	10746000	18789000	9345900
Q9VA91	Q9VA91	Small ribosomal subunit protein eS7	RpS7	143020000	104190000	166720000	115170000	346180000	219220000	552650000	220550000	393920000	450140000	665160000	491470000	1	13	7	5	6	6	9	10	7	5	6	6	9	10	22.17	194	194	0	62.977	By MS/MS	By MS/MS	By MS/MS	By MS/MS	By MS/MS	By MS/MS	37.6	30.4	36.1	34.5	53.6	58.2	6027100	4983900	13860000
A1Z7T9	A1Z7T9	Uncharacterized protein	BcDNA:GH21254	273480000	91467000	171220000	195860000	75598000	42768000	551890000	88105000	415280000	525360000	152680000	51675000	1	6	5	2	4	4	2	2	5	2	4	4	2	2	94.701	875	875	0	39.796	By MS/MS	By MS/MS	By MS/MS	By MS/MS	By MS/MS	By MS/MS	14.1	4.7	12.1	13.9	9.3	4.7	730220	620910	592430
A0A0B4KFS5	A0A0B4KFS5	Aspartyl beta-hydroxylase, isoform L	Asph	227950000	144310000	98604000	131710000	82434000	62281000	551340000	175670000	270760000	236410000	153540000	78966000	1	4	4	2	3	4	3	2	4	2	3	4	3	2	113.33	991	991	0	31.09	By MS/MS	By MS/MS	By MS/MS	By MS/MS	By MS/MS	By MS/MS	4.7	3.1	4.6	4.7	4.6	3.3	2218300	1589700	1355800
Q9W3X8	Q9W3X8	RH42690p	Dmel\CG3198	120200000	102790000	85954000	91115000	78679000	80954000	547980000	448700000	373410000	604530000	405120000	453990000	1	10	10	8	6	8	8	8	10	8	6	8	8	8	49.833	438	438	0	29.078	By MS/MS	By MS/MS	By MS/MS	By MS/MS	By MS/MS	By MS/MS	26	20.1	16.7	21	21	21	16909000	14576000	11276000
M9PDE6	M9PDE6	Uncharacterized protein, isoform K	CG6448	152270000	180350000	112810000	133130000	122310000	125410000	539130000	1368100000	783390000	1.0149e+09	613670000	818940000	1	13	8	11	12	12	8	11	8	11	12	12	8	11	241.67	2190	2190	0	133.63	By MS/MS	By MS/MS	By MS/MS	By MS/MS	By MS/MS	By MS/MS	6.4	9.5	10.6	10	7	9.4	1827100	3725800	823940
Q9W2M2	Q9W2M2	Trehalase	Treh	103160000	119420000	33139000	51610000	11078000	36712000	534990000	567830000	144720000	273030000	17457000	178250000	1	12	10	8	5	6	1	5	10	8	5	6	1	5	67.688	596	596	0	35.604	By MS/MS	By MS/MS	By MS/MS	By MS/MS	By MS/MS	By MS/MS	22	17.4	12.1	11.9	1.3	12.2	9094100	5750500	1435800
Q7K188	Q7K188	Protein quiver	Dmel\CG6329	141740000	71008000	83376000	61675000	246770000	155380000	532720000	296180000	301930000	215110000	852990000	593980000	1	6	6	4	3	3	6	6	6	4	3	3	6	6	17.276	155	155	0	24.278	By MS/MS	By MS/MS	By MS/MS	By MS/MS	By MS/MS	By MS/MS	29.7	23.2	22.6	22.6	29.7	29.7	41776000	22466000	21100000
A0A0B4KG11	A0A0B4KG11	Sprouty-related protein with EVH-1 domain, isoform C	Spred	146730000	132290000	65129000	110430000	114730000	116860000	529310000	628320000	224640000	430880000	403630000	414730000	1	8	8	7	4	5	7	5	8	7	4	5	7	5	57.056	519	519	0	68.986	By MS/MS	By MS/MS	By MS/MS	By MS/MS	By MS/MS	By MS/MS	20.8	18.7	10.6	14.3	18.7	13.1	13806000	15358000	5738600
P48462	P48462	Serine/threonine-protein phosphatase beta isoform	flw	172390000	166380000	160220000	126890000	157240000	137390000	525900000	500890000	514550000	373450000	549370000	556320000	1	9	8	8	7	7	8	9	4	4	4	4	4	5	37.74	330	330	0	47.17	By MS/MS	By MS/MS	By MS/MS	By MS/MS	By MS/MS	By MS/MS	27.6	27.6	23.6	23.6	31.8	34.2	11247000	12210000	12169000
Q9VQL1	Q9VQL1	serine--tRNA ligase	SerRS	163170000	167010000	123000000	173640000	134930000	155600000	520200000	929980000	313850000	394390000	252340000	579490000	1	11	7	8	9	6	9	7	7	8	9	6	9	7	56.455	501	501	0	131.71	By MS/MS	By MS/MS	By MS/MS	By MS/MS	By MS/MS	By MS/MS	21.6	24.8	27.3	17.8	26.5	23.4	5990700	22734000	6196500
Q9W1F7	Q9W1F7	IP15825p	Stoml2	186590000	47551000	135420000	124720000	269390000	221140000	518890000	111070000	380950000	384940000	742860000	446360000	1	10	7	3	7	8	9	6	7	3	7	8	9	6	40.531	366	366	0	32.148	By MS/MS	By matching	By MS/MS	By MS/MS	By MS/MS	By MS/MS	22.1	9.6	22.1	24.9	26.8	18	12127000	3089700	7809800
Q9VXN3	Q9VXN3	LD07988p	Dmel\CG8578	124230000	133560000	97614000	100910000	118650000	121630000	518740000	582760000	398250000	396240000	502240000	571750000	1	12	8	9	6	7	9	8	8	9	6	7	9	8	45.401	396	396	0	61.605	By MS/MS	By MS/MS	By MS/MS	By MS/MS	By MS/MS	By MS/MS	24	29.8	22	22.7	29	27	14602000	10667000	5250500
Q9VW43	Q9VW43	Probable cytochrome P450 305a1	Cyp305a1	173360000	285900000	76170000	204230000	132640000	181270000	516080000	1.022e+09	128630000	740310000	311890000	501980000	1	10	6	8	3	8	7	6	6	8	3	8	7	6	57.719	504	504	0	70.549	By MS/MS	By MS/MS	By MS/MS	By MS/MS	By MS/MS	By MS/MS	15.9	22.6	8.3	21.6	19.8	15.9	2024800	4476000	4947100
Q9U4L6;A1Z6L1	Q9U4L6	Mitochondrial import receptor subunit TOM40 homolog 1	Tom40	203220000	68072000	221520000	150710000	470450000	423980000	514370000	198350000	914080000	506090000	1224200000	1.5111e+09	2	13	8	5	10	7	11	12	8	5	10	7	11	12	36.336	344	344;340	0	81.139	By MS/MS	By MS/MS	By MS/MS	By MS/MS	By MS/MS	By MS/MS	29.7	19.2	29.7	30.8	45.6	45.6	33277000	15258000	63155000
P21187	P21187	Polyadenylate-binding protein	pAbp	101330000	125730000	135920000	110410000	106080000	141860000	513730000	1178100000	1280500000	644650000	539950000	975890000	1	15	8	12	13	8	9	12	8	12	13	8	9	12	69.925	634	634	0	216.99	By MS/MS	By MS/MS	By MS/MS	By MS/MS	By MS/MS	By MS/MS	21.3	27.6	30.1	19.4	22.9	27.8	5627700	15167000	15258000
Q6NR46	Q6NR46	RE58623p	Spt-I	105010000	136310000	60615000	109450000	144760000	143240000	510700000	943800000	301510000	554370000	569040000	908670000	1	16	11	12	8	9	12	13	11	12	8	9	12	13	52.533	468	468	0	65.37	By MS/MS	By MS/MS	By MS/MS	By MS/MS	By MS/MS	By MS/MS	24.1	27.4	21.4	22.9	27.6	30.1	16976000	19696000	7424300
Q24238	Q24238	Alkaline phosphatase 4	Alp4	111910000	93269000	171240000	78581000	112690000	85988000	507750000	715660000	1.5437e+09	381420000	457440000	283130000	1	15	11	11	15	9	10	9	11	11	15	9	10	9	65.261	596	596	0	74.591	By MS/MS	By MS/MS	By MS/MS	By MS/MS	By MS/MS	By MS/MS	23	22.3	31	17.8	21.1	18.1	10526000	15916000	29955000
Q9Y156	Q9Y156	BcDNA.GH02976	obst-B	126620000	142640000	151520000	150580000	198460000	155590000	507260000	655600000	841970000	555260000	769140000	694250000	1	7	5	5	6	7	5	5	5	5	6	7	5	5	38.165	337	337	0	44.882	By MS/MS	By MS/MS	By MS/MS	By MS/MS	By MS/MS	By MS/MS	20.2	19.6	24.6	25.2	19.6	19.6	3737300	4697500	6398300
Q8IMX1	Q8IMX1	poly(A)-specific ribonuclease	twin	212030000	224480000	170940000	181140000	190260000	207670000	504420000	552110000	355720000	469740000	421280000	253320000	1	11	7	10	6	7	6	6	7	10	6	7	6	6	65.046	567	567	0	54.461	By MS/MS	By MS/MS	By MS/MS	By MS/MS	By MS/MS	By MS/MS	14.1	20.6	12.5	13.8	12.3	11.1	11018000	10809000	8385500
Q8T4C4	Q8T4C4	ATP synthase subunit beta	ATPsynbetaL	188640000	213990000	142960000	323080000	166810000	326020000	503060000	513860000	472290000	835920000	311180000	741930000	1	2	2	2	2	2	2	2	2	2	2	2	2	2	67.709	622	622	0	12.879	By MS/MS	By MS/MS	By MS/MS	By MS/MS	By MS/MS	By MS/MS	12.7	12.7	12.7	12.7	12.7	12.7	11624000	12887000	11215000
Q961C9	Q961C9	Transport and Golgi organization protein 11	Tango11	132800000	164310000	137800000	126120000	225010000	194470000	493200000	645980000	673890000	379510000	601460000	783990000	1	8	4	8	7	5	6	7	4	8	7	5	6	7	31.541	277	277	0	30.665	By MS/MS	By MS/MS	By MS/MS	By MS/MS	By MS/MS	By MS/MS	15.5	22	22	17	17.3	21.7	18530000	21166000	22095000
Q8SZ46	Q8SZ46	Nazgul, isoform A	naz	153970000	206320000	101300000	142050000	171020000	196760000	492880000	714670000	216730000	499460000	479000000	570270000	1	8	6	7	5	8	6	7	6	7	5	8	6	7	45.508	406	406	0	45.626	By MS/MS	By MS/MS	By MS/MS	By MS/MS	By MS/MS	By MS/MS	21.4	24.1	16	24.1	21.4	24.1	4744600	10350000	5102400
Q9Y168;Q9I7L9	Q9Y168;Q9I7L9	BcDNA.GH02384; Uncharacterized protein, isoform A	BcDNA.GH02384;Dmel\CG18858	174140000	162370000	141340000	244570000	307240000	312460000	491110000	545380000	200920000	714840000	675710000	1.0265e+09	2	11	5	8	4	8	8	10	5	8	4	8	8	10	48.125	421	421;421	0	64.395	By MS/MS	By MS/MS	By MS/MS	By MS/MS	By MS/MS	By MS/MS	19.2	28.5	12.8	28.5	31.8	34.2	3091400	7288100	3116600
Q24537	Q24537	High mobility group protein DSP1	Dsp1	209520000	352550000	278500000	300650000	246520000	256780000	489570000	1213600000	1.0239e+09	966200000	566660000	717190000	1	11	8	11	8	10	7	10	8	11	8	10	7	10	44.934	393	393	0	45.812	By MS/MS	By MS/MS	By MS/MS	By MS/MS	By MS/MS	By MS/MS	23.9	32.1	19.1	23.9	19.1	30.3	25818000	61329000	53680000
A8JNU6	A8JNU6	oxoglutarate dehydrogenase (succinyl-transferring)	Ogdh	62779000	44845000	120990000	114430000	28654000	30309000	488270000	187930000	993600000	750970000	53615000	135290000	1	20	13	7	18	15	2	6	13	7	18	15	2	6	122.89	1105	1105	0	84.797	By MS/MS	By MS/MS	By MS/MS	By MS/MS	By MS/MS	By matching	17.1	9.5	24.5	19.9	2.7	7.1	1729400	728780	4959900
Q9VGP3	Q9VGP3	FI02016p	bumpel	159420000	169920000	97773000	98784000	84026000	176040000	487820000	607110000	455520000	367620000	170410000	428140000	1	7	7	7	5	6	5	7	7	7	5	6	5	7	64.403	587	587	0	23.038	By MS/MS	By MS/MS	By MS/MS	By MS/MS	By MS/MS	By MS/MS	12.4	12.4	9.2	11.1	8.3	12.4	24481000	22186000	17117000
Q9V9S8	Q9V9S8	Ferrochelatase, mitochondrial	FeCh	338830000	83353000	249090000	209760000	339230000	199720000	486270000	135590000	702870000	538820000	909190000	467530000	1	11	3	3	9	8	8	9	3	3	9	8	8	9	43.597	384	384	0	38.333	By MS/MS	By MS/MS	By MS/MS	By MS/MS	By MS/MS	By MS/MS	13.3	13.5	23.2	23.2	25	30.5	8790200	532200	13047000
M9PHI0	M9PHI0	Hyperkinetic, isoform M	Hk	242100000	296200000	170520000	142300000	159340000	186420000	484960000	1418400000	568860000	623160000	153160000	635590000	1	9	7	9	6	8	4	6	7	9	6	8	4	6	95.329	887	887	0	66.651	By MS/MS	By MS/MS	By MS/MS	By MS/MS	By MS/MS	By MS/MS	9.9	14.9	9.4	14	5	11.4	13122000	13883000	7375100
Q9VFC2;Q9VFC1	Q9VFC2	Serine protease inhibitor 88Ea	Spn88Ea	88815000	69933000	104010000	84473000	88631000	70557000	479700000	300580000	596510000	461500000	367800000	339070000	2	12	10	7	10	7	11	7	10	7	10	7	11	7	48.476	427	427;426	0	41.925	By MS/MS	By MS/MS	By MS/MS	By MS/MS	By MS/MS	By MS/MS	25.3	17.8	23.4	17.8	25.5	17.8	15785000	11886000	18849000
Q9VJY9	Q9VJY9	Protein Loquacious	loqs	283740000	683710000	271750000	211000000	207660000	333820000	474740000	1231600000	373300000	298140000	154610000	581870000	1	4	4	2	4	4	3	3	4	2	4	4	3	3	50.084	465	465	0	50.075	By MS/MS	By MS/MS	By MS/MS	By MS/MS	By MS/MS	By MS/MS	9.7	4.7	9.7	9.7	7.3	7.3	31649000	82104000	24886000
Q9W092	Q9W092	Probable chitinase 2	Cht2	139610000	192490000	102440000	186750000	209860000	222110000	468760000	1289000000	281920000	965170000	839200000	1233600000	1	15	12	15	7	12	11	14	12	15	7	12	11	14	54.122	484	484	0	107.09	By MS/MS	By MS/MS	By MS/MS	By MS/MS	By MS/MS	By MS/MS	27.5	33.7	15.1	27.5	26.2	30.4	13173000	39051000	7691200
A1Z7Q7	A1Z7Q7	Alpha/beta hydrolase 1, isoform A	Hydr1	112780000	71765000	59432000	54336000	88847000	67393000	464180000	453080000	271880000	226200000	342190000	184960000	1	14	10	9	8	6	12	6	10	9	8	6	12	6	58.761	525	525	0	70.193	By MS/MS	By MS/MS	By MS/MS	By MS/MS	By MS/MS	By MS/MS	20.2	20.8	18.1	13.7	27.8	13.1	7823800	9432600	3243200
Q24562;Q9W1T4	Q24562	Splicing factor U2AF 50 kDa subunit	U2af50	161970000	198790000	219360000	192940000	146450000	188330000	460360000	964620000	1.8718e+09	931010000	231710000	619750000	2	12	9	10	10	10	6	7	9	10	10	10	6	7	46.654	416	416;449	0	88.325	By MS/MS	By MS/MS	By MS/MS	By MS/MS	By MS/MS	By MS/MS	31.2	36.5	29.3	36.5	21.9	29.3	16860000	24916000	51902000
P55035	P55035	26S proteasome non-ATPase regulatory subunit 4	Rpn10	193100000	192270000	179030000	252990000	246030000	241490000	454220000	302240000	566540000	929060000	503160000	821230000	1	7	7	4	6	6	6	6	7	4	6	6	6	6	42.618	396	396	0	54.193	By MS/MS	By MS/MS	By MS/MS	By MS/MS	By MS/MS	By MS/MS	25.5	9.8	21.5	21.5	21.5	21.5	17320000	16883000	15603000
Q9VJZ1;REV__A8JNL9	Q9VJZ1	FI21342p1	anon-WO0118547.80	78647000	82047000	105870000	83572000	40772000	51622000	453680000	500660000	482230000	554180000	130340000	209060000	2	12	9	8	11	9	2	6	9	8	11	9	2	6	57.946	510	510;863	0	42.925	By MS/MS	By MS/MS	By MS/MS	By MS/MS	By MS/MS	By MS/MS	25.5	24.1	31.4	25.5	9.4	18.2	3777600	4915000	2635100
Q7K3H0	Q7K3H0	LD28067p	Pi3K68D	93056000	72609000	62501000	70057000	70543000	63012000	452490000	201880000	219460000	327100000	185430000	186060000	1	8	6	5	4	5	5	4	6	5	4	5	5	4	210.47	1876	1876	0	57.004	By MS/MS	By MS/MS	By MS/MS	By MS/MS	By MS/MS	By MS/MS	5.2	3.5	2.5	5.1	2.9	2.9	1331900	874050	1099000
Q9VKZ8	Q9VKZ8	Ubiquitin carboxyl-terminal hydrolase	Usp14	135720000	153610000	99431000	133260000	113120000	148440000	451850000	437090000	355550000	452470000	300490000	536490000	1	8	7	5	6	6	6	6	7	5	6	6	6	6	53.707	475	475	0	68.62	By MS/MS	By MS/MS	By MS/MS	By MS/MS	By MS/MS	By MS/MS	18.7	13.5	15.8	16.8	15.6	17.1	10717000	8016400	8934900
O18640	O18640	Small ribosomal subunit protein RACK1	Rack1	122650000	59594000	143850000	87859000	280100000	223010000	450790000	189650000	927940000	403740000	1294000000	1352900000	1	16	10	7	12	7	14	13	9	6	11	6	13	12	35.618	318	318	0	323.31	By MS/MS	By MS/MS	By MS/MS	By MS/MS	By MS/MS	By MS/MS	34	26.7	43.4	30.8	49.1	48.4	12873000	4584800	32208000
P36241	P36241	Large ribosomal subunit protein eL19	RpL19	165090000	85204000	151440000	91309000	371070000	200010000	450560000	344670000	555020000	363290000	1231800000	739010000	1	6	5	6	6	5	6	6	5	6	6	5	6	6	23.998	203	203	0	74.368	By MS/MS	By MS/MS	By MS/MS	By MS/MS	By MS/MS	By MS/MS	28.6	32.5	32.5	28.6	32.5	32.5	21140000	14071000	26348000
Q9W2M4	Q9W2M4	Farnesoic acid O-methyl transferase domain-containing protein	Dmel\CG10527	226470000	114650000	198470000	116570000	429900000	568220000	446570000	201660000	540520000	202840000	947950000	1.7416e+09	1	5	3	1	4	2	4	5	3	1	4	2	4	5	31.556	296	296	0	67.355	By MS/MS	By matching	By MS/MS	By MS/MS	By MS/MS	By MS/MS	18.9	8.4	18.9	11.5	18.9	22.3	6509500	22407000	15907000
Q9VHB5	Q9VHB5	SD10846p	Vps45	111010000	111820000	29840000	84165000	13564000	27066000	446370000	429010000	178350000	311740000	24575000	78491000	1	10	8	9	6	5	2	4	8	9	6	5	2	4	65.078	574	574	0	44.69	By MS/MS	By MS/MS	By MS/MS	By MS/MS	By matching	By MS/MS	19.5	17.2	16.2	10.8	4.2	8.4	7359600	9737600	2857800
Q7K3T3	Q7K3T3	Fatty acyl-CoA reductase	Dmel\CG1441	96988000	167770000	84133000	87703000	217550000	183810000	445810000	973940000	429610000	495420000	642250000	986440000	1	18	12	13	9	9	9	15	12	13	9	9	9	15	59.174	517	517	0	59.173	By MS/MS	By MS/MS	By MS/MS	By MS/MS	By MS/MS	By MS/MS	24	26.7	18.4	18.4	17	31.1	8225800	14411000	6763200
Q24524	Q24524	Protein singed	sn	93630000	140080000	89733000	125080000	95009000	110250000	440100000	864780000	543700000	894910000	324430000	460210000	1	14	9	12	10	12	8	10	9	12	10	12	8	10	57.278	512	512	0	58.684	By MS/MS	By MS/MS	By MS/MS	By MS/MS	By MS/MS	By MS/MS	22.5	24	23.2	25	18.8	24.6	12323000	26613000	15398000
Q9VTX8	Q9VTX8	Protein odr-4 homolog	CG10616	110130000	127050000	66305000	101340000	80700000	105240000	439250000	648390000	343160000	484740000	292010000	514970000	1	12	8	9	6	7	8	9	8	9	6	7	8	9	54.586	492	492	0	98.882	By MS/MS	By MS/MS	By MS/MS	By MS/MS	By MS/MS	By MS/MS	22.4	23	19.3	16.9	23	20.5	9039900	16896000	10097000
O44081	O44081	H/ACA ribonucleoprotein complex subunit 4	Nop60B	94447000	135570000	117580000	127350000	22969000	54597000	434490000	1228600000	979470000	912200000	81724000	285380000	1	15	8	15	12	12	5	7	8	15	12	12	5	7	56.83	508	508	0	90.387	By MS/MS	By MS/MS	By MS/MS	By MS/MS	By MS/MS	By MS/MS	18.3	33.7	32.1	29.7	12.2	19.3	6556200	20714000	13356000
P48148	P48148	Ras-like GTP-binding protein Rho1	Rho1	77906000	74998000	79123000	66655000	156960000	136070000	432770000	371580000	519580000	430300000	936180000	914530000	1	11	10	7	6	8	10	10	10	7	6	8	10	10	21.723	192	192	0	48.467	By MS/MS	By MS/MS	By MS/MS	By MS/MS	By MS/MS	By MS/MS	51.6	38	35.9	44.8	51.6	51.6	23506000	24918000	27900000
Q0E9F9	Q0E9F9	FI16720p1	Dmel\CG2915	237040000	228920000	221960000	225840000	203600000	176140000	432580000	342970000	196450000	58018000	306730000	237170000	1	4	3	3	3	3	2	3	3	3	3	3	2	3	51.056	453	453	0	13.201	By MS/MS	By MS/MS	By MS/MS	By MS/MS	By MS/MS	By MS/MS	9.3	9.3	9.3	6.4	7.3	9.3	1655900	1566600	1841400
Q9W4Y3	Q9W4Y3	Terribly reduced optic lobes, isoform AT	trol	82674000	68439000	479450000	428960000	33205000	115830000	432110000	502950000	4425100000	4596100000	163190000	1.0014e+09	1	58	15	17	52	50	10	28	15	17	52	50	10	28	496.94	4479	4479	0	323.31	By MS/MS	By MS/MS	By MS/MS	By MS/MS	By MS/MS	By MS/MS	4.7	4.9	14.9	14.5	2.8	8.3	1411900	1394900	14320000
Q9VWH4	Q9VWH4	Probable isocitrate dehydrogenase [NAD] subunit alpha, mitochondrial	Idh3a	101590000	53784000	117300000	133870000	142860000	90761000	428840000	236000000	458360000	230090000	680500000	213610000	1	10	9	6	7	5	10	5	9	6	7	5	10	5	40.844	377	377	0	41.168	By MS/MS	By MS/MS	By MS/MS	By MS/MS	By MS/MS	By MS/MS	33.7	21	27.1	17.8	36.1	17	9774900	5687900	9868700
Q7K511	Q7K511	CG3835-RA	D2hgdh	125720000	105630000	100450000	133250000	74814000	65337000	428820000	547110000	337580000	619870000	120340000	244750000	1	13	11	10	10	11	4	7	11	10	10	11	4	7	58.363	533	533	0	60.034	By MS/MS	By MS/MS	By MS/MS	By MS/MS	By MS/MS	By MS/MS	31.5	29.5	25.9	32.1	13.1	21	7462100	10638000	4708400
Q9V400	Q9V400	Integrin linked kinase, isoform A	Ilk	92567000	116430000	89448000	91642000	107580000	103290000	426710000	747990000	626340000	546670000	312250000	679420000	1	14	9	12	12	11	9	12	9	12	12	11	9	12	50.742	448	448	0	54.635	By MS/MS	By MS/MS	By MS/MS	By MS/MS	By MS/MS	By MS/MS	26.3	38.2	38.8	32.8	25	38.6	9335700	15059000	12942000
P92177	P92177	14-3-3 protein epsilon	14-3-3epsilon	411430000	664370000	404020000	303230000	1.053e+09	336350000	425520000	1.0275e+09	631270000	799960000	686130000	584460000	1	6	3	3	4	3	6	4	3	3	4	3	6	4	29.798	262	262	0	23.008	By MS/MS	By MS/MS	By MS/MS	By MS/MS	By MS/MS	By MS/MS	11.8	11.8	16.4	11.8	22.9	16.4	28368000	67399000	42085000
Q9VVG0	Q9VVG0	Cadherin 74A, isoform A	Cad74A	102320000	145310000	146820000	158730000	114630000	127630000	424430000	895920000	1207000000	442300000	436920000	440200000	1	20	12	16	19	12	11	10	12	16	19	12	11	10	201	1820	1820	0	65.368	By MS/MS	By MS/MS	By MS/MS	By MS/MS	By MS/MS	By MS/MS	10	12.1	14.3	8.7	8.7	8.6	2680300	4143400	5318400
Q9W4N8	Q9W4N8	LD30122p	Vap33	163030000	74239000	107170000	74716000	434050000	314120000	421290000	134390000	403050000	207570000	1237600000	835940000	1	9	7	3	6	4	7	6	7	3	6	4	7	6	29.477	269	269	0	41.318	By MS/MS	By MS/MS	By MS/MS	By MS/MS	By MS/MS	By MS/MS	27.5	13	30.9	17.8	27.5	29.7	7376400	12217000	5820300
Q9VKR4	Q9VKR4	Aminomethyltransferase	Dmel\CG6415	128920000	59658000	136130000	53619000	104060000	41764000	419750000	147540000	679060000	243660000	184830000	75105000	1	8	6	3	8	5	4	3	6	3	8	5	4	3	43.42	405	405	0	23.787	By MS/MS	By MS/MS	By MS/MS	By MS/MS	By MS/MS	By MS/MS	23.5	12.8	30.6	17	10.6	8.1	10630000	3769400	19238000
Q9VIE8;Q8T4D6	Q9VIE8	Aconitate hydratase, mitochondrial	mAcon1	87075000	83363000	109480000	117820000	73623000	77095000	417170000	297120000	789840000	557670000	278780000	238920000	2	16	9	8	14	10	8	7	9	8	14	10	8	7	85.397	787	787;783	0	68.022	By MS/MS	By MS/MS	By MS/MS	By MS/MS	By MS/MS	By MS/MS	16.1	11.8	24.5	16.1	14.1	9.3	3572800	2904400	9860700
Q9W0S7	Q9W0S7	Staphylococcal nuclease domain-containing protein 1	Tudor-SN	105380000	110220000	341180000	217450000	113330000	114180000	411750000	641760000	3.5579e+09	1.692e+09	463950000	615710000	1	33	11	16	32	21	14	14	11	16	32	21	14	14	103.1	926	926	0	223.03	By MS/MS	By MS/MS	By MS/MS	By MS/MS	By MS/MS	By MS/MS	15.2	20.6	44.6	31.1	18.6	16.8	2506200	6900200	29631000
Q9VEP6	Q9VEP6	Adenylosuccinate lyase	Adsl	94066000	72926000	121550000	106650000	102550000	83930000	409060000	360770000	643170000	468700000	261400000	284730000	1	8	6	6	8	6	6	5	6	6	8	6	6	5	53.797	481	481	0	42.121	By MS/MS	By MS/MS	By MS/MS	By MS/MS	By MS/MS	By MS/MS	18.5	18.5	27.2	18.5	20.6	16.2	6709000	6641200	9448800
Q7K4Y8	Q7K4Y8	GH22690p	Dmel\CG1909	106610000	109510000	99671000	110320000	59631000	82073000	406340000	788680000	1.0698e+09	803040000	268870000	446260000	1	22	12	17	17	16	7	11	12	17	17	16	7	11	67.096	606	606	0	120.86	By MS/MS	By MS/MS	By MS/MS	By MS/MS	By MS/MS	By MS/MS	23.6	41.6	37.3	35.8	10.7	21.1	6819600	9213100	14784000
Q9VMH4	Q9VMH4	FI09914p	Dmel\CG9175	82987000	100460000	71229000	86564000	98034000	105190000	397930000	538290000	362380000	474410000	388040000	477770000	1	9	8	8	8	7	8	8	8	8	8	7	8	8	48.851	445	445	0	26.17	By MS/MS	By MS/MS	By MS/MS	By MS/MS	By MS/MS	By MS/MS	21.6	22.2	21.1	19.6	20.4	21.6	12973000	15615000	10091000
Q9GU50	Q9GU50	GH09802p	MESK2	103640000	203810000	141490000	156220000	158590000	187420000	397420000	743090000	432920000	562620000	445680000	605020000	1	8	6	6	4	6	6	5	6	6	4	6	6	5	53.333	485	485	0	43.647	By MS/MS	By MS/MS	By MS/MS	By MS/MS	By MS/MS	By MS/MS	16.9	15.1	12.2	15.3	16.5	13.6	9257800	15816000	7869900
Q8IPB7;Q9VLI0	Q8IPB7	Alpha-mannosidase	LManII	73436000	80218000	68402000	113280000	56091000	116310000	396320000	719310000	573290000	1124100000	411330000	744020000	2	14	7	11	11	13	9	10	7	11	11	13	9	10	122.73	1080	1080;982	0	54.009	By MS/MS	By MS/MS	By MS/MS	By MS/MS	By MS/MS	By MS/MS	6.9	11.8	14.2	15.9	10.6	12.1	3527000	5009800	2707300
P13060	P13060	Eukaryotic translation elongation factor 2	eEF2	97384000	132350000	219300000	177080000	133700000	138970000	393730000	690040000	1.5074e+09	1353300000	451190000	635240000	1	20	10	14	19	18	14	12	10	14	19	18	14	12	94.458	844	844	0	92.92	By MS/MS	By MS/MS	By MS/MS	By MS/MS	By MS/MS	By MS/MS	14.2	18.8	28.3	26.2	19.1	16.8	4637500	6627400	18351000
M9PBR6	M9PBR6	Uncharacterized protein, isoform F	CG10977	125280000	126290000	152020000	82784000	134910000	135830000	393430000	609460000	517190000	311960000	506220000	231780000	1	13	9	9	8	6	7	4	9	9	8	6	7	4	73.055	654	654	0	57.996	By MS/MS	By MS/MS	By MS/MS	By MS/MS	By MS/MS	By MS/MS	15	17.6	12.8	12.2	10.9	8	6188600	7077200	8074200
Q9V8M2	Q9V8M2	Probable cytochrome P450 12b2, mitochondrial	Cyp12b2	71760000	50511000	57130000	50727000	44829000	50147000	392100000	230160000	363400000	324140000	113490000	139430000	1	9	8	5	8	7	5	5	8	5	8	7	5	5	61.476	535	535	0	38.123	By MS/MS	By MS/MS	By MS/MS	By MS/MS	By MS/MS	By MS/MS	18.5	12.1	18.5	16.3	10.1	12.1	6320900	4304300	7674000
Q9VBS7	Q9VBS7	Uncharacterized protein, isoform B	Dmel\CG10550	101900000	99005000	89450000	96891000	105290000	88941000	391070000	400710000	491200000	558150000	395490000	499930000	1	10	8	8	10	9	9	9	8	8	10	9	9	9	49.133	425	425	0	34.887	By MS/MS	By MS/MS	By MS/MS	By MS/MS	By MS/MS	By MS/MS	16.9	19.1	25.4	22.1	20.2	20.2	9310300	7941000	9485400
P12613	P12613	T-complex protein 1 subunit alpha	CCT1	124720000	194090000	133760000	137410000	118670000	157220000	391050000	722300000	522160000	931450000	262250000	631530000	1	14	9	12	8	10	7	12	9	12	8	10	7	12	59.556	557	557	0	71.283	By MS/MS	By MS/MS	By MS/MS	By MS/MS	By MS/MS	By MS/MS	17.4	24.1	14.2	20.5	13.1	25.7	6679500	12431000	6326900
Q7K569	Q7K569	Glycerol-3-phosphate dehydrogenase	Gpo1	106330000	68092000	183150000	65274000	83628000	79060000	388810000	182470000	1172100000	199290000	200970000	317340000	1	13	6	5	13	7	7	7	6	5	13	7	7	7	80.421	724	724	0	74.574	By MS/MS	By MS/MS	By MS/MS	By MS/MS	By MS/MS	By MS/MS	12.2	11.2	24	13.1	13.8	14.2	5729100	4801800	13123000
Q9V3N9	Q9V3N9	B6	b6	117780000	178590000	185630000	146690000	129410000	134250000	384840000	708850000	803700000	683360000	341770000	391960000	1	7	5	7	6	6	5	4	5	7	6	6	5	4	60.536	558	558	0	25.192	By MS/MS	By MS/MS	By MS/MS	By MS/MS	By MS/MS	By MS/MS	10	16.8	10.2	10.2	10	6.1	10013000	15100000	19296000
Q7JXF5	Q7JXF5	Nuclear pore glycoprotein p62	Nup62	99280000	132800000	104390000	122270000	94923000	97094000	383120000	943320000	970110000	934960000	397070000	658810000	1	10	7	8	9	9	7	8	7	8	9	9	7	8	40.684	394	394	0	221.91	By MS/MS	By MS/MS	By MS/MS	By MS/MS	By MS/MS	By MS/MS	25.4	27.9	31.2	33.8	27.4	30.5	12667000	38288000	39165000
A8DYL2	A8DYL2	Uncharacterized protein, isoform G	CG13498	89392000	80002000	159720000	118210000	61907000	69794000	382380000	439930000	1357500000	546870000	221550000	322460000	1	20	11	12	19	13	6	9	11	12	19	13	6	9	106.72	952	952	0	118.77	By MS/MS	By MS/MS	By MS/MS	By MS/MS	By MS/MS	By MS/MS	15	17.3	28.3	16.2	9	12	3399000	5352800	17669000
Q9V774	Q9V774	Probable cytochrome P450 6a21	Cyp6a21	103330000	132540000	55589000	85499000	102280000	122850000	379460000	708510000	301300000	422800000	345160000	646660000	1	12	7	11	7	9	7	10	3	5	3	4	3	5	57.841	504	504	0	83.223	By MS/MS	By MS/MS	By MS/MS	By MS/MS	By MS/MS	By MS/MS	18.5	28.2	21.4	22.4	18.5	27.6	10544000	16590000	7337700
P83094	P83094	Stromal interaction molecule homolog	Stim	422200000	583040000	427170000	598370000	659580000	766570000	378170000	633040000	780930000	1425900000	957650000	1.7082e+09	1	10	6	7	6	7	5	10	6	7	6	7	5	10	64.797	570	570	0	51.63	By MS/MS	By MS/MS	By MS/MS	By MS/MS	By MS/MS	By MS/MS	15.8	16.5	15.3	17	13	22.6	5507700	5102300	20055000
P91622	P91622	dehydrogenase (acetyl-transferring)] kinase, mitochondrial	Pdk	96349000	133870000	100670000	128880000	145560000	159740000	377630000	652780000	504880000	681700000	520650000	835700000	1	13	6	10	9	11	9	12	6	10	9	11	9	12	46.626	413	413	0	70.902	By MS/MS	By MS/MS	By MS/MS	By MS/MS	By MS/MS	By MS/MS	18.6	31.5	27.6	36.3	32.2	38.3	8557900	14767000	12677000
P36872	P36872	Protein phosphatase PP2A 55 kDa regulatory subunit	tws	111660000	128370000	109160000	125370000	111460000	95332000	375460000	687930000	636290000	634970000	365170000	359920000	1	8	6	7	7	6	7	6	6	7	7	6	7	6	56.966	499	499	0	56.613	By MS/MS	By MS/MS	By MS/MS	By MS/MS	By MS/MS	By MS/MS	17	21.2	21.2	17	22.8	17	7240300	13573000	16274000
Q9V3Y4	Q9V3Y4	LD43650p	Mtch	199630000	106430000	153410000	119300000	187600000	172960000	370090000	440650000	803870000	477630000	665260000	824230000	1	9	6	6	8	5	9	9	6	6	8	5	9	9	35.011	316	316	0	64.033	By MS/MS	By MS/MS	By MS/MS	By MS/MS	By MS/MS	By MS/MS	37.7	27.2	40.8	23.1	50.6	50.6	11547000	16883000	29053000
Q7JRM5	Q7JRM5	GH12965p	Dmel\CG11127	97140000	101510000	75758000	77331000	104220000	96533000	367830000	402360000	339840000	319900000	340590000	332860000	1	10	8	8	7	7	8	8	8	8	7	7	8	8	51.863	449	449	0	27.568	By MS/MS	By MS/MS	By MS/MS	By MS/MS	By MS/MS	By MS/MS	19.6	21.8	16.3	15.1	19.6	20.7	9278700	13773000	13071000
M9PFU5	M9PFU5	Uncharacterized protein, isoform K	Dmel\CG10508	91681000	88076000	61169000	85218000	70561000	83471000	366870000	307990000	219120000	226580000	200760000	207190000	1	7	7	6	5	4	6	4	7	6	5	4	6	4	80.774	733	733	0	37.449	By MS/MS	By MS/MS	By MS/MS	By MS/MS	By MS/MS	By MS/MS	10.6	8.7	7.9	6.7	9.5	6	8832300	6193600	4671900
Q8IQ63	Q8IQ63	Msr-110, isoform C	Msr-110	71973000	98459000	121800000	100080000	80471000	97258000	365870000	693830000	1.071e+09	857160000	319630000	550530000	1	15	11	12	13	13	9	10	11	12	13	13	9	10	71.809	625	625	0	117.31	By MS/MS	By MS/MS	By MS/MS	By MS/MS	By MS/MS	By MS/MS	20.8	26.7	25.3	25.1	17.9	20.2	9004600	12281000	21617000
Q9W335	Q9W335	Translocon-associated protein subunit alpha	l(1)G0320	171180000	46743000	206430000	192020000	416300000	290440000	365080000	103500000	420850000	505310000	955710000	799690000	1	3	3	2	2	3	3	3	3	2	2	3	3	3	33.03	302	302	0	30.92	By MS/MS	By MS/MS	By MS/MS	By MS/MS	By MS/MS	By MS/MS	16.9	8.9	8.9	16.9	16.9	16.9	40565000	11500000	46761000
Q9VC87	Q9VC87	RE57978p	Dmel\CG18528	160930000	95027000	99520000	72241000	95216000	97945000	364450000	195660000	130850000	39994000	267180000	209700000	1	4	4	4	3	2	4	4	4	4	3	2	4	4	54.945	493	493	0	21.745	By MS/MS	By MS/MS	By MS/MS	By MS/MS	By MS/MS	By MS/MS	8.7	8.7	8.5	4.3	8.7	8.7	1819500	2442200	2089900
Q9VUQ7	Q9VUQ7	RE36966p	Dmel\CG7739	85139000	66843000	55423000	60502000	72483000	68714000	363850000	298240000	175010000	212840000	225940000	285710000	1	8	8	8	4	6	5	7	8	8	4	6	5	7	67.393	596	596	0	57.35	By MS/MS	By MS/MS	By MS/MS	By MS/MS	By MS/MS	By MS/MS	14.6	14.6	7	11.2	8.7	12.9	10571000	7904000	4142200
A1ZBL9;Q9VGP9	A1ZBL9	non-specific serine/threonine protein kinase	par-1	83326000	84562000	122480000	90148000	78302000	94338000	360540000	446720000	1.0327e+09	558510000	262470000	456540000	2	16	9	10	14	13	9	13	9	10	14	13	9	13	126.32	1170	1170;705	0	71.782	By MS/MS	By MS/MS	By MS/MS	By MS/MS	By MS/MS	By MS/MS	10.9	12.4	17.9	16.2	12.2	14.4	2252900	2426900	5799400
Q7PLI0	Q7PLI0	Adherens junction protein p120	p120ctn	133540000	270800000	193740000	175100000	124540000	155570000	359650000	871550000	769010000	704010000	238370000	529900000	1	9	7	6	7	6	5	6	7	6	7	6	5	6	86.822	781	781	0	126.68	By MS/MS	By MS/MS	By MS/MS	By MS/MS	By MS/MS	By MS/MS	13.2	10.2	13.2	10.8	8.8	10.2	5693700	8134600	11762000
Q8SWU7	Q8SWU7	Obg-like ATPase 1	CG1354	100540000	76016000	130900000	122810000	163900000	138050000	358930000	173770000	437890000	526190000	274170000	618310000	1	9	7	5	8	8	6	7	7	5	8	8	6	7	44.91	397	397	0	34.979	By MS/MS	By MS/MS	By MS/MS	By MS/MS	By MS/MS	By MS/MS	26.2	17.1	28.2	29.5	14.1	25.9	3988100	3927900	6690900
Q9V4U9	Q9V4U9	Probable cytochrome P450 6a13	Cyp6a13	71500000	114610000	42451000	79211000	53195000	100260000	358870000	1.0088e+09	161380000	698380000	161040000	786990000	1	15	9	13	7	12	6	12	9	13	7	12	6	12	57.643	493	493	0	58.84	By MS/MS	By MS/MS	By MS/MS	By MS/MS	By MS/MS	By MS/MS	17.4	33.5	12.6	30.6	12.8	28	6637300	11654000	1705100
Q9VZ49	Q9VZ49	Endoribonuclease CG2145	CG2145	84661000	125820000	273450000	137270000	106260000	190290000	358100000	596860000	2155400000	839790000	437540000	1.0157e+09	1	9	8	7	9	8	8	8	8	7	9	8	8	8	63.596	592	592	0	103.8	By MS/MS	By MS/MS	By MS/MS	By MS/MS	By MS/MS	By MS/MS	18.1	16.6	19.8	18.1	18.1	18.1	7998700	9324800	32863000
A0A0B4LH29	A0A0B4LH29	Uncharacterized protein, isoform B	CG9480	67385000	72194000	42289000	81909000	56496000	111250000	350270000	486790000	244820000	735080000	219830000	1.0312e+09	1	17	12	14	9	14	9	17	12	14	9	14	9	17	49.703	440	440	0	178.8	By MS/MS	By MS/MS	By MS/MS	By MS/MS	By MS/MS	By MS/MS	31.8	44.8	28.2	43	23	48.2	12025000	17186000	10486000
Q9VQI6	Q9VQI6	LD25952p	DmCG8814	104870000	135200000	137890000	104060000	143690000	183600000	348010000	609160000	779580000	422740000	683340000	866000000	1	10	5	9	9	7	10	9	5	9	9	7	10	9	36.272	324	324	0	40.873	By MS/MS	By MS/MS	By MS/MS	By MS/MS	By MS/MS	By MS/MS	13.3	25.6	26.5	19.8	29.9	26.5	24858000	43511000	55684000
Q8IQD3	Q8IQD3	Uncharacterized protein, isoform C	Dmel\CG32052	113690000	100920000	58364000	99432000	120690000	128500000	347530000	355080000	185900000	500390000	538960000	408480000	1	9	6	7	5	9	8	6	6	7	5	9	8	6	57.866	509	509	0	58.094	By MS/MS	By MS/MS	By MS/MS	By MS/MS	By MS/MS	By MS/MS	10.4	16.9	14.9	20.4	18.3	11.2	11562000	9747300	4693600
Q9VV60	Q9VV60	Tyrosine--tRNA ligase	TyrRS	71083000	71220000	54389000	64855000	56395000	73038000	347100000	361270000	302810000	537620000	131820000	355850000	1	13	9	7	8	11	5	8	9	7	8	11	5	8	58.158	525	525	0	57.227	By MS/MS	By MS/MS	By MS/MS	By MS/MS	By MS/MS	By MS/MS	18.7	15.6	17.1	28	10.5	17.7	8339800	6081700	7100700
Q9W0I6	Q9W0I6	Phosphatidylinositol-3-phosphatase SAC1	Sac1	56795000	76674000	41257000	76618000	22180000	58469000	346250000	405030000	335840000	654870000	104870000	496030000	1	15	9	11	11	14	6	13	9	11	11	14	6	13	67.767	592	592	0	48.865	By MS/MS	By MS/MS	By MS/MS	By MS/MS	By MS/MS	By MS/MS	18.1	19.8	22	25.3	11.7	24.5	4294400	6722700	3288300
Q7K0W1	Q7K0W1	LD27406p	Dmel\CG8531	475750000	706560000	316000000	519480000	509340000	565620000	346190000	377740000	306670000	3.4148e+09	157610000	484180000	1	12	6	8	6	9	4	10	6	8	6	9	4	10	60.912	545	545	0	28.894	By MS/MS	By MS/MS	By MS/MS	By MS/MS	By MS/MS	By MS/MS	11.7	16.1	12.8	17.4	7.3	20.9	13315000	10261000	11795000
Q8MM24	Q8MM24	Chitinase-like protein Idgf1	Idgf1	103650000	150420000	46975000	141810000	108610000	179630000	344620000	780870000	145950000	899980000	249650000	643710000	1	12	8	10	5	10	7	10	8	10	5	10	7	10	49.376	439	439	0	71.793	By MS/MS	By MS/MS	By MS/MS	By MS/MS	By MS/MS	By MS/MS	17.1	25.3	13.9	23.2	12.8	20	14421000	21159000	5932900
P19967	P19967	Cytochrome b5-related protein	Cyt-b5-r	197920000	39566000	123130000	91996000	174060000	48830000	342440000	27492000	637560000	350300000	413620000	79642000	1	6	3	2	6	3	4	2	3	2	6	3	4	2	50.355	436	436	0	41.751	By MS/MS	By MS/MS	By MS/MS	By MS/MS	By MS/MS	By MS/MS	8.7	4.4	20	8.7	11.7	4.4	9113800	2114800	5695700
Q9VAJ9	Q9VAJ9	SD09259p	Dmel\CG1907	154300000	32319000	111890000	39255000	227480000	138400000	339230000	50919000	274660000	111700000	559870000	366240000	1	9	5	3	4	5	8	7	5	3	4	5	8	7	34.619	317	317	0	37.777	By MS/MS	By matching	By MS/MS	By MS/MS	By MS/MS	By MS/MS	17	11.4	14.8	20.5	31.5	24.6	17854000	2680000	14456000
Q9VYG2	Q9VYG2	Brahma-associated protein of 60 kDa	Bap60	73804000	154690000	105480000	111350000	74865000	96649000	338360000	1307300000	824140000	843550000	206970000	479770000	1	16	9	13	11	11	6	11	9	13	11	11	6	11	58.17	515	515	0	144.77	By MS/MS	By MS/MS	By MS/MS	By MS/MS	By MS/MS	By MS/MS	25.8	35.3	29.7	29.1	17.3	27.6	5837400	20120000	12736000
X2JE21	X2JE21	Mind-meld, isoform J	mmd	80515000	90583000	132200000	132490000	76616000	81285000	333280000	437190000	911790000	971380000	204960000	296200000	1	17	7	9	14	15	8	9	7	9	14	15	8	9	162.61	1484	1484	0	72.104	By MS/MS	By MS/MS	By MS/MS	By MS/MS	By MS/MS	By MS/MS	6.6	8	11.8	13.8	7	8.2	2102400	4430700	8910800
Q9VDZ7	Q9VDZ7	Mitochondrial import inner membrane translocase subunit TIM44	CG117799	82495000	67150000	107730000	70987000	96751000	62861000	330860000	331670000	717060000	356140000	421690000	263480000	1	12	9	8	10	8	11	7	9	8	10	8	11	7	52.875	459	459	0	51.391	By MS/MS	By MS/MS	By MS/MS	By MS/MS	By MS/MS	By MS/MS	23.1	21.4	25.5	21.4	29.4	19.2	6857100	8057300	17539000
Q9W228	Q9W228	RE07815p	Ugt317A1	82675000	208160000	77095000	132340000	125140000	221730000	329670000	1.9225e+09	516360000	1149000000	653630000	1.8112e+09	1	19	8	16	12	16	13	18	8	16	12	16	13	18	59.127	529	529	0	85.879	By MS/MS	By MS/MS	By MS/MS	By MS/MS	By MS/MS	By MS/MS	19.7	43.9	28.7	41.4	28.9	44.6	4661200	34098000	6936400
Q9Y125	Q9Y125	BcDNA.GH08312	Sap-r	81243000	131450000	139610000	153950000	110450000	122770000	329530000	713180000	749290000	810470000	405000000	542550000	1	14	8	10	11	10	7	9	8	10	11	10	7	9	105.96	953	953	0	59.172	By MS/MS	By MS/MS	By MS/MS	By MS/MS	By MS/MS	By MS/MS	9.8	13.2	14.1	14	8.4	12	5099000	10581000	11662000
O46067	O46067	EG:25E8.1 protein	Grp170	330520000	406510000	683820000	566160000	1.0264e+09	479580000	329300000	475310000	889330000	500890000	1130600000	491190000	1	6	2	2	3	5	2	1	2	2	3	5	2	1	103.44	923	923	0	11.612	By MS/MS	By MS/MS	By MS/MS	By MS/MS	By MS/MS	By MS/MS	4.1	4.2	4.1	8.8	3.9	2.6	312960	272590	383660
A0A076NAB7	A0A076NAB7	Rad, Gem/Kir family member 3, isoform E	Rgk3	118630000	182060000	115230000	133700000	118890000	99160000	328790000	523300000	283720000	387730000	248930000	287420000	1	5	5	4	3	4	4	5	5	4	3	4	4	5	53.602	486	486	0	201.19	By MS/MS	By MS/MS	By MS/MS	By MS/MS	By MS/MS	By MS/MS	10.3	9.9	7.8	9.9	9.9	10.3	2834200	4166900	802580
P08171	P08171	Esterase-6	Est-6	266610000	269390000	140610000	181950000	99204000	171420000	327190000	423040000	378800000	450540000	96963000	254160000	1	7	3	6	4	7	1	2	3	6	4	7	1	2	61.124	544	544	0	40.691	By MS/MS	By MS/MS	By MS/MS	By MS/MS	By matching	By MS/MS	7.9	14.2	9.4	15.6	3.1	5.9	10829000	10236000	12606000
P29327	P29327	Small ribosomal subunit protein eS6	RpS6	120520000	63285000	115800000	69715000	212960000	161840000	326840000	188230000	411470000	185690000	633250000	565680000	1	8	4	5	4	4	8	5	4	5	4	4	8	5	28.407	248	248	0	32.456	By MS/MS	By MS/MS	By MS/MS	By MS/MS	By MS/MS	By MS/MS	16.1	23.8	16.1	19	32.3	21	22184000	14112000	27600000
Q9VGF7;Q8INJ3	Q9VGF7	Glutamate carrier 1, isoform A	GC1	86421000	60349000	77474000	41441000	94988000	97662000	325380000	219650000	447020000	169680000	368800000	352380000	2	8	5	5	7	4	7	5	5	5	7	4	7	5	34.556	321	321;319	0	70.476	By MS/MS	By MS/MS	By MS/MS	By MS/MS	By MS/MS	By MS/MS	19.9	20.2	25.5	15.9	25.2	18.7	20336000	13728000	27210000
O61231	O61231	Large ribosomal subunit protein uL16	RpL10	103930000	34366000	161740000	63578000	398830000	285390000	323600000	96532000	535550000	213950000	1.0269e+09	887080000	1	7	6	2	5	3	7	6	6	2	5	3	7	6	25.527	218	218	0	15.79	By MS/MS	By MS/MS	By MS/MS	By MS/MS	By MS/MS	By MS/MS	21.6	9.2	17.4	9.6	27.5	21.6	18234000	2865800	19312000
O96553	O96553	C-1-tetrahydrofolate synthase, cytoplasmic	pug	78923000	82382000	188280000	91902000	63927000	68426000	322820000	329600000	1.7381e+09	814840000	249320000	242920000	1	21	8	7	20	15	7	8	8	7	20	15	7	8	103.5	968	968	0	72.987	By MS/MS	By MS/MS	By MS/MS	By MS/MS	By MS/MS	By MS/MS	12.7	9.3	29.4	22.8	11.6	10.4	2345600	2949500	12901000
O62531	O62531	Adaptor protein complex 1, mu subunit	AP-1mu	68789000	100240000	66407000	82526000	72292000	97675000	320900000	556490000	306230000	411090000	198120000	542690000	1	10	9	10	6	8	6	8	9	10	6	8	6	8	48.94	426	426	0	41.788	By MS/MS	By MS/MS	By MS/MS	By MS/MS	By MS/MS	By MS/MS	28.2	30.5	21.1	25.4	22.1	25.4	7796500	11838000	6006600
Q9VQQ6	Q9VQQ6	FI18122p1	Snx1	80421000	110220000	74149000	73157000	78838000	77118000	318860000	507360000	415940000	324830000	162240000	199850000	1	9	7	7	5	9	4	4	7	7	5	9	4	4	52.194	458	458	0	33.202	By MS/MS	By MS/MS	By MS/MS	By MS/MS	By MS/MS	By MS/MS	16.2	16.2	10.9	19.9	9.4	9.4	9236300	9094700	7426300
A1ZA34	A1ZA34	Peptidase S1 domain-containing protein	Dmel\CG30091	323000000	357050000	329760000	259540000	332080000	204380000	318820000	445380000	415430000	243080000	286360000	232080000	1	1	1	1	1	1	1	1	1	1	1	1	1	1	58.609	526	526	1	-2	By MS/MS	By MS/MS	By MS/MS	By MS/MS	By MS/MS	By MS/MS	2.9	2.9	2.9	2.9	2.9	2.9	10994000	15358000	14325000
Q9V3G1	Q9V3G1	Large ribosomal subunit protein uL2	RpL8	80728000	15350000	157030000	49570000	382160000	275900000	317940000	81399000	762410000	315380000	1233800000	864240000	1	11	6	2	8	4	11	9	6	2	8	4	11	9	27.892	256	256	0	87.931	By MS/MS	By MS/MS	By MS/MS	By MS/MS	By MS/MS	By MS/MS	22.7	5.9	30.1	16.8	43.8	33.2	17733000	7399900	33921000
A1A708	A1A708	Uncharacterized protein CG4951	CG4951	291270000	264570000	178130000	299800000	320170000	249340000	316340000	469370000	237270000	415270000	320490000	325710000	1	2	1	2	2	2	2	2	1	2	2	2	2	2	50.753	446	446	0	35.805	By MS/MS	By MS/MS	By MS/MS	By MS/MS	By MS/MS	By MS/MS	1.8	6.3	6.3	6.3	6.3	6.3	12167000	16304000	6819800
M9PHA0	M9PHA0	Bifocal, isoform F	bif	99853000	110320000	122400000	88356000	103800000	103930000	314010000	627330000	612020000	509840000	270370000	457200000	1	17	6	10	10	9	4	10	6	10	10	9	4	10	139.23	1305	1305	0	88.686	By MS/MS	By MS/MS	By MS/MS	By MS/MS	By MS/MS	By MS/MS	7.7	12.9	15	9.2	3.9	13.6	2771900	459090	714200
Q9VS34	Q9VS34	Large ribosomal subunit protein eL18	RpL18	103310000	0	70220000	32574000	169460000	122960000	311470000	0	217130000	54605000	440320000	311310000	1	5	3	0	4	2	5	5	3	0	4	2	5	5	21.664	188	188	0	20.157	By MS/MS		By MS/MS	By matching	By MS/MS	By MS/MS	18.6	0	23.9	14.4	34.6	34.6	5400400	0	9094400
Q8IMX4	Q8IMX4	FI04408p	Rox8	185630000	160940000	98332000	248590000	138650000	79599000	311460000	383820000	194710000	620340000	264470000	158270000	1	5	3	5	2	4	4	3	3	5	2	4	4	3	50.21	470	470	0	62.263	By MS/MS	By MS/MS	By MS/MS	By MS/MS	By MS/MS	By MS/MS	9.6	16.8	7	14.3	11.7	9.1	2893600	2461400	6998200
Q7K3V6	Q7K3V6	Elongation factor Tu, mitochondrial	mEFTu2	123400000	120110000	197960000	132530000	180840000	155200000	311090000	145190000	754180000	379190000	397390000	418790000	1	11	6	6	8	7	8	7	6	6	8	7	8	7	49.673	456	456	0	66.127	By MS/MS	By MS/MS	By MS/MS	By MS/MS	By MS/MS	By MS/MS	17.3	15.4	22.6	21.1	21.5	19.1	8525500	4681100	23391000
Q7JRC3	Q7JRC3	Epoxide hydrolase	Jheh1	108780000	98994000	106720000	109110000	69307000	92557000	310320000	351130000	511950000	511340000	192750000	305330000	1	11	6	7	11	9	6	7	6	7	11	9	6	7	54.741	474	474	0	59.177	By MS/MS	By MS/MS	By MS/MS	By MS/MS	By MS/MS	By MS/MS	15	17.1	27	20.3	17.3	16.9	3530400	6236400	9576200
Q7JYW9	Q7JYW9	Phosphotransferase	Hex-C	61991000	35544000	41267000	42012000	34855000	28401000	305640000	166450000	215440000	271380000	123520000	50588000	1	8	7	5	6	8	5	3	7	5	6	8	5	3	50.738	454	454	0	38.031	By MS/MS	By MS/MS	By MS/MS	By MS/MS	By MS/MS	By MS/MS	16.7	11.5	14.5	20.5	11.9	7.9	7187800	3395300	4496200
Q9XZ10;A1ZBF7	Q9XZ10	V-type proton ATPase subunit a	Vha100-1	63740000	30322000	187480000	147230000	38306000	97030000	304150000	117150000	1336700000	736210000	166160000	430620000	2	15	8	4	15	10	7	10	8	4	15	10	7	10	97.17	855	855;904	0	73.886	By MS/MS	By MS/MS	By MS/MS	By MS/MS	By MS/MS	By MS/MS	11.3	5.6	21.2	14.3	10.2	13.9	4284000	991540	18356000
P38979	P38979	Small ribosomal subunit protein uS2	sta	75208000	10624000	202990000	91118000	678190000	400180000	303820000	26030000	918010000	226380000	2.074e+09	1101000000	1	9	4	1	7	4	9	6	4	1	7	4	9	6	30.228	270	270	0	47.144	By MS/MS	By MS/MS	By MS/MS	By MS/MS	By MS/MS	By MS/MS	22.2	5.9	33	20	41.5	29.3	13836000	2169200	42019000
Q9VYQ7	Q9VYQ7	Probable cytochrome P450 311a1	Cyp311a1	92579000	113060000	49846000	99254000	125660000	137710000	302780000	622160000	232360000	297830000	433000000	534990000	1	10	6	8	5	6	7	8	6	8	5	6	7	8	54.789	483	483	0	35.042	By MS/MS	By MS/MS	By MS/MS	By MS/MS	By MS/MS	By MS/MS	11.6	21.5	11.2	13	15.9	18.2	7291000	16758000	6679700
Q7K556	Q7K556	TRPL translocation defect protein 14	Ttd14	88054000	76742000	105610000	73130000	91381000	70199000	300770000	223020000	186420000	259140000	53986000	91269000	1	4	4	4	3	4	2	3	4	4	3	4	2	3	54.337	475	475	0	20.477	By MS/MS	By MS/MS	By MS/MS	By MS/MS	By MS/MS	By MS/MS	14.3	14.3	7.8	14.3	6.1	12.6	6859100	5296800	4451400
Q9VJ47	Q9VJ47	UDP-glucuronosyltransferase	Ugt36F1	157460000	0	115000000	0	151930000	6625500	297530000	0	307350000	0	210180000	8965200	1	5	3	0	4	0	5	1	3	0	4	0	5	1	59.938	525	525	0	20.887	By MS/MS		By MS/MS		By MS/MS	By matching	6.9	0	9	0	12.4	2.5	7640300	0	6633200
P06002	P06002	Opsin Rh1	ninaE	158280000	204920000	1117700000	777530000	203570000	504790000	291050000	248150000	3.1408e+09	1.81e+09	260040000	966440000	1	8	5	3	8	8	6	6	5	3	8	8	6	6	41.494	373	373	0	240.47	By MS/MS	By MS/MS	By MS/MS	By MS/MS	By MS/MS	By MS/MS	14.7	8.8	24.1	24.1	19.3	19.3	16035000	13628000	207580000
O17444	O17444	Vesicular acetylcholine transporter	VAChT	76481000	91632000	47159000	77336000	55497000	58219000	287740000	394300000	177860000	343640000	119720000	170420000	1	5	4	5	3	4	3	4	4	5	3	4	3	4	64.313	578	578	0	84.43	By MS/MS	By MS/MS	By MS/MS	By MS/MS	By MS/MS	By MS/MS	11.8	15.4	9.9	11.8	9.9	11.8	7491900	8658300	2232000
Q9VDV3	Q9VDV3	Nuclear pore complex protein Nup58	Nup58	82254000	90116000	37307000	56819000	9295200	17228000	287260000	330640000	257690000	324100000	20706000	39789000	1	8	5	7	7	8	2	2	5	7	7	8	2	2	55.527	546	546	0	39.481	By MS/MS	By MS/MS	By MS/MS	By MS/MS	By MS/MS	By MS/MS	10.6	15.6	22.2	23.8	4.4	4.4	5220500	4579100	2550600
Q9W2S1	Q9W2S1	FI17817p1	Tango5	614620000	520400000	664780000	668080000	871020000	688560000	284880000	395550000	2223100000	475990000	2312400000	332360000	1	7	5	7	5	5	6	5	5	7	5	5	6	5	58.183	530	530	0	56.65	By MS/MS	By MS/MS	By MS/MS	By MS/MS	By MS/MS	By MS/MS	13.8	18.3	14.2	14.2	18.1	14	8192500	11080000	12057000
Q7K3E2	Q7K3E2	LD34147p	Dmel\CG5080	171910000	73044000	68678000	62220000	71710000	78005000	283980000	167120000	180000000	151590000	181030000	220130000	1	6	3	4	4	3	4	4	3	4	4	3	4	4	61.234	554	554	0	12.281	By MS/MS	By MS/MS	By MS/MS	By MS/MS	By MS/MS	By MS/MS	5.1	7.6	7.6	5.4	6.9	7.4	7281500	3618400	3588200
X2JG15	X2JG15	Uncharacterized protein, isoform E	ldd	91506000	76873000	73323000	72843000	78363000	73924000	282350000	251650000	293240000	143950000	123200000	179900000	1	7	6	5	7	6	5	6	6	5	7	6	5	6	224.47	1998	1998	0	47.403	By MS/MS	By MS/MS	By MS/MS	By MS/MS	By MS/MS	By MS/MS	3.9	3.1	4.5	3.8	3.2	3.9	3003800	2677100	3119600
Q27597	Q27597	NADPH--cytochrome P450 reductase	Cpr	69955000	47520000	75196000	59837000	57662000	51531000	281860000	135540000	443080000	291560000	190580000	271660000	1	8	6	4	7	6	6	8	6	4	7	6	6	8	76.346	679	679	0	41.286	By MS/MS	By MS/MS	By MS/MS	By MS/MS	By MS/MS	By MS/MS	12.1	6.5	13.4	10.2	11.9	15.2	4323900	2120300	6818900
Q9VZU4	Q9VZU4	NADH dehydrogenase [ubiquinone] iron-sulfur protein 3, mitochondrial	ND-30	51134000	0	67280000	8640600	262890000	50246000	280230000	0	276100000	17338000	817360000	164390000	1	8	6	0	6	1	8	4	6	0	6	1	8	4	29.971	265	265	0	42.749	By MS/MS		By MS/MS	By matching	By MS/MS	By MS/MS	31.7	0	32.1	6.4	37	21.5	9941400	0	8140500
A0A0B4KFK4	A0A0B4KFK4	Uncharacterized protein, isoform E	Dmel\CG12814	68683000	91313000	72010000	61705000	89245000	85041000	279770000	563950000	430640000	352880000	364220000	560730000	1	9	6	7	8	7	7	8	6	7	8	7	7	8	48.573	441	441	0	33.145	By MS/MS	By MS/MS	By MS/MS	By MS/MS	By MS/MS	By MS/MS	14.3	19.7	22.9	20.4	19.7	22	5488200	9594600	7619300
Q9VIF2	Q9VIF2	GM01519p	Pld3	94426000	88861000	83062000	100270000	95687000	93502000	278230000	432400000	415890000	496700000	314910000	567250000	1	10	4	7	6	6	6	9	4	7	6	6	6	9	55.587	494	494	0	60.327	By MS/MS	By MS/MS	By MS/MS	By MS/MS	By MS/MS	By MS/MS	11.7	20.4	17	17	15.4	22.1	4910300	9803500	10064000
Q24251	Q24251	ATP synthase subunit d, mitochondrial	ATPsynD	68089000	20223000	40877000	22151000	510810000	219180000	278080000	54242000	221460000	129570000	1.8738e+09	693430000	1	13	5	2	6	3	13	8	5	2	6	3	13	8	20.2	178	178	0	77.52	By MS/MS	By matching	By MS/MS	By MS/MS	By MS/MS	By MS/MS	31.5	13.5	37.1	20.8	52.8	39.9	10138000	3017000	9975600
Q9VH76	Q9VH76	Synaptosomal-associated protein	Snap24	85301000	51949000	49178000	64231000	63661000	78705000	278020000	195180000	108920000	134130000	143290000	211220000	1	5	5	5	2	2	3	4	5	5	2	2	3	4	23.554	212	212	0	14.958	By MS/MS	By MS/MS	By MS/MS	By MS/MS	By MS/MS	By MS/MS	22.2	22.2	8	8	11.3	17.9	13490000	12406000	7779700
Q8IPQ2	Q8IPQ2	Collapsin response mediator protein	CRMP	79458000	82445000	69253000	78188000	70493000	93121000	277900000	224480000	176130000	272230000	56537000	289410000	1	6	5	5	5	6	4	6	5	5	5	6	4	6	65.101	594	594	0	30.937	By MS/MS	By MS/MS	By MS/MS	By MS/MS	By MS/MS	By MS/MS	11.8	8.8	10.6	13.3	6.1	13.3	4950300	6206700	1863700
A8JUZ7	A8JUZ7	Uncharacterized protein, isoform B	Dmel\CG15894	77750000	75687000	85920000	80990000	49192000	84270000	277830000	539780000	747760000	667770000	200890000	479940000	1	15	9	10	13	13	8	10	9	10	13	13	8	10	169.53	1598	1598	0	97.009	By MS/MS	By MS/MS	By MS/MS	By MS/MS	By MS/MS	By MS/MS	7.8	8.8	12.3	12	7.2	8.8	1235600	2690300	3669100
Q9VXY7	Q9VXY7	Lipid storage droplets surface-binding protein 2	Lsd-2	68240000	29627000	49306000	47775000	72096000	54381000	277480000	112620000	339350000	226230000	295700000	202030000	1	10	7	4	7	6	8	6	7	4	7	6	8	6	38.229	352	352	0	32.728	By MS/MS	By MS/MS	By MS/MS	By MS/MS	By MS/MS	By MS/MS	29.5	13.6	31	23	33.2	24.4	8756400	4059500	12238000
Q04047;Q24113	Q04047	Protein no-on-transient A	nonA	75910000	149340000	142700000	108590000	92249000	125120000	276550000	765550000	907870000	683940000	282550000	405330000	2	14	8	11	12	10	8	7	8	11	12	10	8	7	76.976	700	700;630	0	177.3	By MS/MS	By MS/MS	By MS/MS	By MS/MS	By MS/MS	By MS/MS	17	22.7	25.6	22	19.3	14.9	6479000	17050000	20991000
A1ZA22	A1ZA22	Eukaryotic translation initiation factor 2B subunit gamma	eIF2Bgamma	66834000	60114000	54637000	57617000	70264000	56815000	275690000	297660000	269400000	254800000	153770000	300820000	1	11	8	8	7	8	9	8	8	8	7	8	9	8	50.671	455	455	0	50.717	By MS/MS	By MS/MS	By MS/MS	By MS/MS	By MS/MS	By MS/MS	23.3	21.5	18.5	20.9	25.7	21.5	6706800	8231000	7844900
Q9VN13	Q9VN13	Sideroflexin-1-3	Sfxn1-3	170920000	101450000	197440000	99594000	219870000	183110000	274620000	193030000	651940000	191340000	443080000	526460000	1	8	6	5	8	5	7	7	6	5	8	5	7	7	35.743	321	321	0	64.018	By MS/MS	By MS/MS	By MS/MS	By MS/MS	By MS/MS	By MS/MS	27.7	18.7	37.1	18.7	33	33	8059000	1107900	7285100
P17133	P17133	U1 small nuclear ribonucleoprotein 70 kDa	snRNP-U1-70K	106760000	131610000	113700000	136040000	23142000	88136000	274360000	657310000	618090000	488180000	91947000	317690000	1	13	7	11	11	10	4	9	7	11	11	10	4	9	52.9	448	448	0	33.494	By MS/MS	By MS/MS	By MS/MS	By MS/MS	By MS/MS	By MS/MS	20.8	26.8	30.6	28.6	9.8	21	7060700	14092000	11714000
Q9VWD0	Q9VWD0	GH23568p	parvin	93848000	130690000	111590000	95465000	134040000	123850000	273690000	415950000	390090000	280980000	277120000	467390000	1	9	6	6	6	5	5	7	6	6	6	5	5	7	41.863	367	367	0	41.159	By MS/MS	By MS/MS	By MS/MS	By MS/MS	By MS/MS	By MS/MS	18.5	24	19.9	15.3	15	22.3	11962000	20706000	21672000
P07764	P07764	Fructose-bisphosphate aldolase	Ald1	89757000	0	91571000	97333000	132250000	103190000	272640000	0	349250000	216280000	463910000	246930000	1	9	6	0	8	5	8	6	6	0	8	5	8	6	39.047	361	361	0	43.087	By MS/MS		By MS/MS	By MS/MS	By MS/MS	By MS/MS	26	0	33.2	20.8	34.1	24.9	7776100	0	10184000
Q8WSF3	Q8WSF3	Probable beta-hexosaminidase fdl	fdl	113080000	98030000	117660000	98678000	82314000	0	272060000	256630000	303090000	193550000	89645000	0	1	8	5	3	5	4	3	2	5	3	5	4	3	2	75.485	660	660	0	22.578	By MS/MS	By MS/MS	By MS/MS	By MS/MS	By MS/MS	By MS/MS	13	7.9	10.5	10.2	5.6	5.2	843430	4134000	1915200
Q9VUX1	Q9VUX1	Small ribosomal subunit protein mS31	mRpS31	120160000	78843000	68297000	81780000	91817000	121080000	270590000	209510000	158410000	290960000	215940000	282920000	1	8	5	5	3	6	7	5	5	5	3	6	7	5	42.471	376	376	0	22.259	By MS/MS	By MS/MS	By MS/MS	By MS/MS	By MS/MS	By MS/MS	19.1	16	11.7	17.3	19.9	12	8429900	4949800	1278200
M9PBZ2	M9PBZ2	RNA-binding protein 9, isoform J	Rbp9	118590000	79848000	104310000	46316000	83980000	91002000	269630000	200190000	237390000	64464000	97123000	154130000	1	5	4	4	4	2	2	3	4	4	4	2	2	3	71.104	684	684	0	53.517	By MS/MS	By MS/MS	By MS/MS	By MS/MS	By matching	By MS/MS	9.4	9.4	9.4	6.6	5.3	6.9	9424400	7827100	8865500
Q9VNE9	Q9VNE9	Large ribosomal subunit protein uL13	RpL13A	63402000	43193000	83649000	42437000	166650000	103540000	268040000	126490000	399840000	136380000	537050000	393150000	1	7	7	3	7	6	7	6	7	3	7	6	7	6	23.647	205	205	0	12.909	By MS/MS	By matching	By MS/MS	By MS/MS	By MS/MS	By MS/MS	27.3	13.7	27.3	21.5	27.3	21.5	17249000	7722900	24844000
Q9W414;Q9VTQ9	Q9W414	Regulatory particle triple-A ATPase 4	Rpt4	113430000	98709000	234940000	132890000	261050000	157740000	266240000	250550000	935860000	190380000	525070000	407820000	2	11	6	2	11	6	9	9	6	2	11	6	9	9	44.911	397	397;398	0	67.353	By MS/MS	By MS/MS	By MS/MS	By MS/MS	By MS/MS	By MS/MS	19.9	7.3	34.3	18.6	27.5	27.2	9399800	11931000	34708000
Q7KVX1	Q7KVX1	Pyruvate dehydrogenase E1 component subunit alpha	Pdha	78638000	22938000	60333000	61136000	85940000	45169000	265930000	75365000	350910000	203740000	251750000	148600000	1	7	5	3	6	4	6	3	5	3	6	4	6	3	48.876	443	443	0	22.219	By MS/MS	By MS/MS	By MS/MS	By MS/MS	By MS/MS	By MS/MS	14.2	9.7	17.2	9.9	19	10.4	8583100	2316700	9625100
Q9XY35	Q9XY35	Cytochrome b-c1 complex subunit 9	ox	141250000	150270000	192810000	131800000	150750000	185030000	265320000	322710000	493810000	292610000	311060000	396950000	1	3	2	2	3	2	3	3	2	2	3	2	3	3	6.2943	55	55	0	25.352	By MS/MS	By MS/MS	By MS/MS	By MS/MS	By MS/MS	By MS/MS	41.8	41.8	43.6	41.8	43.6	43.6	88439000	107570000	151800000
A1ZA23	A1ZA23	FI18007p1	Dmel\CG8192	110400000	246720000	186200000	239740000	317680000	225080000	264190000	1123900000	835660000	990800000	778260000	712280000	1	8	4	8	6	6	7	7	4	8	6	6	7	7	50.575	431	431	0	182.76	By MS/MS	By MS/MS	By MS/MS	By MS/MS	By MS/MS	By MS/MS	16.9	30.9	24.8	24.8	30.9	30.9	1708200	5009000	4686300
Q7PLL3	Q7PLL3	Eukaryotic initiation factor 4B	eIF4B	82549000	77531000	55592000	109890000	58104000	73032000	264100000	214990000	132320000	146070000	124060000	110860000	1	9	5	3	3	3	3	3	5	3	3	3	3	3	52.202	459	459	0	29.038	By MS/MS	By MS/MS	By MS/MS	By MS/MS	By MS/MS	By MS/MS	13.5	10.2	10.7	7.2	9.8	10.7	2311000	4662600	1508200
O61444	O61444	MAP kinase kinase 4, isoform A	Mkk4	119520000	140740000	110610000	115150000	168880000	88320000	263980000	520890000	317620000	338470000	434710000	303570000	1	6	4	5	4	6	5	5	4	5	4	6	5	5	47.533	424	424	0	82.567	By MS/MS	By MS/MS	By MS/MS	By MS/MS	By MS/MS	By MS/MS	17.2	23.3	14.2	27.1	21	20.3	1637800	3664400	2971100
Q9VVW3	Q9VVW3	Sideroflexin-2	Sfxn2	89399000	44541000	108880000	98306000	58270000	113140000	262530000	154670000	503130000	204870000	64330000	275650000	1	5	5	4	5	5	3	3	5	4	5	5	3	3	36.495	327	327	0	92.892	By MS/MS	By MS/MS	By MS/MS	By MS/MS	By MS/MS	By MS/MS	27.5	20.8	27.5	27.5	18.3	21.7	10392000	3711400	21165000
Q9W266	Q9W266	Protein windpipe	wdp	85890000	85620000	88941000	87778000	85881000	80661000	262440000	152920000	262630000	231480000	145810000	183030000	1	5	3	2	4	4	3	3	3	2	4	4	3	3	74.71	677	677	0	18.902	By MS/MS	By MS/MS	By MS/MS	By MS/MS	By MS/MS	By MS/MS	5.5	4.3	6.6	10.9	5.5	5.5	2642400	4778800	2714900
Q7K127	Q7K127	Alpha-galactosidase	CT24026	109250000	168940000	158850000	183290000	165840000	203470000	260250000	412540000	469450000	722320000	389470000	989220000	1	9	6	5	5	6	7	7	6	5	5	6	7	7	47.403	417	417	0	79.672	By MS/MS	By MS/MS	By MS/MS	By MS/MS	By MS/MS	By MS/MS	17.3	15.6	15.6	17.5	22.1	19.4	9301000	15185000	15931000
Q24186;Q9VFE4	Q24186	Small ribosomal subunit protein uS7A	RpS5a	139640000	0	175170000	118150000	480580000	202820000	259530000	0	224970000	192580000	466630000	306180000	2	4	3	0	3	2	4	3	3	0	3	2	4	3	25.434	228	228;230	0	33.984	By MS/MS		By MS/MS	By MS/MS	By MS/MS	By MS/MS	15.8	0	15.8	10.1	33.8	15.8	26707000	0	19738000
Q9VJY6	Q9VJY6	Large ribosomal subunit protein eL24	RpL24	200480000	123890000	171820000	148760000	459270000	242070000	259070000	142580000	265780000	216110000	487930000	338680000	1	5	3	1	2	3	4	4	3	1	2	3	4	4	17.52	155	155	0	15.598	By MS/MS	By MS/MS	By MS/MS	By MS/MS	By MS/MS	By MS/MS	20	8.4	14.2	20	20	25.2	35587000	20369000	37969000
Q9W5A5	Q9W5A5	Protein tweety-2	CG3638	79275000	73337000	54738000	82276000	48907000	76741000	257120000	313780000	287100000	304480000	144660000	190300000	1	9	5	8	5	5	5	4	5	8	5	5	5	4	71.405	655	655	0	31.022	By MS/MS	By MS/MS	By MS/MS	By MS/MS	By MS/MS	By MS/MS	11.3	14.7	11.3	5.5	11.3	4.7	4074900	5056600	4619500
Q9VH64	Q9VH64	LD29322p	Dmel\CG8507	91513000	140370000	241900000	189750000	200020000	220190000	256440000	436940000	1283800000	649860000	688340000	891170000	1	12	8	6	10	8	9	9	8	6	10	8	9	9	44.603	379	379	0	58.485	By MS/MS	By MS/MS	By MS/MS	By MS/MS	By MS/MS	By MS/MS	21.6	16.9	26.9	22.2	24.8	24.3	3257600	5387800	20047000
Q9VYY4	Q9VYY4	Cytochrome P450 4g15	Cyp4g15	53493000	74915000	24334000	44738000	35054000	41190000	255940000	352140000	63926000	256650000	79660000	228920000	1	9	7	7	3	7	3	8	7	7	3	7	3	8	65.379	574	574	0	37.325	By MS/MS	By MS/MS	By MS/MS	By MS/MS	By MS/MS	By MS/MS	12.4	15.2	5.7	12.2	4.2	18.6	4078600	4114900	649010
Q9VJG2	Q9VJG2	RRM domain-containing protein	cg12288	64356000	62854000	63666000	62413000	52398000	56572000	253450000	182220000	280980000	146130000	89570000	205770000	1	8	6	7	5	3	3	6	6	7	5	3	3	6	47.952	435	435	0	19.664	By MS/MS	By MS/MS	By MS/MS	By MS/MS	By MS/MS	By MS/MS	17.5	18.9	11.5	7.1	7.4	17.5	10613000	7527000	14789000
P19334	P19334	Transient receptor potential protein	trp	93190000	454320000	557260000	255870000	188250000	323790000	252860000	1454700000	2543300000	864040000	410490000	1356900000	1	19	6	5	16	11	6	12	6	5	16	11	6	12	142.59	1275	1275	0	69.969	By MS/MS	By MS/MS	By MS/MS	By MS/MS	By MS/MS	By MS/MS	5.8	4.8	14.3	12	6	11.1	2068300	8591300	22831000
Q9VA18	Q9VA18	Coiled-coil-helix-coiled-coil-helix domain containing 3	Chchd3	95601000	0	117300000	23931000	540940000	202890000	251730000	0	261760000	15334000	1277400000	278920000	1	8	6	0	5	1	8	5	6	0	5	1	8	5	24.183	223	223	0	54.092	By MS/MS		By MS/MS	By MS/MS	By MS/MS	By MS/MS	45.3	0	33.6	4	57.4	37.2	4614000	0	6204800
Q9VVA7	Q9VVA7	Tumor suppressor protein 101	TSG101	64480000	108150000	72523000	68243000	85279000	87024000	250310000	479780000	332410000	360690000	218350000	321750000	1	9	6	8	6	8	4	5	6	8	6	8	4	5	45.19	408	408	0	87.635	By MS/MS	By MS/MS	By MS/MS	By MS/MS	By MS/MS	By MS/MS	15.4	25	16.2	23.3	10.5	13.2	14278000	27491000	20776000
Q9VKC8	Q9VKC8	FI03495p	Tom70	74983000	85958000	98726000	71420000	85303000	111450000	249650000	342640000	526910000	335570000	202260000	439790000	1	11	4	6	9	8	5	6	4	6	9	8	5	6	66.363	589	589	0	59.004	By MS/MS	By MS/MS	By MS/MS	By MS/MS	By MS/MS	By MS/MS	8	11.9	19.7	19.2	9.2	12.4	3190500	3189000	9933100
O97477	O97477	Inositol-3-phosphate synthase	Inos	90119000	97130000	88501000	83140000	37465000	0	248280000	144710000	242670000	211880000	112990000	0	1	4	4	2	3	3	4	0	4	2	3	3	4	0	62.249	565	565	0	8.7497	By MS/MS	By MS/MS	By MS/MS	By MS/MS	By MS/MS		9.9	4.2	7.1	7.1	9.9	0	5896000	5788600	7298900
Q9U6L4	Q9U6L4	Protein tweety	tty	91017000	60598000	54577000	83234000	57423000	91285000	248210000	154430000	227850000	446680000	198790000	318030000	1	8	5	5	6	8	6	7	5	5	6	8	6	7	105.83	970	970	0	24.784	By MS/MS	By MS/MS	By MS/MS	By MS/MS	By MS/MS	By MS/MS	9.4	6.1	7.4	12.3	10.3	8.1	3578800	4174200	3932600
C0HK92	C0HK92	Uncharacterized protein CG45076	CG45076	47270000	40914000	77124000	52145000	44574000	163910000	247660000	130270000	519010000	265580000	114930000	845730000	1	13	6	4	11	8	5	11	5	3	9	7	3	9	68.641	619	619	0	82.491	By MS/MS	By MS/MS	By MS/MS	By MS/MS	By MS/MS	By MS/MS	11.8	8.9	22	18.1	8.6	19.5	4768400	3087200	7625300
E1JI40	E1JI40	Vermiform, isoform I	verm	92861000	126190000	187740000	119710000	153890000	100180000	247580000	348960000	706070000	396310000	194250000	294990000	1	7	3	6	7	5	4	4	3	6	7	5	4	4	63.091	555	555	0	13.235	By matching	By MS/MS	By MS/MS	By MS/MS	By MS/MS	By MS/MS	5.8	9.7	11.2	9.5	7.6	7.2	5971300	7142800	15307000
Q03427	Q03427	Lamin-C	LamC	57604000	142740000	209830000	151940000	141300000	212860000	244890000	1129000000	2357700000	1.5205e+09	628240000	1.7024e+09	1	25	8	18	23	18	14	21	8	18	23	18	14	21	69.859	621	621	0	248.32	By MS/MS	By MS/MS	By MS/MS	By MS/MS	By MS/MS	By MS/MS	16.7	40.6	49.8	38.5	31.1	48.6	3616600	15423000	30395000
Q95SH7	Q95SH7	GH26007p	Dmel\CG14969	88658000	92030000	134630000	130520000	127000000	159550000	243490000	226920000	503870000	508620000	210540000	385910000	1	6	5	5	6	6	5	5	5	5	6	6	5	5	34.892	315	315	0	55.698	By MS/MS	By MS/MS	By MS/MS	By MS/MS	By MS/MS	By MS/MS	21.3	21.3	23.8	23.8	21.3	18.7	16655000	15213000	34413000
Q9VP48	Q9VP48	Ras-related protein Rab-26	Rab26	67349000	75031000	56236000	59339000	31454000	60297000	242030000	342990000	164930000	241780000	56415000	167900000	1	8	5	8	5	5	4	5	5	8	5	5	4	5	43.036	388	388	0	19.621	By MS/MS	By MS/MS	By MS/MS	By MS/MS	By MS/MS	By MS/MS	13.4	19.8	12.4	13.4	10.1	13.4	7967500	9295400	5930800
Q9W106	Q9W106	Peroxisomal leader peptide-processing protease	Dmel\CG3589	51795000	64005000	46966000	41836000	52754000	72929000	240480000	462300000	237530000	242840000	201460000	424850000	1	10	7	9	6	7	8	8	7	9	6	7	8	8	56.461	509	509	0	144.2	By MS/MS	By MS/MS	By MS/MS	By MS/MS	By MS/MS	By MS/MS	19.4	25.3	15.7	19.4	21.4	21.6	3770000	7743300	2937600
Q86B44	Q86B44	Glutathione synthetase	Gss2	64610000	73204000	58697000	57063000	53227000	37680000	240140000	319430000	259050000	282730000	128200000	106100000	1	7	5	5	5	6	4	3	5	5	5	6	4	3	61.837	562	562	0	26.578	By MS/MS	By MS/MS	By MS/MS	By MS/MS	By MS/MS	By MS/MS	10.9	11.2	8.7	13.5	9.6	7.3	3500400	4275800	3424900
Q9VAK7	Q9VAK7	F-box involved in polyQ pathogenesis, isoform A	FipoQ	129970000	172920000	142920000	189830000	120560000	175130000	238790000	495770000	531870000	784880000	158070000	664280000	1	6	5	6	5	6	5	6	5	6	5	6	5	6	58.88	515	515	0	45.333	By MS/MS	By MS/MS	By MS/MS	By MS/MS	By MS/MS	By MS/MS	11.8	14.2	12.6	14.2	11.8	14.2	4002200	4550200	3412600
Q9VGZ0	Q9VGZ0	Probable cytochrome P450 12e1, mitochondrial	Cyp12e1	88259000	37050000	48274000	49311000	64813000	37138000	238410000	87238000	122050000	175700000	83550000	67242000	1	5	4	4	5	3	2	2	4	4	5	3	2	2	59.684	522	522	0	13.023	By MS/MS	By MS/MS	By MS/MS	By MS/MS	By MS/MS	By MS/MS	8.8	8.8	10.2	7.3	5.9	3.4	5892800	3231000	4520200
Q7KSQ0	Q7KSQ0	LD46175p	sea	55614000	31688000	50779000	46491000	97395000	63174000	238030000	100530000	170790000	152360000	292750000	260290000	1	8	7	4	4	5	6	6	7	4	4	5	6	6	34.093	317	317	0	17.399	By MS/MS	By MS/MS	By MS/MS	By MS/MS	By MS/MS	By MS/MS	19.2	11.7	9.8	12.6	17.4	16.4	9025500	2876800	8132700
Q7K161	Q7K161	LD06095p	IPP	78530000	76287000	76434000	100660000	85717000	118580000	237760000	259690000	274740000	281060000	314830000	370830000	1	8	5	6	6	7	7	7	5	6	6	7	7	7	40.497	357	357	0	15.7	By MS/MS	By MS/MS	By MS/MS	By MS/MS	By MS/MS	By MS/MS	17.1	17.1	17.1	17.1	19.6	17.1	4057900	5921800	6289400
Q9VXK6	Q9VXK6	Eukaryotic translation initiation factor 5	eIF5	56096000	61857000	53766000	68043000	50286000	51271000	237580000	394850000	264590000	255590000	170500000	241800000	1	10	8	8	6	7	6	7	8	8	6	7	6	7	51.699	464	464	0	49.849	By MS/MS	By MS/MS	By MS/MS	By MS/MS	By MS/MS	By MS/MS	18.3	16.8	14.9	17	14.9	14.9	4970200	10324000	5465200
P41126	P41126	Large ribosomal subunit protein eL13	RpL13	82434000	43102000	140190000	59367000	267270000	147690000	236420000	111430000	486220000	170190000	999020000	582630000	1	15	8	4	8	6	14	10	8	4	8	6	14	10	24.951	218	218	0	59.165	By MS/MS	By MS/MS	By MS/MS	By MS/MS	By MS/MS	By MS/MS	27.5	17	30.7	22.5	46.8	34.4	13662000	5576100	27316000
Q9W4J6	Q9W4J6	LD19190p	Dmel\CG11436	228680000	189590000	134390000	183790000	215240000	153800000	235950000	203630000	178370000	200740000	183090000	170500000	1	2	1	1	1	1	2	1	1	1	1	1	2	1	53.8	465	465	0.0023599	2.9564	By matching	By matching	By MS/MS	By matching	By MS/MS	By MS/MS	1.5	1.5	1.5	1.5	3.7	1.5	6939700	5989100	5246100
M9PDW8	M9PDW8	Uncharacterized protein, isoform T	CG3950	68163000	106710000	117080000	100830000	94078000	126860000	232790000	979620000	1289000000	811750000	468220000	1225000000	1	31	6	19	18	16	13	26	6	19	18	16	13	26	580.2	5182	5182	0	165.64	By MS/MS	By MS/MS	By MS/MS	By MS/MS	By MS/MS	By MS/MS	2	5.7	5.5	4.5	3.6	7.1	105960	781380	1249200
Q9VG09;P09957	Q9VG09	L-dopachrome tautomerase yellow-f	yellow-f	178010000	169770000	155740000	160480000	217610000	187460000	231760000	204440000	329050000	199610000	323760000	251290000	2	6	3	1	4	1	5	2	3	1	4	1	5	2	49.108	429	429;541	0	15.124	By MS/MS	By MS/MS	By MS/MS	By MS/MS	By MS/MS	By MS/MS	8.9	1.6	11.9	1.6	14.2	4	7947400	8888600	10801000
H9XVP2	H9XVP2	Unc-13, isoform E	unc-13	76277000	95887000	89628000	111060000	53121000	34895000	230030000	300100000	199840000	488040000	91038000	78605000	1	9	4	6	6	8	2	4	4	6	6	8	2	4	360.41	3186	3186	0	36.45	By MS/MS	By MS/MS	By MS/MS	By MS/MS	By MS/MS	By MS/MS	1.5	2.5	2.6	3.6	1.2	1.3	727500	1098500	795060
Q7JWF1	Q7JWF1	Electron transfer flavoprotein-ubiquinone oxidoreductase	Etf-QO	66996000	35568000	79104000	59757000	44536000	47188000	228540000	117680000	471300000	295470000	120950000	150130000	1	7	6	5	7	6	4	5	6	5	7	6	4	5	65.987	604	604	0	26.661	By MS/MS	By MS/MS	By MS/MS	By MS/MS	By MS/MS	By MS/MS	11.4	8.8	15.7	11.4	7.5	10.1	4151400	2309900	7367300
Q0KI98	Q0KI98	tryptophan--tRNA ligase	TrpRS	100510000	88814000	81492000	78785000	107590000	70035000	228530000	364070000	293390000	278740000	250680000	211440000	1	8	4	6	6	5	5	5	4	6	6	5	5	5	47.97	430	430	0	30.325	By MS/MS	By MS/MS	By MS/MS	By MS/MS	By MS/MS	By MS/MS	11.6	18.6	21.4	16.5	17	16.5	3725900	3797000	783420
A0A0B4JDC9	A0A0B4JDC9	RIM-binding protein, isoform F	Rbp	60961000	85816000	149960000	117940000	58134000	80894000	228240000	297740000	931030000	957250000	176250000	262740000	1	12	4	6	11	12	5	7	4	6	11	12	5	7	194.04	1844	1844	0	50.8	By MS/MS	By MS/MS	By MS/MS	By MS/MS	By MS/MS	By MS/MS	2.4	4.2	8.1	8.6	3.3	4.8	2930900	5401200	8107900
Q9VMU5	Q9VMU5	Protein quick-to-court	qtc	86622000	14703000	25340000	11048000	24377000	0	227230000	64090000	122410000	31061000	46737000	14951000	1	7	7	3	4	3	3	1	7	3	4	3	3	1	80.086	721	721	0	21.492	By MS/MS	By MS/MS	By MS/MS	By MS/MS	By MS/MS	By MS/MS	12.2	5.7	7.9	4.9	4.9	1.7	1840800	1780300	970630
Q9XTL9	Q9XTL9	Glycogen phosphorylase	Glyp	68002000	49626000	129290000	112330000	35429000	38508000	226600000	314060000	714660000	482450000	68669000	112080000	1	15	9	8	13	11	2	5	9	8	13	11	2	5	96.996	844	844	0	81.743	By MS/MS	By MS/MS	By MS/MS	By MS/MS	By MS/MS	By MS/MS	12.3	10.9	20.4	16.1	2.4	7.3	2856500	4077100	7689900
Q27294	Q27294	RNA-binding protein cabeza	caz	131150000	170230000	200660000	153170000	138750000	155930000	226340000	378210000	335380000	282920000	159300000	294210000	1	5	5	4	5	5	3	5	5	4	5	5	3	5	38.838	399	399	0	50.03	By MS/MS	By MS/MS	By MS/MS	By MS/MS	By MS/MS	By MS/MS	21.6	18.5	21.6	21.6	15.3	21.6	13314000	22247000	19728000
Q9VXZ8	Q9VXZ8	BcDNA.GH02901	pdgy	53488000	34007000	36801000	53772000	31087000	45883000	225050000	198610000	147320000	213540000	48109000	203560000	1	10	6	6	5	5	3	5	6	6	5	5	3	5	65.569	597	597	0	20.698	By MS/MS	By MS/MS	By MS/MS	By MS/MS	By MS/MS	By MS/MS	14.9	14.2	11.7	13.4	7.4	13.6	4990600	4910800	2251600
Q9VU68	Q9VU68	Actin-interacting protein 1	flr	59786000	59734000	47496000	50437000	44397000	63955000	223690000	417650000	421680000	326600000	167740000	389380000	1	15	7	12	11	8	6	9	7	12	11	8	6	9	66.549	608	608	0	52.834	By MS/MS	By MS/MS	By MS/MS	By MS/MS	By MS/MS	By MS/MS	14.1	26.6	25.3	15.8	11.3	18.9	4484200	8332000	8089300
Q8MS59	Q8MS59	Fatty acyl-CoA reductase wat	wat	74513000	122150000	65667000	69228000	62349000	116800000	223630000	1.0152e+09	339160000	394260000	154740000	728010000	1	16	6	15	10	11	6	15	6	15	10	11	6	15	59.514	517	517	0	57.965	By MS/MS	By MS/MS	By MS/MS	By MS/MS	By MS/MS	By MS/MS	13.2	28.6	19.1	19.7	9.9	28.4	8282700	29379000	12561000
Q7KNS3	Q7KNS3	Lissencephaly-1 homolog	Lis-1	58658000	57687000	46024000	49146000	66979000	68618000	223400000	447050000	213190000	323690000	301680000	511590000	1	13	9	11	10	8	10	11	9	11	10	8	10	11	46.459	411	411	0	136.17	By MS/MS	By MS/MS	By MS/MS	By MS/MS	By MS/MS	By MS/MS	26.8	32.8	27.5	21.2	33.3	37.7	7087100	11354000	5776000
Q9VZE4	Q9VZE4	RE70333p	cg1316	83133000	64299000	84259000	52966000	51590000	57802000	223290000	274890000	474380000	206740000	173200000	94448000	1	10	5	7	9	7	5	2	5	7	9	7	5	2	52.452	470	470	0	41.77	By MS/MS	By MS/MS	By MS/MS	By MS/MS	By MS/MS	By MS/MS	10.9	19.6	23.4	17.7	13.8	5.3	8588200	10573000	16424000
Q9W3W8	Q9W3W8	Large ribosomal subunit protein uL22	RpL17	53016000	36898000	59217000	53696000	161460000	82469000	223170000	136980000	235940000	234330000	481570000	328800000	1	6	5	3	4	3	5	5	5	3	4	3	5	5	21.593	186	186	0	21.427	By MS/MS	By MS/MS	By MS/MS	By MS/MS	By MS/MS	By MS/MS	19.9	11.3	16.7	11.3	19.4	19.9	9103900	5510300	13069000
Q9VJH8	Q9VJH8	FI03416p	Ugt37D1	126530000	241980000	165580000	139000000	56399000	220150000	222580000	1195100000	367640000	440840000	162500000	490920000	1	10	4	7	6	7	4	7	4	7	6	7	4	7	60.534	543	543	0	33.503	By MS/MS	By MS/MS	By MS/MS	By MS/MS	By MS/MS	By MS/MS	10.1	16	12.5	19.5	8.3	14.4	5324500	27952000	7342800
Q9Y0I1	Q9Y0I1	NuA4 complex subunit EAF3 homolog	MRG15	262660000	347480000	351620000	353380000	304490000	296270000	220750000	526100000	2.0271e+09	461470000	292220000	656500000	1	11	5	9	9	7	7	7	5	9	9	7	7	7	47.193	424	424	0	167.01	By MS/MS	By MS/MS	By MS/MS	By MS/MS	By MS/MS	By MS/MS	18.9	32.1	37.7	22.4	25.5	31.1	3942100	7389100	10203000
Q7KT58	Q7KT58	GH08155p	CT18477	112430000	87000000	78508000	94991000	43710000	55448000	220570000	230700000	261480000	161210000	36457000	142840000	1	8	7	4	3	6	2	6	7	4	3	6	2	6	51.659	455	455	0	22.437	By MS/MS	By MS/MS	By MS/MS	By MS/MS	By MS/MS	By MS/MS	20	11.9	7.7	16.5	3.3	16	8508400	8141300	11369000
Q9I7D0	Q9I7D0	phosphorylase kinase	PhKgamma	47547000	65264000	35885000	38774000	34791000	17536000	220530000	286500000	177670000	167400000	94901000	73883000	1	7	5	7	4	4	3	3	5	7	4	4	3	3	63.362	560	560	0	23.477	By MS/MS	By MS/MS	By MS/MS	By MS/MS	By MS/MS	By matching	14.1	20.7	11.6	13.6	10	8.8	2176300	3428500	1543200
P91685	P91685	Metabotropic glutamate receptor	mGluR	115590000	89119000	61842000	69394000	62349000	68724000	219970000	216480000	229740000	180550000	64752000	145290000	1	6	5	4	4	6	2	4	5	4	4	6	2	4	108.48	976	976	0	10.057	By MS/MS	By MS/MS	By MS/MS	By MS/MS	By matching	By matching	7.9	7.1	7.1	8.9	3.1	7.1	1554900	2647900	3038600
Q7K180	Q7K180	LD02709p	Map60	112730000	189750000	191440000	186990000	139490000	162120000	219690000	935790000	708190000	656730000	236550000	823730000	1	15	9	14	11	11	8	11	9	14	11	11	8	11	47.589	440	440	0	110.89	By MS/MS	By MS/MS	By MS/MS	By MS/MS	By MS/MS	By MS/MS	24.1	29.1	24.3	25.9	19.5	24.3	4588700	26010000	11990000
A0A0C4FEI8	A0A0C4FEI8	Granny smith, isoform F	grsm	111610000	80690000	68965000	56657000	61227000	44893000	219530000	224360000	105540000	130830000	123530000	55026000	1	6	4	5	4	4	4	2	4	5	4	4	4	2	71.179	655	655	0	31.215	By MS/MS	By MS/MS	By MS/MS	By MS/MS	By MS/MS	By MS/MS	8.4	13	8.2	11.1	8.7	4.3	6652600	3418600	1410600
Q9VIW3	Q9VIW3	Ran GTPase-activating protein	RanGAP	121950000	53299000	81511000	82839000	29103000	62329000	218150000	104420000	177600000	229010000	30855000	92500000	1	6	4	4	5	6	2	2	4	4	5	6	2	2	66.069	596	596	0	19.392	By MS/MS	By MS/MS	By MS/MS	By MS/MS	By MS/MS	By MS/MS	8.1	6.5	10.4	12.4	3.2	4.7	7271700	3480700	5333200
A4IJ70;Q9VLF0	A4IJ70	Dpr-interacting protein epsilon	DIP-epsilon	43477000	181290000	59805000	108010000	49117000	122770000	217040000	1158900000	389350000	627230000	110460000	759190000	2	10	6	9	6	7	4	10	6	9	6	7	4	10	51.072	467	467;532	0	66.391	By MS/MS	By MS/MS	By MS/MS	By MS/MS	By MS/MS	By MS/MS	16.9	21.8	17.8	20.1	11.8	23.3	3636700	24855000	6586100
A8JNC7	A8JNC7	Dpr-interacting protein delta, isoform D	DIP-delta	120540000	140330000	54847000	87735000	91295000	121690000	216930000	416520000	118460000	218960000	185870000	370240000	1	10	5	6	3	4	5	9	5	6	3	4	5	9	51.921	469	469	0	26.776	By MS/MS	By MS/MS	By MS/MS	By MS/MS	By MS/MS	By MS/MS	12.8	13.6	7.5	9.2	11.1	17.7	8677100	14693000	4738400
Q7K0S5	Q7K0S5	GDI interacting protein 3, isoform B	Gint3	57155000	66090000	45697000	79502000	47363000	52551000	216870000	447880000	149480000	434240000	215280000	249500000	1	12	9	9	6	8	9	8	9	9	6	8	9	8	50.044	441	441	0	35.295	By MS/MS	By MS/MS	By MS/MS	By MS/MS	By MS/MS	By MS/MS	23.4	22.7	17.9	22.7	22.2	20.4	5107800	8265100	1802300
M9PF57	M9PF57	Uncharacterized protein, isoform M	CG8154	60238000	43304000	39613000	0	19006000	172380000	214960000	99056000	120450000	0	14875000	499530000	1	5	5	2	3	1	2	5	5	2	3	1	2	5	154.6	1385	1385	0	30.34	By MS/MS	By MS/MS	By MS/MS	By MS/MS	By MS/MS	By MS/MS	5.8	2.6	4.3	1.9	1.3	5.8	1539700	623980	368700
Q8T0R7	Q8T0R7	Chitinase-like protein Idgf5	Idgf5	132300000	164700000	85763000	192460000	201970000	203930000	213140000	361140000	134230000	1.0622e+09	251280000	482880000	1	12	5	5	4	10	7	6	5	5	4	10	7	6	50.107	444	444	0	51.446	By MS/MS	By MS/MS	By MS/MS	By MS/MS	By MS/MS	By MS/MS	13.5	20	10.1	29.1	18.7	23	3144300	3449000	5408900
P29742	P29742	Clathrin heavy chain	Chc	52369000	40030000	124080000	77000000	26296000	53106000	212440000	173300000	975220000	641460000	56025000	259910000	1	22	7	6	20	17	3	10	7	6	20	17	3	10	191.18	1678	1678	0	76.551	By MS/MS	By MS/MS	By MS/MS	By MS/MS	By MS/MS	By MS/MS	5.9	4.1	16.2	13.3	2	7.2	1609400	1287800	7199900
Q9VG08	Q9VG08	L-dopachrome tautomerase yellow-f2	yellow-f2	63411000	100620000	104820000	74694000	210580000	147560000	211820000	530000000	543970000	331170000	923540000	808590000	1	14	7	8	8	7	10	11	7	8	8	7	10	11	51.029	452	452	0	58.983	By MS/MS	By MS/MS	By MS/MS	By MS/MS	By MS/MS	By MS/MS	17.3	24.3	25.9	17.5	23.5	33.2	5955100	14545000	12121000
Q7K519	Q7K519	GH16429p	RagC-D	78574000	81633000	52028000	83238000	73456000	85215000	211670000	278760000	175780000	306810000	161920000	224410000	1	10	6	9	7	8	5	7	6	9	7	8	5	7	43.965	385	385	0	75.458	By MS/MS	By MS/MS	By MS/MS	By MS/MS	By MS/MS	By MS/MS	17.1	27	21.3	23.1	15.3	19.5	7648500	10548000	6359300
B7YZQ3	B7YZQ3	Prominin, isoform D	prom	38247000	24342000	345640000	233530000	14974000	45471000	211110000	197490000	3.16e+09	2.0033e+09	121630000	529090000	1	26	5	9	24	24	4	12	5	9	24	24	4	12	138.28	1235	1235	0	160.01	By MS/MS	By MS/MS	By MS/MS	By MS/MS	By MS/MS	By MS/MS	4.3	7.5	22.7	22.3	3.2	11.9	2345300	2292400	31576000
O77134	O77134	ATP synthase subunit e, mitochondrial	ATPsynE	127780000	90646000	115920000	118330000	404900000	340580000	203140000	171650000	245060000	249600000	585310000	638000000	1	3	3	2	3	2	3	3	3	2	3	2	3	3	9.0334	81	81	0	8.8838	By MS/MS	By MS/MS	By MS/MS	By MS/MS	By MS/MS	By MS/MS	33.3	24.7	33.3	24.7	33.3	33.3	17515000	13386000	19797000
Q9VEY5	Q9VEY5	MICOS complex subunit	Mic26-27	111800000	49651000	155920000	87490000	175730000	133620000	202730000	70951000	341590000	148000000	236370000	248740000	1	8	4	2	6	2	4	3	4	2	6	2	4	3	24.481	226	226	0	26.763	By MS/MS	By MS/MS	By MS/MS	By MS/MS	By MS/MS	By MS/MS	29.2	11.1	27.4	11.9	17.3	25.7	1536300	4434500	9266000
B7Z153	B7Z153	Dpr-interacting protein beta, isoform C	DIP-beta	79439000	61769000	33316000	75177000	77706000	86987000	202500000	132170000	42785000	218540000	204740000	274920000	1	6	5	5	1	4	3	5	5	5	1	4	3	5	61.172	555	555	0	41.286	By MS/MS	By MS/MS	By matching	By MS/MS	By MS/MS	By MS/MS	12.6	11.2	2	9.9	7.2	12.6	6842200	5746400	1860200
Q9VLT3	Q9VLT3	LD23292p	Mcr	40921000	82943000	108700000	85736000	53647000	63800000	202060000	531820000	723070000	812140000	232570000	338760000	1	15	7	8	12	14	7	9	7	8	12	14	7	9	202.78	1760	1760	0	112.49	By MS/MS	By MS/MS	By MS/MS	By MS/MS	By MS/MS	By MS/MS	5.6	5.8	9.4	10.4	5.5	7	1186600	4782500	5501500
Q9V3W9	Q9V3W9	UV excision repair protein RAD23	Rad23	110490000	134390000	93567000	128710000	112210000	114800000	201330000	402590000	233200000	345250000	89267000	229660000	1	8	3	7	5	7	3	4	3	7	5	7	3	4	45.78	414	414	0	87.918	By MS/MS	By MS/MS	By MS/MS	By MS/MS	By MS/MS	By MS/MS	15.7	31.9	24.2	29.7	13.5	18.8	1131600	6206400	2509600
Q7K3Z3	Q7K3Z3	NSFL1 cofactor p47	p47	69937000	64851000	56923000	56408000	67082000	50734000	198680000	169290000	187830000	183820000	121880000	150790000	1	10	6	4	7	6	6	5	6	4	7	6	6	5	43.38	407	407	0	70.977	By MS/MS	By MS/MS	By MS/MS	By MS/MS	By MS/MS	By MS/MS	25.6	21.1	31.7	28	22.9	23.6	4518600	4148400	3649900
Q7KVC9	Q7KVC9	FI04445p	Dmel\CG12038	61888000	47056000	34009000	46534000	43958000	56841000	198300000	245070000	85084000	304550000	49336000	165150000	1	7	4	5	3	6	2	3	4	5	3	6	2	3	46.699	407	407	0	22.626	By MS/MS	By MS/MS	By MS/MS	By MS/MS	By MS/MS	By MS/MS	12	13.5	6.6	15.2	4.2	8.8	5150100	8118900	2932700
Q9VJE5	Q9VJE5	Restin homolog	CLIP-190	77481000	102960000	75186000	77941000	60322000	58050000	197050000	592660000	344160000	488120000	181790000	164880000	1	9	5	8	5	9	5	4	5	8	5	9	5	4	189.06	1690	1690	0	53.095	By MS/MS	By MS/MS	By MS/MS	By MS/MS	By MS/MS	By MS/MS	3.2	5.3	3.2	6.4	3.2	3.3	885310	2908100	1214100
Q9VCX3	Q9VCX3	Large ribosomal subunit protein mL45	mRpL45	81633000	75971000	63864000	77371000	85660000	102100000	195750000	329100000	239890000	241270000	234320000	378780000	1	8	6	6	7	6	6	6	6	6	7	6	6	6	41.611	361	361	0	68.758	By MS/MS	By MS/MS	By MS/MS	By MS/MS	By MS/MS	By MS/MS	17.5	17.5	20.8	23.5	17.5	23.3	7095100	10670000	8005400
A0A0B4K6I6	A0A0B4K6I6	Uncharacterized protein, isoform B	CT19744	121880000	149220000	100010000	103550000	120410000	137410000	195070000	358900000	227260000	379340000	252610000	490690000	1	9	4	6	7	6	4	6	4	6	7	6	4	6	55.454	508	508	0	88.033	By MS/MS	By MS/MS	By MS/MS	By MS/MS	By MS/MS	By MS/MS	10.4	14.8	19.7	16.9	10.8	14.8	8127800	14954000	8475300
Q0E8X7	Q0E8X7	Reduction of Rh1, isoform A	roh	71694000	80671000	38344000	73356000	146360000	105740000	192210000	219820000	134250000	318920000	496060000	373990000	1	5	3	3	3	4	5	4	3	3	3	4	5	4	9.5409	82	82	0	7.9892	By MS/MS	By MS/MS	By MS/MS	By MS/MS	By MS/MS	By MS/MS	32.9	32.9	32.9	43.9	43.9	43.9	26080000	19717000	13090000
Q9VPI3	Q9VPI3	Chitin deacetylase-like 5, isoform B	Cda5	48221000	62315000	85258000	59253000	66282000	54969000	192140000	305480000	570590000	328680000	228930000	188470000	1	9	6	7	9	7	6	5	6	7	9	7	6	5	221.39	1998	1998	0	24.846	By MS/MS	By MS/MS	By MS/MS	By MS/MS	By MS/MS	By MS/MS	4	4	6.3	5	3.6	2.7	1402300	2527300	3703200
Q5U117	Q5U117	Enigma	Egm	46972000	45903000	61584000	54664000	52315000	56053000	191860000	261100000	537090000	206570000	150600000	263810000	1	13	8	9	11	7	6	9	8	9	11	7	6	9	70.808	639	639	0	60.098	By MS/MS	By MS/MS	By MS/MS	By MS/MS	By MS/MS	By MS/MS	15.3	16	21.3	13.1	11.9	16.3	2872300	5415900	10038000
Q9VWS3	Q9VWS3	Rab11 interacting protein, isoform A	Rip11	53595000	42333000	41600000	41977000	0	39486000	191850000	39401000	88182000	21685000	21119000	65881000	1	6	5	2	4	1	1	3	5	2	4	1	1	3	91.871	832	832	0	22.398	By MS/MS	By MS/MS	By MS/MS	By matching	By matching	By matching	7.8	3.7	5.9	1	1.9	4.8	4106000	775060	1466600
Q9VSC5	Q9VSC5	GM09977p	anon-WO0172774.138	247920000	366210000	129090000	391310000	164630000	315740000	191510000	529770000	167700000	1.485e+09	135140000	346810000	1	9	4	6	3	7	3	6	4	6	3	7	3	6	36.732	331	331	0	86.935	By MS/MS	By MS/MS	By MS/MS	By MS/MS	By MS/MS	By MS/MS	19.6	27.8	14.5	29.6	14.5	29.3	4462700	15073000	5091700
P18091	P18091	Alpha-actinin, sarcomeric	Actn	48575000	28421000	144780000	37591000	18683000	54898000	191350000	67580000	938390000	133820000	37977000	248980000	1	15	9	3	15	7	3	9	9	3	15	7	3	9	107.02	924	924	0	92.315	By MS/MS	By MS/MS	By MS/MS	By MS/MS	By matching	By MS/MS	11.6	4	20.5	9.4	3.6	11.9	1765800	387460	4948700
Q7K579	Q7K579	Diacylglycerol kinase	Dgkepsilon	52742000	75370000	52233000	36461000	40561000	50738000	190980000	342040000	229950000	85931000	86284000	243280000	1	7	6	6	6	4	3	6	6	6	6	4	3	6	60.053	534	534	0	24.935	By MS/MS	By MS/MS	By MS/MS	By MS/MS	By MS/MS	By MS/MS	14.2	13.9	13.9	9	8.2	13.9	7819500	14572000	8523000
Q9VSE8	Q9VSE8	UDP-glucuronate decarboxylase	Uxs	87880000	105680000	89006000	82024000	65069000	120960000	189160000	358340000	286860000	169270000	46632000	337920000	1	8	5	6	5	3	1	6	5	6	5	3	1	6	50.24	441	441	0	26.725	By MS/MS	By MS/MS	By MS/MS	By MS/MS	By MS/MS	By MS/MS	16.8	19	16.8	11.1	1.8	20	5288900	13392000	7079700
Q9VYQ9	Q9VYQ9	LD24662p	Tango4	58029000	91257000	59028000	57777000	64718000	71688000	188910000	459600000	343940000	213350000	222280000	365630000	1	9	3	6	7	6	5	7	3	6	7	6	5	7	52.696	482	482	0	60.843	By MS/MS	By MS/MS	By MS/MS	By MS/MS	By MS/MS	By MS/MS	15.1	21.6	23.4	23.4	21	25.5	2288700	3219100	8806400
M9NEH9	M9NEH9	Mushroom-body expressed, isoform K	mub	89296000	27864000	137870000	152800000	62597000	120110000	188870000	188540000	509310000	311250000	202750000	233630000	1	6	3	3	6	4	5	5	3	3	6	4	5	5	58.09	573	573	0	26.173	By MS/MS	By MS/MS	By MS/MS	By MS/MS	By MS/MS	By MS/MS	6.1	6.1	14.5	8.6	10.5	10.5	6606100	8827400	13196000
Q27593	Q27593	Cytochrome P450 6a8	Cyp6a8	73254000	50686000	35332000	35571000	50542000	62306000	187890000	183140000	117210000	93473000	91509000	147070000	1	6	5	5	4	3	3	4	5	5	4	3	3	4	58.117	506	506	0	23.069	By MS/MS	By MS/MS	By MS/MS	By MS/MS	By MS/MS	By MS/MS	14.8	15.4	13.4	8.1	9.5	11.5	5081000	3932700	2164900
Q9VR83	Q9VR83	Uncharacterized protein, isoform B	CT3673	122940000	108930000	0	77589000	114140000	93761000	184440000	248480000	0	133390000	142970000	134530000	1	3	3	3	1	3	3	3	3	3	1	3	3	3	46.674	425	425	0	24.331	By MS/MS	By MS/MS	By MS/MS	By MS/MS	By MS/MS	By MS/MS	11.3	11.3	3.5	11.3	11.3	11.3	1813800	1222000	0
R9PY60	R9PY60	Uncharacterized protein, isoform E	CG14091	80264000	108220000	104010000	87329000	85257000	93034000	184370000	395290000	498150000	448750000	164330000	293930000	1	11	4	5	11	8	3	6	4	5	11	8	3	6	139.62	1278	1278	0	50.732	By MS/MS	By MS/MS	By MS/MS	By MS/MS	By MS/MS	By MS/MS	5	7.1	12.2	9.8	4.3	8.1	1654400	2851200	4150900
P50882	P50882	Large ribosomal subunit protein uL6	RpL9	93093000	41861000	88889000	53242000	143450000	78209000	183220000	68186000	219510000	125980000	243310000	184760000	1	4	3	2	3	3	3	4	3	2	3	3	3	4	21.392	190	190	0	11.251	By matching	By matching	By MS/MS	By MS/MS	By MS/MS	By MS/MS	20.5	8.9	20.5	20.5	20.5	25.8	15410000	7576200	15716000
Q9VTG5	Q9VTG5	AarF domain containing kinase 5, isoform A	Adck5	87459000	121920000	59148000	63523000	72337000	92093000	181970000	749730000	104990000	283080000	161900000	267750000	1	7	5	7	4	6	5	5	5	7	4	6	5	5	64.214	557	557	0	31.244	By MS/MS	By MS/MS	By MS/MS	By MS/MS	By MS/MS	By MS/MS	11	15.4	8.8	13.5	11.5	11.5	2763700	5192800	1000800
O17445	O17445	Large ribosomal subunit protein eL15	RpL15	83438000	120660000	151140000	130190000	146290000	123600000	181830000	264240000	437740000	250740000	309060000	296620000	1	5	3	4	4	3	3	4	3	4	4	3	3	4	24.325	204	204	0	16.696	By MS/MS	By MS/MS	By MS/MS	By MS/MS	By MS/MS	By MS/MS	14.2	17.6	17.6	16.7	14.2	17.6	12708000	15626000	28921000
Q9VKM3	Q9VKM3	ATP synthase subunit	ATPsynG	94668000	40222000	95745000	84779000	228880000	148370000	181670000	52721000	308830000	254350000	440560000	341400000	1	4	3	1	4	4	4	4	3	1	4	4	4	4	10.872	99	99	0	16.379	By MS/MS	By MS/MS	By MS/MS	By MS/MS	By MS/MS	By MS/MS	37.4	15.2	37.4	37.4	37.4	37.4	23164000	7531600	29854000
Q9VAY3	Q9VAY3	Mitoferrin	mfrn	51604000	72288000	84723000	99100000	149360000	157840000	180240000	274080000	413710000	431090000	499540000	627850000	1	11	7	7	9	7	8	10	7	7	9	7	8	10	41.794	379	379	0	53.452	By MS/MS	By MS/MS	By MS/MS	By MS/MS	By MS/MS	By MS/MS	24.5	26.6	29.8	25.6	23	34.3	5531100	9007500	11755000
A0A0B4K7J4	A0A0B4K7J4	Glial cell line-derived neurotrophic family receptor-like, isoform E	Gfrl	100070000	140370000	57417000	144800000	92503000	138330000	178450000	404720000	169890000	459330000	153350000	346250000	1	3	3	3	3	3	3	3	3	3	3	3	3	3	140.43	1279	1279	0	54.397	By MS/MS	By MS/MS	By MS/MS	By MS/MS	By MS/MS	By MS/MS	3.4	3.4	3.4	3.4	3.4	3.4	652460	5012000	3061800
Q0E980	Q0E980	Uncharacterized protein, isoform C	Dmel\CG8547	129490000	125560000	87682000	93613000	97133000	125790000	176650000	357690000	305670000	253430000	106500000	357890000	1	9	1	7	7	5	5	6	1	7	7	5	5	6	68.023	618	618	0	132.73	By MS/MS	By MS/MS	By MS/MS	By MS/MS	By MS/MS	By MS/MS	3.2	18.9	17.8	13.8	12.3	15.4	6542700	3597400	2068300
Q9V5E1	Q9V5E1	Peptidyl-alpha-hydroxyglycine alpha-amidating lyase 1	Pal1	45573000	62514000	40210000	54611000	52700000	67199000	176220000	304980000	161350000	232460000	160060000	243460000	1	5	5	5	3	4	4	4	5	5	3	4	4	4	59.641	541	541	0	23.662	By MS/MS	By MS/MS	By MS/MS	By MS/MS	By MS/MS	By MS/MS	12.4	12.4	6.7	10.4	10.4	10.4	4636600	6258800	3258200
A1ZAP1	A1ZAP1	FI21220p1	Dmel\CG9646	56669000	35897000	45569000	66888000	24494000	82064000	175890000	45200000	74000000	78520000	21743000	77070000	1	2	2	2	2	2	2	2	2	2	2	2	2	2	99.09	889	889	0	39.13	By MS/MS	By MS/MS	By MS/MS	By matching	By MS/MS	By matching	3.1	3.1	3.1	3.1	3.1	3.1	5025300	1291400	2114300
Q9VGH2	Q9VGH2	Uncharacterized protein, isoform A	6959	37618000	87393000	46768000	64805000	17544000	50571000	175430000	219240000	128840000	233610000	20164000	89715000	1	6	4	4	3	4	2	2	4	4	3	4	2	2	48.055	425	425	0	21.316	By MS/MS	By MS/MS	By MS/MS	By MS/MS	By MS/MS	By MS/MS	12	11.1	8.2	12.2	4.9	4.9	4087800	10527000	4679800
Q9VHB8	Q9VHB8	2-oxoisovalerate dehydrogenase subunit alpha	Dmel\CG8199	63195000	55020000	61425000	49919000	112950000	79859000	175420000	122950000	220430000	182960000	411000000	281990000	1	8	4	3	5	5	7	5	4	3	5	5	7	5	49.743	439	439	0	45.773	By MS/MS	By MS/MS	By MS/MS	By MS/MS	By MS/MS	By MS/MS	18.7	7.5	14.4	13	23.2	21.6	2384200	3085400	6816400
Q9VBN5	Q9VBN5	60S ribosomal protein L27	RpL27	53525000	57905000	74094000	42205000	106750000	87729000	174710000	120140000	316480000	244850000	367010000	313430000	1	5	4	3	5	5	5	5	4	3	5	5	5	5	15.903	135	135	0	11.817	By matching	By MS/MS	By MS/MS	By MS/MS	By MS/MS	By MS/MS	31.1	31.1	37	37	37	37	8556000	5217000	15176000
P31009	P31009	Small ribosomal subunit protein uS5	RpS2	98006000	44303000	135010000	54486000	190310000	132170000	174420000	164640000	631920000	207750000	555260000	486410000	1	8	3	6	7	5	6	8	3	6	7	5	6	8	28.899	267	267	0	16.797	By MS/MS	By MS/MS	By MS/MS	By MS/MS	By MS/MS	By MS/MS	11.2	27	30	22.8	25.8	30	9075500	5385900	19585000
A0A0B4KFZ1	A0A0B4KFZ1	Entomoglyceroporin 4, isoform F	Eglp4	125380000	176740000	318710000	200720000	0	237300000	173970000	128660000	480550000	172430000	0	602720000	1	4	2	2	3	2	0	3	2	2	3	2	0	3	32.447	297	297	0	18.809	By MS/MS	By MS/MS	By MS/MS	By MS/MS		By MS/MS	7.4	7.1	10.1	7.1	0	11.4	2053400	10722000	9505800
Q9VXH0	Q9VXH0	GM01939p	Dmel\CG9992	125030000	428160000	61467000	50305000	59959000	122570000	172700000	864450000	135160000	153490000	61198000	232840000	1	4	2	2	3	3	2	3	2	2	3	3	2	3	34.691	322	322	0	44.865	By MS/MS	By MS/MS	By MS/MS	By MS/MS	By MS/MS	By MS/MS	12.4	12.4	15.5	15.5	11.5	15.5	2271600	1575400	2063900
Q6NP72	Q6NP72	GEO09659p1	Dmel\CG13220	68636000	32454000	109870000	76409000	153730000	83752000	172440000	19597000	160670000	192930000	294720000	154610000	1	3	3	1	3	3	3	3	3	1	3	3	3	3	16.385	153	153	0	30.622	By MS/MS	By matching	By MS/MS	By MS/MS	By MS/MS	By MS/MS	30.1	5.2	30.1	30.1	30.1	30.1	10914000	3266100	26778000
O46036	O46036	C-terminal-binding protein	CtBP	75854000	70041000	72898000	64499000	52178000	64187000	172270000	96054000	124160000	88455000	54146000	149950000	1	6	3	4	4	2	2	3	3	4	4	2	2	3	50.736	476	476	0	36.211	By MS/MS	By MS/MS	By MS/MS	By MS/MS	By MS/MS	By MS/MS	9.9	9.7	9.5	6.1	6.1	10.1	1827000	561390	1046000
P25157	P25157	Guanine nucleotide-binding protein subunit alpha homolog	cta	66370000	77863000	43596000	67184000	80280000	87447000	170010000	234190000	144980000	265120000	192740000	265910000	1	6	5	4	4	4	5	5	5	4	4	4	5	5	52.753	457	457	0	34.567	By MS/MS	By MS/MS	By MS/MS	By MS/MS	By MS/MS	By MS/MS	17.3	12	12	12	17.3	14.4	5218600	6946800	3918900
Q9W3M7	Q9W3M7	RNA helicase	mahe	0	0	0	0	0	0	168020000	0	0	0	0	0	1	1	1	0	0	0	0	0	1	0	0	0	0	0	100.42	945	945	1	-2	By MS/MS	By matching	By matching	By matching	By matching	By matching	5.5	2.3	2.3	2.3	2.3	2.3	4541100	0	0
Q9VMS1	Q9VMS1	Cyclope, isoform A	cype	138120000	62241000	111060000	104620000	391860000	217620000	168010000	93681000	178740000	158110000	556750000	304330000	1	2	2	2	2	2	2	2	2	2	2	2	2	2	8.2955	77	77	0	7.135	By MS/MS	By MS/MS	By MS/MS	By MS/MS	By MS/MS	By MS/MS	29.9	29.9	29.9	29.9	29.9	29.9	33601000	18736000	35748000
P49415	P49415	Syndecan	Sdc	102010000	87185000	92916000	88371000	79646000	73043000	168010000	209930000	227000000	176520000	107630000	155420000	1	5	3	4	4	5	2	4	3	4	4	5	2	4	42.088	399	399	0	22.662	By MS/MS	By MS/MS	By MS/MS	By MS/MS	By MS/MS	By MS/MS	5.8	5.8	5.8	5.8	2.5	5.8	15274000	19084000	20636000
A8JR01	A8JR01	Kramer, isoform I	kmr	154360000	66853000	111970000	100520000	184550000	143380000	167260000	103860000	145890000	125350000	158080000	183380000	1	5	1	3	3	4	2	2	1	3	3	4	2	2	343.12	3090	3090	0	18.959	By MS/MS	By MS/MS	By MS/MS	By MS/MS	By MS/MS	By MS/MS	0.3	1.1	1.1	1.4	0.6	0.8	1257600	780880	1096900
A1Z7H7	A1Z7H7	FI19801p1	Dmel\CG8586	73926000	84792000	92268000	73494000	102010000	78294000	167200000	331880000	405250000	373350000	193990000	393500000	1	6	3	5	5	6	4	6	3	5	5	6	4	6	49.632	444	444	0	19.589	By MS/MS	By MS/MS	By MS/MS	By MS/MS	By MS/MS	By MS/MS	7	11.7	11.7	16	9.7	16	8360100	12780000	15815000
Q7KLV9	Q7KLV9	26S proteasome non-ATPase regulatory subunit 11	Rpn6	54770000	30593000	125550000	45807000	129840000	84489000	167070000	116540000	748190000	254480000	499310000	419580000	1	12	4	4	11	6	10	10	4	4	11	6	10	10	47.263	422	422	0	60.027	By MS/MS	By MS/MS	By MS/MS	By MS/MS	By MS/MS	By MS/MS	12.6	14.5	31	19.4	30.6	28	2416500	3035500	11315000
A0A0B4KFZ4	A0A0B4KFZ4	Transmembrane 4 superfamily, isoform C	TM4SF	87714000	49567000	204910000	118210000	55475000	76194000	166220000	117980000	1.0237e+09	458870000	82111000	226290000	1	6	4	3	6	6	4	4	4	3	6	6	4	4	32.796	292	292	0	25.356	By MS/MS	By MS/MS	By MS/MS	By MS/MS	By MS/MS	By MS/MS	7.9	8.2	14.7	14.7	8.2	8.2	5426200	3358400	24134000
Q9VJ44	Q9VJ44	SD06839p	Dmel\CG17597	61834000	73204000	54371000	85830000	69140000	107920000	166150000	208670000	69574000	229030000	140530000	253400000	1	5	4	4	3	4	2	4	4	4	3	4	2	4	43.904	407	407	0	40.341	By MS/MS	By MS/MS	By MS/MS	By MS/MS	By MS/MS	By MS/MS	49.6	50.6	49.6	58	49.1	50.6	9230700	11593000	3865200
Q24046	Q24046	Sodium/potassium-transporting ATPase subunit beta-1	nrv1	71062000	27770000	70309000	73654000	171180000	113300000	164600000	90023000	172560000	152580000	452810000	311140000	1	7	4	4	4	3	6	5	4	4	4	3	6	5	35.309	309	309	0	15.119	By MS/MS	By matching	By MS/MS	By MS/MS	By MS/MS	By MS/MS	16.2	16.2	16.2	13.3	22.7	19.1	5856600	2955300	3941600
A1ZBH3	A1ZBH3	FI04476p	Dmel\CG15111	99224000	107120000	53938000	98602000	91592000	99715000	163930000	263680000	170250000	236020000	216900000	247890000	1	8	5	5	5	5	7	8	5	5	5	5	7	8	47.361	411	411	0	34.434	By MS/MS	By MS/MS	By MS/MS	By MS/MS	By MS/MS	By MS/MS	16.1	16.1	17.5	15.3	22.9	25.3	7806200	11545000	5692300
Q27589	Q27589	Cytochrome P450 4d2	Cyp4d2	38663000	33816000	18669000	27709000	43246000	33456000	163270000	92317000	26479000	138830000	107720000	72120000	1	7	6	5	2	5	5	3	6	5	2	5	5	3	57.913	501	501	0	21.21	By MS/MS	By MS/MS	By MS/MS	By MS/MS	By MS/MS	By MS/MS	16.6	13.2	5.4	14.8	13.8	9.4	2032200	410550	882640
Q9VN93	Q9VN93	Putative cysteine proteinase CG12163	CG12163	52938000	41295000	68160000	49794000	85399000	48508000	161510000	141240000	272830000	152200000	294700000	126360000	1	8	4	4	6	4	7	5	4	4	6	4	7	5	68.96	614	614	0	32.05	By MS/MS	By MS/MS	By MS/MS	By MS/MS	By MS/MS	By MS/MS	8.3	9.3	14	8.3	15.8	11.2	1251900	875080	948970
Q9W011	Q9W011	Probable cytochrome P450 4d20	Cyp4d20	54010000	275060000	36618000	179500000	81186000	352350000	160850000	1400400000	120370000	923440000	251420000	1294000000	1	16	3	14	3	11	7	16	2	13	2	10	6	15	58.213	510	510	0	86.797	By MS/MS	By MS/MS	By MS/MS	By MS/MS	By MS/MS	By MS/MS	5.1	28.8	6.5	25.3	16.3	33.5	4679300	24720000	2479800
Q9VXA3	Q9VXA3	LP21163p	RSG7	46686000	48702000	38228000	53165000	66135000	53647000	160330000	193260000	135830000	124300000	106330000	133070000	1	8	5	5	5	4	2	5	5	5	5	4	2	5	70.155	647	647	0	40.746	By MS/MS	By MS/MS	By MS/MS	By MS/MS	By MS/MS	By MS/MS	9.6	10	11.9	7.6	4.2	9.7	4373300	4308600	2662100
Q7KN62	Q7KN62	Transitional endoplasmic reticulum ATPase TER94	TER94	61992000	113430000	115920000	150430000	29116000	96357000	159040000	409860000	529220000	724200000	45298000	377240000	1	14	4	10	10	10	2	7	4	10	10	10	2	7	88.858	801	801	0	74.209	By MS/MS	By MS/MS	By MS/MS	By MS/MS	By MS/MS	By MS/MS	8.6	19.2	18.9	22.8	4.2	16.5	2726500	6923000	6682700
P02574	P02574	Actin, larval muscle	Act79B	51726000	24594000	131820000	23455000	160380000	100340000	158130000	49706000	402670000	49364000	357300000	248080000	1	4	3	2	4	2	4	4	3	2	4	2	4	4	41.786	376	376	0	40.945	By MS/MS	By matching	By MS/MS	By matching	By MS/MS	By MS/MS	61.4	59.8	67	60.6	74.7	67	5967900	1336800	15745000
Q9VFP6	Q9VFP6	Inositol polyphosphate 1-phosphatase	Ipp	40775000	48895000	39253000	55862000	34338000	46498000	154950000	213660000	127860000	102980000	101400000	99495000	1	6	4	6	3	3	4	3	4	6	3	3	4	3	40.712	375	375	0	24.77	By MS/MS	By MS/MS	By MS/MS	By MS/MS	By MS/MS	By MS/MS	12	18.9	9.1	8	12	7.5	8608300	10109000	7103200
P12982;Q05547;A8QI94	P12982;Q05547	Serine/threonine-protein phosphatase alpha-2 isoform; Serine/threonine-protein phosphatase alpha-3 isoform	Pp1-87B;Pp1-13C	88992000	0	54928000	0	52954000	80836000	154770000	0	74722000	0	129600000	107350000	3	5	2	0	3	0	4	3	0	0	0	0	1	1	34.542	302	302;302;317	0	34.637	By MS/MS	By matching	By MS/MS	By matching	By MS/MS	By MS/MS	22.2	10.6	19.5	6.3	29.8	23.8	9673000	0	4670100
Q9W1H6	Q9W1H6	GH04238p	Dmel\CG5597	49800000	66970000	27590000	55828000	46724000	67805000	154390000	168880000	56581000	195990000	98574000	214440000	1	4	4	3	2	4	3	4	4	3	2	4	3	4	29.649	260	260	0	43.631	By MS/MS	By MS/MS	By MS/MS	By MS/MS	By MS/MS	By MS/MS	21.5	15.8	13.1	21.5	18.8	21.5	8271000	12991000	4352400
Q95U34	Q95U34	GH11113p	Galk	94417000	49337000	54883000	29967000	85847000	13796000	153810000	199810000	224930000	90074000	213380000	71396000	1	9	5	5	7	4	6	3	5	5	7	4	6	3	54.126	490	490	0	32.138	By MS/MS	By MS/MS	By MS/MS	By MS/MS	By MS/MS	By MS/MS	11	11.8	16.7	9.4	14.3	7.1	2855500	6644700	4817500
Q9VBK9	Q9VBK9	Protein FAM98B	Dmel\CG5913	55421000	62116000	48246000	49006000	46332000	53087000	152880000	253600000	167200000	149030000	77102000	159000000	1	5	4	5	4	4	3	5	4	5	4	4	3	5	49.967	454	454	0	14.438	By MS/MS	By MS/MS	By MS/MS	By MS/MS	By MS/MS	By MS/MS	10.4	14.3	10.4	12.6	6.4	14.3	4347900	6040200	4885000
Q960D4	Q960D4	SD06560p	EG:22E5.5	47408000	56498000	47717000	59503000	34783000	42869000	150840000	231250000	224720000	120180000	64470000	141490000	1	8	4	7	6	4	3	6	4	7	6	4	3	6	65.005	593	593	0	25.704	By MS/MS	By MS/MS	By MS/MS	By MS/MS	By MS/MS	By MS/MS	10.3	15.5	13.8	9.4	7.9	12.1	2128200	2980100	3446800
M9MSL4	M9MSL4	Centrosomal protein 135kDa, isoform B	Cep135	148850000	132720000	94769000	115190000	140070000	113310000	148750000	248980000	118400000	135940000	118950000	115950000	1	2	1	2	1	1	1	1	1	2	1	1	1	1	123.76	1065	1065	0.0085714	2.4344	By MS/MS	By MS/MS	By MS/MS	By MS/MS	By MS/MS	By MS/MS	1.1	1.8	1.1	1.1	1.1	1.1	2656300	4446100	2114300
Q27594	Q27594	Cytochrome P450 6a9	Cyp6a9	59807000	94523000	36924000	51181000	84908000	80288000	148620000	377810000	73602000	115060000	177350000	127960000	1	3	3	3	2	2	3	2	3	3	2	2	3	2	58.004	504	504	0	20.337	By MS/MS	By MS/MS	By matching	By MS/MS	By MS/MS	By MS/MS	17.5	19.8	15.1	14.1	17.5	15.5	1548300	6080000	1052200
Q95R35	Q95R35	Cytosol aminopeptidase	S-Lap4	80092000	710410000	30570000	298940000	168800000	1081700000	147340000	1.8601e+09	53434000	974690000	13980000	1.7001e+09	1	19	1	14	2	12	1	16	0	13	2	11	1	15	57.522	524	524	0	86.616	By MS/MS	By MS/MS	By MS/MS	By MS/MS	By matching	By MS/MS	1.5	27.1	6.5	28.1	3.4	34.7	4752900	54442000	1723700
A1ZA47	A1ZA47	PDZ and LIM domain protein Zasp	Zasp52	44177000	22845000	46690000	36907000	41895000	73888000	146920000	51545000	129700000	69930000	57229000	292660000	1	5	4	2	3	3	2	5	4	2	3	3	2	5	238.06	2194	2194	0	45.887	By MS/MS	By MS/MS	By MS/MS	By MS/MS	By MS/MS	By MS/MS	3.1	1.8	2.1	2.5	1.1	3.6	1008000	213060	1259200
Q9VM65	Q9VM65	FGFR1 oncogene partner 2 homolog	Fgop2	67413000	67569000	28662000	53746000	77641000	100550000	146600000	77867000	15303000	71229000	113260000	160930000	1	4	3	3	1	3	3	4	3	3	1	3	3	4	35.149	315	315	0	8.7886	By MS/MS	By MS/MS	By matching	By MS/MS	By MS/MS	By MS/MS	11.4	11.4	2.9	11.4	11.4	14.6	11277000	5989800	1177200
Q9VMC3	Q9VMC3	LD35051p	Dmel\CG31637	49721000	82374000	45048000	67328000	66414000	69288000	145220000	419560000	115090000	302680000	136890000	354050000	1	7	5	7	4	6	4	7	5	7	4	6	4	7	55.539	486	486	0	44.823	By MS/MS	By MS/MS	By MS/MS	By MS/MS	By MS/MS	By MS/MS	12.8	17.1	10.9	13.8	11.1	17.1	4292900	13716000	3402600
Q9VE18	Q9VE18	WD40 repeat-containing protein SMU1	Smu1	67856000	144070000	75688000	80295000	57284000	106930000	144790000	360990000	213630000	114890000	67915000	233490000	1	6	4	3	5	3	2	3	4	3	5	3	2	3	57.333	509	509	0	35.733	By MS/MS	By MS/MS	By MS/MS	By MS/MS	By MS/MS	By MS/MS	14.9	9.4	16.9	6.3	3.3	9.4	3533600	6679500	6367600
Q9W122	Q9W122	Matrix metalloproteinase 1, isoform C	Mmp1	81762000	65375000	101040000	58871000	112100000	190520000	144540000	372400000	240810000	273360000	272230000	674370000	1	8	5	7	4	4	4	8	5	7	4	4	4	8	64.669	584	584	0	41.022	By MS/MS	By MS/MS	By MS/MS	By MS/MS	By MS/MS	By MS/MS	13.4	18.3	8.2	13.4	7.7	20.4	2242300	8830700	2536200
Q9V4C0	Q9V4C0	Dopaminechrome tautomerase	yellow-h	36088000	45897000	42219000	34387000	47413000	34088000	144130000	248480000	235300000	121510000	148310000	99520000	1	6	5	6	5	4	3	3	5	6	5	4	3	3	53.397	463	463	0	32.265	By MS/MS	By MS/MS	By MS/MS	By MS/MS	By MS/MS	By MS/MS	12.1	15.3	12.1	9.7	6.9	6.9	2187200	5022900	4580200
Q23983	Q23983	Alpha-soluble NSF attachment protein	alphaSnap	39767000	0	34617000	14273000	170400000	41566000	143280000	0	166740000	38311000	450160000	165670000	1	7	3	0	4	1	7	4	3	0	4	1	7	4	33	292	292	0	42.724	By MS/MS		By MS/MS	By matching	By MS/MS	By MS/MS	14	0	18.8	4.5	34.6	19.2	4443700	0	3741400
Q9VLL3	Q9VLL3	A-kinase anchor protein 200	Akap200	67019000	48631000	76438000	64213000	40666000	112760000	142310000	93327000	227860000	210480000	45523000	252340000	1	8	3	4	6	6	1	4	3	4	6	6	1	4	79.028	753	753	0	68.8	By MS/MS	By MS/MS	By MS/MS	By MS/MS	By MS/MS	By MS/MS	6.4	6.5	12.4	10	2.3	6.5	2315200	2107100	4011500
Q9VN39	Q9VN39	RE74585p	Dmel\CG9775	61294000	41839000	71000000	105010000	130530000	207480000	141470000	99433000	218020000	404970000	285430000	611170000	1	9	4	4	7	8	5	9	4	4	7	8	5	9	46.128	421	421	0	65.078	By MS/MS	By MS/MS	By MS/MS	By MS/MS	By MS/MS	By MS/MS	9.3	11.4	15.9	19.7	11.4	23.5	3399300	3279700	7265800
Q8MLY8	Q8MLY8	Small ribosomal subunit protein eS8	RpS8	43508000	16464000	89888000	28532000	265580000	167630000	139450000	61952000	369110000	73548000	774890000	597280000	1	8	5	2	7	2	8	8	5	2	7	2	8	8	23.759	208	208	0	62.818	By MS/MS	By matching	By MS/MS	By MS/MS	By MS/MS	By MS/MS	31.7	12	45.7	13.5	51.4	51.4	9215500	6883600	24969000
Q7K2S9	Q7K2S9	Cytosol aminopeptidase	loopin-1	10610000	876930000	25322000	469000000	70541000	831200000	138300000	3.2952e+09	341490000	2.0363e+09	149220000	4449600000	1	17	3	15	4	15	4	16	2	14	3	14	3	15	56.722	526	526	0	123.13	By matching	By MS/MS	By MS/MS	By MS/MS	By MS/MS	By MS/MS	5.9	33.1	7.6	32.1	10.6	35.2	6013100	97180000	14847000
Q9VQR0	Q9VQR0	FI04421p	Dmel\CG3246	39858000	54744000	34137000	43585000	55959000	41526000	138270000	258970000	172500000	146170000	99733000	136470000	1	6	5	5	5	5	4	4	5	5	5	5	4	4	49.259	445	445	0	16.734	By MS/MS	By MS/MS	By MS/MS	By MS/MS	By MS/MS	By MS/MS	14.2	14.2	14.2	14.2	11.7	9.7	4913200	6498600	6009400
Q9VS10	Q9VS10	MIP08469p	Q9VS10	56007000	54614000	20931000	25869000	21723000	0	138170000	182750000	74977000	45017000	32506000	0	1	6	3	6	3	2	2	0	3	6	3	2	2	0	48.095	434	434	0	14.668	By MS/MS	By MS/MS	By MS/MS	By MS/MS	By matching		6.5	14.1	8.3	6.2	5.1	0	8127900	3274400	1387900
Q9VF27	Q9VF27	NADH dehydrogenase (ubiquinone) 23 kDa subunit	ND-23	59110000	0	53525000	9035600	270500000	39198000	137990000	0	175530000	23022000	886830000	135340000	1	7	3	0	4	1	6	3	3	0	4	1	6	3	24.578	217	217	0	33.643	By MS/MS		By MS/MS	By matching	By MS/MS	By MS/MS	15.7	0	20.7	10.1	36.9	17.5	6938100	0	8323500
Q9VN18	Q9VN18	FI03672p	Dmel\CG9855	94258000	76237000	56154000	52902000	87124000	78479000	137660000	231840000	142640000	223100000	169030000	187930000	1	6	3	6	4	4	4	5	3	6	4	4	4	5	41.884	382	382	0	37.301	By MS/MS	By MS/MS	By MS/MS	By MS/MS	By MS/MS	By MS/MS	9.2	17	9.9	14.1	9.9	12.6	6939200	12147000	5897800
Q9NFV7	Q9NFV7	GH01829p	Tep2	115210000	84845000	33476000	90742000	91923000	85261000	137400000	85189000	52003000	100650000	74323000	78572000	1	3	1	1	1	2	2	2	1	1	1	2	2	2	158.35	1420	1420	0	4.4783	By MS/MS	By MS/MS	By MS/MS	By MS/MS	By MS/MS	By MS/MS	0.6	0.6	0.6	1.6	1.3	1.6	1856700	1151200	702750
Q9VPA9	Q9VPA9	LD24894p	GYCb100B	57523000	78527000	31119000	74680000	29603000	38095000	136960000	181200000	20392000	127140000	34388000	105220000	1	5	4	4	1	3	2	4	4	4	1	3	2	4	85.081	759	759	0	26.323	By MS/MS	By MS/MS	By MS/MS	By MS/MS	By MS/MS	By matching	7.8	7.8	1.8	4.7	3.4	7.8	2439600	4003000	703180
A1ZBG9	A1ZBG9	Beta-glucuronidase	Dmel\CG15117	59366000	39100000	56812000	38207000	31864000	50796000	136380000	96516000	110110000	103800000	51501000	74504000	1	3	3	3	3	2	2	3	3	3	3	2	2	3	77.035	670	670	0	47.977	By MS/MS	By MS/MS	By MS/MS	By MS/MS	By MS/MS	By MS/MS	4.8	4.8	4.8	3.7	3.4	4.8	2917900	1633900	908940
Q3KN41	Q3KN41	Neurexin 1	Nrx-1	101260000	58663000	398300000	195530000	38294000	84254000	133370000	121170000	1.0019e+09	473730000	50144000	143580000	1	12	2	3	9	12	3	3	2	3	9	12	3	3	199.61	1840	1840	0	42.814	By MS/MS	By MS/MS	By MS/MS	By MS/MS	By MS/MS	By MS/MS	1.5	2.4	7	8	2.4	2.6	1754900	1013500	4816400
Q9VJ19	Q9VJ19	Large ribosomal subunit protein eL30	RpL30	59099000	39048000	52934000	45604000	91216000	58610000	133140000	89734000	166140000	109050000	170200000	193440000	1	4	3	3	3	3	3	4	3	3	3	3	3	4	12.234	111	111	0	18.457	By MS/MS	By MS/MS	By MS/MS	By MS/MS	By MS/MS	By MS/MS	42.3	42.3	32.4	32.4	32.4	49.5	18522000	5611500	33228000
Q9VY91	Q9VY91	Programmed cell death protein 4	Pdcd4	64874000	151390000	42305000	52478000	42995000	50840000	132470000	272450000	106520000	44435000	53152000	146160000	1	6	4	6	2	1	2	3	4	6	2	1	2	3	56.354	509	509	0	18.433	By MS/MS	By MS/MS	By MS/MS	By MS/MS	By MS/MS	By MS/MS	7.3	14.7	4.1	1.6	4.3	7.9	2867400	5135000	1536700
O18332;O15971;O18338	O18332	FI01544p	Rab1	51762000	34218000	42948000	42162000	126900000	79753000	131320000	72029000	105620000	129200000	303090000	214980000	3	4	3	4	3	4	4	4	3	4	3	4	4	4	22.762	205	205;204;207	0	26.198	By MS/MS	By MS/MS	By MS/MS	By MS/MS	By MS/MS	By MS/MS	17.1	25.4	17.1	25.4	25.4	25.4	7460400	1923200	4257500
Q9VPI6	Q9VPI6	Galectin	galectin	43516000	53939000	39543000	55026000	36643000	48491000	131190000	203420000	94704000	213900000	49295000	175410000	1	4	4	4	3	4	2	4	4	4	3	4	2	4	57.567	503	503	0	40.319	By MS/MS	By MS/MS	By MS/MS	By MS/MS	By MS/MS	By MS/MS	9.5	9.5	8	9.5	3.4	9.5	2393100	4318500	772550
Q9VPU8	Q9VPU8	KRR1 small subunit processome component homolog	dbe	103010000	105840000	83280000	103840000	74448000	26297000	130930000	159290000	147000000	146520000	84569000	27458000	1	1	1	1	1	1	1	1	1	1	1	1	1	1	39.843	345	345	1	-2	By MS/MS	By MS/MS	By MS/MS	By MS/MS	By MS/MS	By MS/MS	3.8	3.8	3.8	3.8	3.8	3.8	7701500	9369800	8647200
Q0E8N2	Q0E8N2	MIP16918p	step	73154000	81477000	49107000	78005000	59700000	51994000	130860000	185710000	101540000	121390000	105760000	90646000	1	4	3	3	4	2	3	2	3	3	4	2	3	2	82.536	727	727	0	12.201	By MS/MS	By MS/MS	By MS/MS	By MS/MS	By MS/MS	By matching	4.7	4.7	5.6	3	4.7	3	2675300	3960300	1718000
Q9VSZ1	Q9VSZ1	GH05942p	DmTOM1	39316000	34311000	61227000	62711000	19369000	30419000	130500000	103740000	168870000	205240000	22397000	74103000	1	6	4	4	5	5	2	4	4	4	5	5	2	4	57.659	543	543	0	50.867	By MS/MS	By MS/MS	By MS/MS	By MS/MS	By MS/MS	By MS/MS	13.3	9.2	11.2	11.2	6.1	9.2	3079100	3521800	6270900
Q0KIE7	Q0KIE7	Ankyrin, isoform B	Ank	44844000	69109000	80361000	77719000	49380000	64771000	128820000	425450000	617670000	436450000	95284000	323380000	1	13	8	9	13	10	3	8	8	9	13	10	3	8	170.17	1549	1549	0	36.817	By MS/MS	By MS/MS	By MS/MS	By MS/MS	By MS/MS	By MS/MS	7.2	8.6	11	8	3.4	7.2	1000900	3553000	5067100
Q9VVT2	Q9VVT2	Protein Im not dead yet	Indy	271920000	229980000	206370000	148090000	195430000	237870000	128160000	476720000	433200000	342370000	569590000	236440000	1	6	3	5	4	3	5	3	3	5	4	3	5	3	65.585	590	590	0	12.762	By MS/MS	By MS/MS	By MS/MS	By MS/MS	By MS/MS	By MS/MS	5.8	6.8	6.8	6.4	8.1	6.8	2632800	20354000	20958000
Q961L4	Q961L4	Death resistor Adh domain containing target, isoform C	Drat	36640000	85839000	44216000	81176000	27593000	23000000	127520000	140810000	181910000	211640000	78578000	45516000	1	5	3	3	5	4	5	2	3	3	5	4	5	2	47.029	434	434	0	50.786	By MS/MS	By MS/MS	By MS/MS	By MS/MS	By MS/MS	By MS/MS	15.9	12	21.7	17.3	21.7	5.8	6715800	5180500	10043000
Q9VCY1	Q9VCY1	RRM domain-containing protein	Dmel\CG6937	82417000	71641000	0	33078000	34779000	0	124730000	130390000	41865000	41766000	51648000	0	1	2	2	2	2	1	2	0	2	2	2	1	2	0	39.561	356	356	0	23.59	By MS/MS	By MS/MS	By MS/MS	By matching	By matching		7.6	7.6	7.6	4.2	7.6	0	6107500	6069400	3220400
Q9VM97	Q9VM97	Thrombospondin, isoform A	Tsp	118190000	136620000	146920000	169170000	169750000	115250000	124380000	223040000	247270000	259760000	201710000	147530000	1	4	3	4	3	2	3	3	3	4	3	2	3	3	118.25	1060	1060	0	10.581	By MS/MS	By MS/MS	By MS/MS	By MS/MS	By MS/MS	By MS/MS	2.7	3.5	2.5	1.8	2.7	2.7	2961400	4985100	5379200
A0A0B4K6Y7	A0A0B4K6Y7	Polychaetoid, isoform O	pyd	48831000	73438000	61487000	95311000	17834000	115320000	124110000	328690000	222590000	438700000	30365000	242370000	1	10	5	7	6	9	2	5	5	7	6	9	2	5	263.84	2395	2395	0	72.699	By MS/MS	By MS/MS	By MS/MS	By MS/MS	By MS/MS	By MS/MS	3.2	3.7	4.1	4.9	1.1	3.1	557990	1474500	859740
Q9NHA8	Q9NHA8	Gram-negative bacteria-binding protein 3	GNBP3	56637000	108950000	67644000	107880000	33175000	48468000	124070000	313860000	78397000	308690000	48048000	131430000	1	7	4	5	4	5	2	5	4	5	4	5	2	5	55.211	490	490	0	14.395	By MS/MS	By MS/MS	By MS/MS	By MS/MS	By MS/MS	By MS/MS	11	12.9	8	12.9	5.5	13.7	2845500	7778800	4126100
Q9VYT8	Q9VYT8	Probable cytochrome P450 28c1	Cyp28c1	97761000	89024000	47482000	109750000	46279000	73600000	123210000	137550000	78085000	292000000	107610000	179400000	1	6	2	3	2	4	4	3	2	3	2	4	4	3	57.41	505	505	0	14.403	By MS/MS	By MS/MS	By matching	By MS/MS	By MS/MS	By MS/MS	5.3	7.3	5.3	11.3	12.1	9.1	2945800	3694000	1764800
Q9VXF1	Q9VXF1	Serine/threonine-protein phosphatase 2B catalytic subunit 3	CanA-14F	67282000	73063000	90274000	64886000	65279000	96778000	123130000	268220000	368710000	231160000	155360000	356980000	1	7	5	5	6	6	5	6	2	2	2	3	2	3	64.285	584	584	0	22.063	By MS/MS	By MS/MS	By MS/MS	By MS/MS	By MS/MS	By MS/MS	9.1	9.1	10.4	10.4	9.1	10.4	2934900	6285500	10382000
Q9VIN5	Q9VIN5	AT04152p	Dmel\CG12617	63895000	84704000	0	0	86472000	0	122730000	112610000	0	0	49541000	0	1	1	1	1	0	0	1	0	1	1	0	0	1	0	11.034	96	96	1	-2	By MS/MS	By MS/MS			By MS/MS		7.3	7.3	0	0	7.3	0	20454000	18768000	0
Q9VF51	Q9VF51	Aldehyde oxidase 3, isoform A	AOX3	49919000	33011000	43879000	37029000	58717000	35790000	121770000	110930000	120480000	107750000	174570000	61973000	1	7	3	3	4	3	4	3	3	3	4	3	4	3	137.89	1254	1254	0	18.214	By MS/MS	By MS/MS	By MS/MS	By MS/MS	By MS/MS	By MS/MS	4	4	5.5	3.7	5.8	3	635140	493620	930490
Q9VJ45	Q9VJ45	UDP-glucuronosyltransferase	Ugt36E1	60697000	48496000	31942000	57460000	0	46046000	121200000	112660000	81786000	105460000	0	65982000	1	3	3	2	2	2	0	2	3	2	2	2	0	2	57.674	517	517	0	7.1539	By MS/MS	By MS/MS	By MS/MS	By MS/MS		By MS/MS	7.9	5.4	5.4	5.4	0	5.4	657450	2513000	1832700
Q8IPY3	Q8IPY3	Aspartate aminotransferase	Got2	32757000	0	39862000	22488000	68585000	22553000	120450000	0	122930000	101120000	185370000	47111000	1	9	6	0	4	6	7	2	6	0	4	6	7	2	48.172	431	431	0	42.105	By MS/MS		By MS/MS	By MS/MS	By MS/MS	By MS/MS	23	0	16.9	22	25.5	9.5	2700500	0	1922500
Q9W1R1	Q9W1R1	GH10609p	yellow-d	56699000	57518000	92222000	44317000	90544000	33823000	119570000	132830000	346700000	76448000	192370000	72039000	1	5	4	4	5	2	5	3	4	4	5	2	5	3	48.719	432	432	0	24.378	By MS/MS	By MS/MS	By MS/MS	By MS/MS	By MS/MS	By MS/MS	13	11.8	16	9.3	16	10.2	2895700	3350000	9953600
Q5U191	Q5U191	Pummelig, isoform A	puml	46877000	52726000	45063000	45526000	40651000	57169000	119280000	118890000	41960000	21258000	52215000	91065000	1	4	3	2	2	1	2	3	3	2	2	1	2	3	50.377	454	454	0	24.524	By MS/MS	By MS/MS	By MS/MS	By matching	By matching	By MS/MS	14.5	11.9	10.4	2.6	6.8	9.9	744300	1416300	1998100
Q7K1C5	Q7K1C5	GH21176p	Hyccin	38333000	63269000	50031000	60714000	41612000	78105000	119200000	195060000	136050000	183840000	57109000	204680000	1	5	4	4	4	4	2	4	4	4	4	4	2	4	59.918	544	544	0	17.13	By MS/MS	By MS/MS	By MS/MS	By MS/MS	By MS/MS	By MS/MS	7.9	7.9	7.9	7.9	4	7.9	4399300	5292700	4162000
Q9W1C8	Q9W1C8	LD24355p	Dmel\CG3163	57667000	69081000	83666000	84827000	61814000	80708000	119130000	126040000	285750000	207810000	169160000	217130000	1	8	5	6	7	6	7	6	5	6	7	6	7	6	41.522	368	368	0	22.696	By MS/MS	By MS/MS	By MS/MS	By MS/MS	By MS/MS	By MS/MS	11.4	11.4	16.8	14.1	16.8	13.9	5179700	5480100	12424000
Q9VHR2	Q9VHR2	Uncharacterized protein, isoform E	CG42286	112340000	102940000	97947000	51706000	104660000	0	118270000	113530000	112400000	95481000	87229000	0	1	2	1	1	1	2	1	0	1	1	1	2	1	0	206.57	1876	1876	0.00061387	3.4187	By MS/MS	By MS/MS	By matching	By MS/MS	By matching		1.2	1.2	1.2	2.2	1.2	0	1620100	1555200	1539700
Q9VGW9	Q9VGW9	LD25118p	mRpL37	84168000	39196000	154570000	86289000	131400000	186240000	117350000	98664000	714890000	253640000	461030000	758370000	1	13	3	4	10	5	7	10	3	4	10	5	7	10	45.757	408	408	0	154.76	By MS/MS	By MS/MS	By MS/MS	By MS/MS	By MS/MS	By MS/MS	11	14	32.6	16.2	24	31.1	393220	3269300	7824100
Q9VG69	Q9VG69	LP03547p	Srlp	111860000	107780000	151930000	143850000	140350000	220330000	115650000	127400000	253850000	245710000	151020000	535040000	1	5	1	1	4	5	2	3	1	1	4	5	2	3	41.619	378	378	0	60.604	By MS/MS	By MS/MS	By MS/MS	By MS/MS	By MS/MS	By MS/MS	5.3	5.3	19.3	26.2	11.6	15.3	6086800	6705400	2180800
Q9VME1	Q9VME1	FI01864p	CG33295	98933000	44701000	53152000	95219000	124720000	257080000	115530000	192360000	180880000	222410000	146880000	420310000	1	5	2	4	3	3	4	2	2	4	3	3	4	2	46.789	401	401	0	36.656	By MS/MS	By MS/MS	By MS/MS	By MS/MS	By MS/MS	By MS/MS	6.5	14.5	11.5	9.5	11.5	6.5	1287700	6273700	5931400
Q9VS57	Q9VS57	RE14391p	Sec63	131910000	221120000	171370000	199800000	135180000	142480000	115160000	369940000	212580000	334000000	102760000	181970000	1	5	1	1	3	4	1	2	1	1	3	4	1	2	85.853	753	753	0	12.329	By MS/MS	By MS/MS	By MS/MS	By MS/MS	By MS/MS	By MS/MS	0.9	0.9	5.3	7.8	0.9	4.4	3489600	11210000	3928600
Q7K1W4	Q7K1W4	Epoxide hydrolase	Jheh3	54453000	53760000	60260000	45799000	43755000	40706000	115010000	109640000	196190000	125660000	127520000	59645000	1	4	3	2	4	4	3	2	3	2	4	4	3	2	53.716	468	468	0	24.713	By MS/MS	By MS/MS	By MS/MS	By MS/MS	By MS/MS	By matching	9.2	5.1	11.5	11.5	8.1	6.2	5750700	1961400	1970600
Q9VAR6	Q9VAR6	Dpr-interacting protein gamma	DIP-gamma	62699000	68165000	34203000	64377000	76201000	93361000	114360000	136610000	81036000	134010000	138840000	214600000	1	5	3	3	3	2	4	3	3	3	3	2	4	3	45.291	413	413	0	17.178	By MS/MS	By MS/MS	By MS/MS	By MS/MS	By MS/MS	By MS/MS	9.7	12.6	12.6	7.7	15.5	12.6	3376900	4177900	2358700
Q6WV19	Q6WV19	Polypeptide N-acetylgalactosaminyltransferase 2	Pgant2	39377000	85864000	66022000	60279000	52663000	54341000	114190000	312020000	293300000	274450000	124230000	148730000	1	7	3	5	7	6	3	4	3	5	7	6	3	4	70.735	633	633	0	24.183	By MS/MS	By MS/MS	By MS/MS	By MS/MS	By MS/MS	By MS/MS	4.7	7.6	12.3	10	4.7	7.1	3806300	10401000	9776800
Q9VQQ5	Q9VQQ5	Lipase	Dmel\CG2772	62925000	0	109460000	0	173370000	0	114150000	0	293900000	0	333730000	0	1	3	3	0	3	0	3	0	3	0	3	0	3	0	46.306	416	416	0	26.028	By MS/MS		By MS/MS		By MS/MS		12.7	0	12.7	0	12.7	0	7835000	0	16364000
Q9VNB9	Q9VNB9	Large ribosomal subunit protein eL33	RpL35A	49324000	20093000	32730000	26512000	63120000	54831000	113830000	57115000	128860000	102910000	118440000	137390000	1	4	4	3	4	4	3	4	4	3	4	4	3	4	17.655	157	157	0	10.943	By MS/MS	By MS/MS	By MS/MS	By MS/MS	By MS/MS	By MS/MS	22.9	17.8	22.9	22.9	17.8	22.9	8091100	4103500	8121400
P32234	P32234	GTP-binding protein 128up	128up	81741000	0	154040000	59759000	62127000	143910000	113530000	0	284090000	22883000	113530000	272100000	1	4	2	0	3	1	3	3	2	0	3	1	3	3	41.131	368	368	0	18.967	By matching		By MS/MS	By matching	By MS/MS	By MS/MS	8.4	0	11.7	4.1	11.7	12.5	4328800	0	7283300
P02299;C0HL67;C0HL66	P02299;C0HL67;C0HL66	Histone H3; Histone H3.3B; Histone H3.3A	His3:CG33866;His3.3B;H	98964000	62106000	104160000	89893000	349460000	228570000	113270000	88665000	168950000	128040000	688920000	365750000	3	4	2	2	2	2	3	4	2	2	2	2	3	4	15.388	136	136;136;136	0	10.624	By MS/MS	By MS/MS	By MS/MS	By MS/MS	By MS/MS	By MS/MS	11.8	11.8	14.7	11.8	14.7	38.2	5370100	7908700	42237000
Q9V558;Q9V559;Q9V557	Q9V558	Cytochrome P450 4p1	Cyp4p1	21085000	798830000	28040000	142250000	37448000	358960000	112680000	2215000000	63488000	1359000000	76970000	1344700000	3	22	1	19	1	19	1	18	1	19	1	19	1	18	59.432	513	513;515;520	0	85.814	By matching	By MS/MS	By matching	By MS/MS	By matching	By MS/MS	4.5	42.7	4.5	43.3	4.5	42.9	888000	25787000	2048000
Q9VR69	Q9VR69	Chitin deacetylase-like 4	Cda4	41995000	48353000	42646000	49119000	17430000	17650000	112350000	134500000	138220000	145400000	17276000	14843000	1	5	4	3	3	4	1	2	4	3	3	4	1	2	55.417	486	486	0	21.512	By MS/MS	By MS/MS	By MS/MS	By MS/MS	By matching	By MS/MS	8.6	7.6	6	8.6	1.9	5.1	3518100	3442900	3753900
Q27580	Q27580	Adenosylhomocysteinase	Ahcy	52144000	43411000	36246000	44189000	39266000	31791000	111890000	94862000	177140000	89758000	157010000	160230000	1	7	3	3	6	3	7	4	3	3	6	3	7	4	47.366	432	432	0	38.658	By MS/MS	By matching	By MS/MS	By MS/MS	By MS/MS	By MS/MS	8.6	11.8	18.5	6.5	21.5	11.8	3551500	5928900	4136800
Q9W2J3	Q9W2J3	UDP-glucuronosyltransferase	Ugt49C1	39167000	45003000	0	31692000	30472000	39844000	111130000	138500000	0	65736000	65321000	83480000	1	4	4	4	0	3	3	3	4	4	0	3	3	3	60.61	530	530	0	10.505	By MS/MS	By MS/MS		By MS/MS	By MS/MS	By MS/MS	7.2	7.2	0	5.7	5.8	5.7	3297400	3751300	0
O18373	O18373	Inactive selenide, water dikinase-like protein	Sps1	44647000	43610000	78796000	58906000	60231000	50528000	110420000	64621000	354540000	188940000	119150000	144840000	1	6	2	2	6	5	4	5	2	2	6	5	4	5	43.446	398	398	0	28.369	By matching	By MS/MS	By MS/MS	By MS/MS	By MS/MS	By MS/MS	12.3	9	24.1	20.6	16.8	22.1	4811400	1146900	2746000
Q9VPV8	Q9VPV8	IA-2 protein tyrosine phosphatase, isoform C	IA-2	65668000	60206000	65317000	29788000	38183000	25742000	110130000	145210000	157550000	79554000	32905000	34122000	1	4	3	4	3	4	1	2	3	4	3	4	1	2	146.88	1319	1319	0	20.838	By MS/MS	By MS/MS	By MS/MS	By MS/MS	By matching	By MS/MS	3.7	5.5	4.7	5.5	2	2.7	944410	859080	460810
Q9U6R9	Q9U6R9	GH13039p	gammaSnap1	70933000	0	39738000	0	74612000	0	109740000	0	46496000	0	122850000	0	1	5	1	0	2	0	5	0	1	0	2	0	5	0	33.696	302	302	0	27.317	By matching		By MS/MS		By MS/MS		2.6	0	9.3	0	23.8	0	6096900	0	1194000
Q9VE46	Q9VE46	High-affinity choline transporter 1	ChT	40952000	97500000	41490000	73262000	60207000	72467000	109050000	227770000	80832000	261090000	108530000	179380000	1	5	3	3	1	4	4	3	3	3	1	4	4	3	66.892	614	614	0	63.113	By MS/MS	By MS/MS	By MS/MS	By MS/MS	By MS/MS	By MS/MS	8	4.7	2	10.4	10.4	8	3907300	10846000	1927900
B7YZK5	B7YZK5	Jabba, isoform C	Jabba	37895000	34055000	40967000	43823000	66627000	40775000	109000000	45492000	118690000	111960000	127420000	141070000	1	5	3	2	3	4	3	4	3	2	3	4	3	4	62.652	560	560	0	33.07	By MS/MS	By matching	By MS/MS	By MS/MS	By MS/MS	By MS/MS	5.7	3.4	6.2	8.2	7.7	9.1	998870	2166300	1525700
Q9VV42	Q9VV42	HL08057p	Pdh	72773000	55971000	110300000	71777000	152820000	84244000	108870000	94023000	332230000	208920000	386300000	247840000	1	5	2	2	4	4	5	4	2	2	4	4	5	4	30.168	278	278	0	27.696	By MS/MS	By MS/MS	By MS/MS	By MS/MS	By MS/MS	By MS/MS	7.2	8.6	17.6	17.6	22.3	17.6	6804400	4433500	16513000
Q9VFB7	Q9VFB7	Trafficking protein particle complex subunit 10	SIDL	58924000	96585000	52673000	44422000	22363000	53954000	108560000	253140000	150790000	91854000	29499000	104680000	1	2	1	2	2	1	2	1	1	2	2	1	2	1	130.8	1145	1145	0.00060716	3.3412	By MS/MS	By MS/MS	By MS/MS	By MS/MS	By MS/MS	By MS/MS	0.9	1.9	1.9	0.9	1.9	0.9	1904500	4441100	2645500
Q9VSL8	Q9VSL8	Rhea, isoform B	rhea	126180000	69183000	99725000	142520000	117190000	205310000	108220000	150680000	189370000	219180000	117210000	249920000	1	6	2	3	4	4	1	2	2	3	4	4	1	2	306.99	2836	2836	0	11.22	By MS/MS	By MS/MS	By MS/MS	By MS/MS	By MS/MS	By MS/MS	0.7	1	1.7	2.3	0.2	0.7	721480	1004500	1083300
Q8IN49	Q8IN49	MIP05539p	Dmel\CG31195	34062000	76959000	177900000	178640000	56545000	99988000	107980000	649380000	1450200000	1.0324e+09	235700000	726330000	1	21	4	13	21	13	11	16	4	13	21	13	11	16	94.365	807	807	0	85.251	By MS/MS	By MS/MS	By MS/MS	By MS/MS	By MS/MS	By MS/MS	6.7	19.3	31.5	19.6	16.6	22.9	452660	2748300	10987000
Q9VDH5	Q9VDH5	Kainate-type ionotropic glutamate receptor subunit 1D	KaiR1D	79694000	43533000	77390000	119150000	61033000	103390000	107600000	71095000	172220000	246140000	25748000	171170000	1	3	2	2	3	2	1	2	2	2	3	2	1	2	95.867	853	853	0	10.317	By MS/MS	By matching	By MS/MS	By MS/MS	By MS/MS	By MS/MS	3.8	4.9	6.7	4.9	2	4.9	1544000	1121700	3002700
Q9W3K6	Q9W3K6	LD35927p	Dmel\CG2258	41514000	67880000	83122000	83008000	36979000	38616000	107490000	351190000	361100000	454750000	68666000	132700000	1	10	4	10	8	9	3	6	4	10	8	9	3	6	89.233	801	801	0	62.498	By MS/MS	By MS/MS	By MS/MS	By MS/MS	By MS/MS	By MS/MS	6.1	14	10	12.4	4.7	9.7	1626500	6747900	6156000
Q9VA83	Q9VA83	Ferritin light chain	Fer2LCH	50523000	23708000	84234000	17911000	222480000	82182000	107200000	40372000	279020000	34852000	626430000	322070000	1	7	2	1	4	1	7	6	2	1	4	1	7	6	25.242	227	227	0	101.26	By MS/MS	By MS/MS	By MS/MS	By MS/MS	By MS/MS	By MS/MS	14.5	5.3	26	5.3	39.6	39.6	7657500	2029300	386240
Q9W0C5	Q9W0C5	ATP binding cassette subfamily B member 7, isoform A	ABCB7	114240000	45634000	0	83429000	47824000	50351000	106900000	55361000	0	92193000	44146000	58603000	1	2	1	1	1	1	1	1	1	1	1	1	1	1	80.466	743	743	0	4.3561	By MS/MS	By MS/MS	By MS/MS	By MS/MS	By MS/MS	By MS/MS	2.4	2.4	1.3	2.4	2.4	2.4	2672500	1384000	0
Q9VT23	Q9VT23	Peptidase S1 domain-containing protein	SP170	63627000	32294000	64166000	0	45803000	0	106830000	36919000	136430000	0	38921000	0	1	2	2	1	2	1	1	0	2	1	2	1	1	0	27.841	259	259	0	5.3048	By MS/MS	By MS/MS	By MS/MS	By MS/MS	By MS/MS		9.7	6.2	9.7	6.2	6.2	0	10683000	3691900	13643000
O77237	O77237	Protein pellino	Pli	81166000	103660000	65077000	78109000	106680000	74017000	106240000	232640000	166780000	285700000	247900000	193940000	1	6	2	3	4	4	4	3	2	3	4	4	4	3	46.77	424	424	0	23.08	By MS/MS	By MS/MS	By MS/MS	By MS/MS	By MS/MS	By MS/MS	7.8	7.5	14.6	14.6	13	9.9	1470200	6630500	1960400
Q9VNW6	Q9VNW6	Delta-1-pyrroline-5-carboxylate synthase	P5CS	106020000	0	0	0	76100000	0	106020000	0	72385000	17574000	64665000	0	1	4	1	0	4	1	1	0	1	0	4	1	1	0	84.091	776	776	0	16.574	By MS/MS		By MS/MS	By MS/MS	By MS/MS		1.8	0	7.1	2.1	1.8	0	2465700	0	815020
Q8SZK9	Q8SZK9	HL04814p	slf	31907000	47481000	55759000	36807000	113960000	68336000	106000000	151700000	165270000	101180000	369150000	222740000	1	6	5	5	5	4	6	5	5	5	5	4	6	5	26.347	231	231	0	26.261	By MS/MS	By MS/MS	By MS/MS	By MS/MS	By MS/MS	By MS/MS	29	29	29	24.2	33.8	29	1007700	2897900	5754900
Q8T8W2	Q8T8W2	AT21555p	Lfg	73800000	79345000	52186000	54373000	123290000	75451000	105900000	202450000	120660000	113340000	138540000	127690000	1	1	1	1	1	1	1	1	1	1	1	1	1	1	27.189	244	244	0	61.068	By MS/MS	By MS/MS	By MS/MS	By MS/MS	By MS/MS	By MS/MS	8.2	8.2	8.2	8.2	8.2	8.2	17650000	26901000	20110000
Q9V9M7	Q9V9M7	60S ribosomal protein L21	RpL21	89781000	17273000	105390000	26431000	287450000	123180000	105740000	25147000	159760000	44204000	287690000	174370000	1	5	3	1	2	1	5	3	3	1	2	1	5	3	18.476	159	159	0	8.5914	By MS/MS	By matching	By MS/MS	By MS/MS	By MS/MS	By MS/MS	25.2	10.7	20.1	10.7	32.1	25.2	12272000	3592400	19974000
M9PFN0	M9PFN0	Phosphatase Herzog	hzg	45180000	42200000	103130000	65320000	110330000	113820000	105260000	155960000	386690000	217850000	345500000	402250000	1	5	3	5	5	4	5	5	3	5	5	4	5	5	40.325	352	352	0	15.857	By MS/MS	By MS/MS	By MS/MS	By MS/MS	By MS/MS	By MS/MS	9.4	17.9	17.9	13.4	17.9	17.9	2702200	2281600	7963300
Q24212	Q24212	Protein stoned-B	stnB	61514000	100260000	189260000	228770000	72876000	115860000	105130000	321050000	1.0023e+09	977540000	235880000	256210000	1	14	1	5	12	12	3	5	1	5	12	12	3	5	137.78	1262	1262	0	162.54	By MS/MS	By MS/MS	By MS/MS	By MS/MS	By MS/MS	By MS/MS	1.7	6.3	17.6	16.6	4.1	7.3	2389300	2169900	6912500
B7YZL3	B7YZL3	Uncharacterized protein, isoform T	10737	29833000	35013000	36270000	30767000	0	48138000	105120000	158080000	226340000	143790000	29185000	197980000	1	9	3	8	9	7	4	5	3	8	9	7	4	5	103.83	955	955	0	52.085	By MS/MS	By MS/MS	By MS/MS	By MS/MS	By MS/MS	By MS/MS	4.6	12.8	14.6	12.1	7.4	6.6	496940	2023900	2971600
Q9VTJ4	Q9VTJ4	Putative alpha-L-fucosidase	Fuca	67667000	181830000	375290000	276320000	236360000	419720000	104930000	285120000	959130000	874330000	659710000	925800000	1	11	2	6	9	10	10	8	2	6	9	10	10	8	57.722	494	494	0	32.805	By MS/MS	By MS/MS	By MS/MS	By MS/MS	By MS/MS	By MS/MS	2.8	13	19	19	19.8	17.6	4197300	10305000	32968000
Q9VQ79	Q9VQ79	Putative apoptosis-inducing factor 1, mitochondrial	AIF	44318000	31270000	36079000	35042000	27574000	35966000	104830000	73089000	98923000	93830000	22192000	91297000	1	6	4	3	4	3	1	5	4	3	4	3	1	5	81.216	739	739	0	52.678	By MS/MS	By MS/MS	By MS/MS	By MS/MS	By MS/MS	By MS/MS	6.9	5.8	8.1	5.8	1.4	8.7	2173700	1394600	2027400
Q24388	Q24388	Larval serum protein 2	Lsp2	48399000	41266000	148110000	55221000	70372000	45522000	103670000	101860000	680480000	155390000	171420000	133000000	1	9	3	2	9	5	5	3	3	2	9	5	5	3	83.347	701	701	0	32.616	By MS/MS	By MS/MS	By MS/MS	By matching	By MS/MS	By MS/MS	4.9	3.1	18.1	10.4	9.8	4.7	657580	3395300	2771700
Q9VXZ2	Q9VXZ2	RE23381p	Dmel\CG5541	34393000	50463000	28005000	33292000	44180000	49344000	103540000	246820000	81911000	145820000	134640000	177470000	1	6	4	6	3	5	5	5	4	6	3	5	5	5	52.868	463	463	0	14.143	By MS/MS	By MS/MS	By MS/MS	By MS/MS	By MS/MS	By MS/MS	8.4	14.3	7.8	11.7	11.7	11.4	2269100	4112700	1045100
Q9V3U6	Q9V3U6	26-29kD-proteinase	26-29-p	70560000	29295000	54227000	74360000	0	51285000	102840000	26397000	79091000	113480000	0	55844000	1	3	3	1	2	3	0	2	3	1	2	3	0	2	62.129	549	549	0	5.6466	By MS/MS	By matching	By MS/MS	By MS/MS		By MS/MS	7.3	2.4	3.8	7.3	0	3.8	3369900	1015300	3041900
Q9VWH7	Q9VWH7	6-phosphofructo 2-kinase/fructose 2,6-bisphosphatase long form	Pfrx	43452000	48781000	41849000	39172000	0	0	102570000	64074000	57966000	113310000	0	0	1	6	4	3	1	2	0	0	4	3	1	2	0	0	79.16	716	716	0	18.049	By MS/MS	By MS/MS	By MS/MS	By MS/MS			9.5	5.2	2.9	4.7	0	0	2849300	971740	1610200
Q9W0H8	Q9W0H8	IP16409p	scf	87755000	148140000	0	172210000	53670000	122570000	102160000	342730000	0	399240000	77853000	232780000	1	6	3	3	0	5	3	3	3	3	0	5	3	3	37.992	329	329	0	117.54	By MS/MS	By MS/MS		By MS/MS	By MS/MS	By MS/MS	15.2	15.2	0	22.2	21	15.2	2308700	4702600	0
Q9VUY9	Q9VUY9	Phosphoglucomutase	Pgm1	43858000	24976000	9002200	62331000	0	13836000	101250000	78627000	18194000	233880000	0	30941000	1	7	4	3	1	6	0	2	4	3	1	6	0	2	60.765	560	560	0	24.578	By MS/MS	By MS/MS	By matching	By MS/MS		By MS/MS	6.8	5.5	1.4	17.1	0	3.6	2978000	2312600	535110
O76876	O76876	EG:132E8.1 protein	ssx	49400000	68656000	47397000	63838000	55800000	52547000	101110000	135480000	144640000	125750000	155390000	98361000	1	6	3	3	5	4	4	3	3	3	5	4	4	3	53.395	485	485	0	22.557	By MS/MS	By MS/MS	By MS/MS	By MS/MS	By MS/MS	By MS/MS	10.7	8.2	14.6	10.5	13.2	8.2	4363400	6907100	5769700
Q9W058	Q9W058	Succinyl-CoA:3-ketoacid-coenzyme A transferase, mitochondrial	SCOT	19314000	99911000	35431000	46498000	40010000	25465000	100920000	123190000	141830000	69387000	66357000	44499000	1	6	3	3	4	3	3	3	3	3	4	3	3	3	54.904	516	516	0	50.351	By MS/MS	By MS/MS	By MS/MS	By MS/MS	By MS/MS	By MS/MS	12.4	8.7	11.4	8.9	6.4	8.9	4164200	3414100	6166500
Q8I0P9	Q8I0P9	Acid phosphatase 1, isoform B	Acph-1	38385000	33022000	36058000	36331000	48457000	46604000	100580000	108440000	134130000	122580000	62219000	133640000	1	5	5	3	5	3	2	4	5	3	5	3	2	4	52.004	455	455	0	27.962	By MS/MS	By MS/MS	By MS/MS	By MS/MS	By MS/MS	By MS/MS	14.9	5.5	14.9	5.5	3.5	10.5	2507300	3923700	3984700
Q9VN91	Q9VN91	MORN repeat-containing protein 4 homolog	rtp	40905000	65985000	138610000	0	351920000	119470000	100260000	151060000	305620000	0	617780000	255450000	1	3	1	2	2	0	3	3	1	2	2	0	3	3	22.739	198	198	0	11.26	By MS/MS	By MS/MS	By MS/MS		By MS/MS	By MS/MS	16.7	21.2	20.7	0	25.3	25.3	3270400	1035900	2351800
Q9VFM0	Q9VFM0	GH19262p	SP55	45321000	39724000	39103000	0	0	0	100170000	72113000	47823000	0	14803000	0	1	5	3	3	2	1	1	0	3	3	2	1	1	0	56.573	504	504	0	17.307	By MS/MS	By MS/MS	By MS/MS	By MS/MS	By MS/MS		7.9	7.9	4	3.8	3.8	0	3424100	840390	1243500
P16905	P16905	cAMP-dependent protein kinase type I regulatory subunit	Pka-R1	56861000	41349000	36890000	55606000	55744000	55532000	100160000	20302000	77972000	84848000	78002000	24903000	1	2	2	1	2	1	2	1	2	1	2	1	2	1	42.239	376	376	0	54.976	By matching	By MS/MS	By MS/MS	By MS/MS	By MS/MS	By MS/MS	8	3.2	8	4.8	8	3.2	5271500	1068500	4103800
Q9VHE5;Q9VBH8	Q9VHE5;Q9VBH8	Large ribosomal subunit protein eL34	RpL34b;RpL34a	47667000	36737000	48149000	42453000	176650000	113140000	100140000	55639000	148370000	102960000	353730000	266410000	2	3	3	2	3	3	3	3	3	2	3	3	3	3	18.431	168	168;162	0	6.975	By MS/MS	By MS/MS	By MS/MS	By MS/MS	By MS/MS	By MS/MS	16.1	8.9	16.1	16.1	16.1	16.1	27834000	18546000	32390000
P29845	P29845	Heat shock 70 kDa protein cognate 5	Hsc70-5	24546000	24425000	67797000	46772000	41264000	48823000	99535000	55802000	399510000	188060000	137040000	182110000	1	12	4	4	12	5	6	6	4	4	12	5	6	6	74.065	686	686	0	57.248	By MS/MS	By MS/MS	By MS/MS	By MS/MS	By MS/MS	By MS/MS	6.1	7.3	20	10.2	9.5	9.5	1273200	1248800	7588700
Q9VLP2	Q9VLP2	Protein quiver	Dmel\CG7781	40501000	0	25541000	23495000	149660000	58952000	99030000	0	42090000	35076000	207450000	114170000	1	4	3	0	1	1	4	3	3	0	1	1	4	3	16.007	147	147	0	7.6594	By MS/MS		By matching	By matching	By MS/MS	By MS/MS	22.4	0	4.8	4.8	28.6	23.1	9024200	0	6012800
P07909	P07909	Heterogeneous nuclear ribonucleoprotein A1	Hrb98DE	45667000	30412000	66856000	50266000	52371000	59278000	98894000	84705000	347150000	245880000	193120000	213520000	1	6	3	4	6	6	6	6	1	2	4	4	4	4	39.037	365	365	0	19.741	By MS/MS	By MS/MS	By MS/MS	By MS/MS	By MS/MS	By MS/MS	6.3	7.7	13.7	13.7	13.7	13.7	5078400	5647000	20950000
Q9VWP1	Q9VWP1	ubiquitinyl hydrolase 1	Usp39	50592000	51038000	54852000	53523000	46246000	57531000	98587000	158670000	174980000	108840000	73146000	124820000	1	5	3	4	4	4	3	3	3	4	4	4	3	3	57.502	494	494	0	62.133	By MS/MS	By MS/MS	By MS/MS	By MS/MS	By MS/MS	By MS/MS	9.5	11.3	11.3	9.5	9.5	9.5	2404100	3558700	4442100
Q9VPH6	Q9VPH6	LP10922p	Dmel\CG5618	55051000	46097000	58476000	60271000	0	35989000	98231000	69847000	102480000	92709000	0	52813000	1	2	2	2	1	2	1	2	2	2	1	2	1	2	57.461	510	510	0	7.5552	By MS/MS	By MS/MS	By MS/MS	By MS/MS	By MS/MS	By MS/MS	4.1	4.1	2	4.1	2	4.1	1189000	2793900	937090
Q9VZJ8	Q9VZJ8	RH40737p	Dmel\CG11594	41030000	32411000	23845000	47295000	0	41329000	97947000	49673000	75979000	137550000	15900000	104240000	1	5	3	2	3	4	1	3	3	2	3	4	1	3	59.64	548	548	0	15.299	By MS/MS	By MS/MS	By MS/MS	By MS/MS	By MS/MS	By MS/MS	6.6	3.8	6.6	8	2	6.2	1981900	1602400	1648700
P18489	P18489	Synaptobrevin	Syb	52706000	0	21033000	29086000	57029000	43343000	97684000	0	49950000	61910000	89344000	83547000	1	2	2	0	2	2	2	2	2	0	2	2	2	2	16.712	152	152	0	26.612	By MS/MS		By MS/MS	By MS/MS	By MS/MS	By MS/MS	15.8	0	15.8	15.8	15.8	15.8	13955000	0	7135700
P54351	P54351	Vesicle-fusing ATPase 2	Nsf2	38289000	29374000	44864000	53740000	35655000	78680000	97559000	67006000	217710000	172350000	56953000	180970000	1	8	4	4	8	5	2	3	4	4	8	5	2	3	83.433	752	752	0	27.669	By MS/MS	By MS/MS	By MS/MS	By MS/MS	By MS/MS	By MS/MS	22.6	20.6	30.2	26.9	18	21	1760900	1191000	3618500
Q9W2X6	Q9W2X6	ATP synthase, delta subunit, isoform A	ATPsyndelta	35589000	0	10979000	10689000	318960000	112000000	97063000	0	19223000	20371000	689250000	465440000	1	5	2	0	1	1	5	5	2	0	1	1	5	5	16.728	157	157	0	15.706	By MS/MS		By MS/MS	By matching	By MS/MS	By MS/MS	14	0	8.9	8.9	42.7	42.7	7545900	0	2402800
Q960Y8	Q960Y8	Aluminum tubes, isoform G	alt	13647000	34868000	246240000	166640000	75756000	135840000	97048000	154080000	1.7784e+09	1252900000	271050000	714740000	1	21	4	6	16	16	8	11	4	6	16	16	8	11	98.592	874	874	0	323.31	By MS/MS	By MS/MS	By MS/MS	By MS/MS	By MS/MS	By MS/MS	5.6	13.7	32.6	32.6	12.1	26.4	1047500	1331300	8193200
Q8I0D4	Q8I0D4	RE20510p	Dmel\CG9297	1274700000	11454000000	1.4677e+09	3.0277e+09	426300000	1390800000	97018000	10442000000	232290000	11568000000	72327000	54380000	1	7	4	2	7	3	4	3	4	2	7	3	4	3	106.09	952	952	0	37.653	By MS/MS	By MS/MS	By MS/MS	By MS/MS	By MS/MS	By matching	5	2.2	10	2.8	4.3	3.6	375270	274410000	3005200
P41093	P41093	Large ribosomal subunit protein eL20	RpL18A	31639000	16217000	51218000	0	191820000	98509000	96929000	31150000	144790000	0	418660000	189840000	1	8	3	1	3	0	7	4	3	1	3	0	7	4	21.029	177	177	0	18.933	By MS/MS	By matching	By MS/MS		By MS/MS	By MS/MS	18.1	5.6	17.5	0	35.6	18.1	4290900	3115000	9777300
Q9VSL3;Q9VSL6	Q9VSL3	Pyrimidodiazepine synthase	se	65208000	78408000	97662000	82494000	131740000	107780000	96860000	156170000	188120000	137410000	216660000	189070000	2	5	4	4	5	4	4	3	4	4	5	4	4	3	28.412	243	243;254	0	7.7926	By MS/MS	By MS/MS	By MS/MS	By MS/MS	By MS/MS	By MS/MS	14	14	18.1	14	14	9.9	6918500	11155000	13437000
P54611	P54611	V-type proton ATPase subunit E	Vha26	37361000	0	44011000	0	112110000	70324000	96763000	0	110940000	0	254450000	237260000	1	4	2	0	3	0	4	4	2	0	3	0	4	4	26.082	226	226	0	18.753	By MS/MS		By matching		By MS/MS	By MS/MS	11.9	0	15.9	0	21.7	21.7	4066200	0	3267100
Q9VPB1	Q9VPB1	Protein ST7 homolog	CG3634	49106000	47627000	22236000	18110000	0	11485000	96067000	126200000	22718000	86385000	0	19842000	1	4	3	4	1	4	0	2	3	4	1	4	0	2	60.193	537	537	0	5.0912	By MS/MS	By MS/MS	By matching	By MS/MS		By matching	6.5	7.8	1.3	7.8	0	4.1	4574600	1249900	1081800
Q86BI1	Q86BI1	Uncharacterized protein, isoform C	Dmel\CG17364	58701000	19543000	17621000	26162000	30617000	0	95738000	15893000	24142000	33858000	42813000	0	1	2	2	1	1	1	2	0	2	1	1	1	2	0	68.988	653	653	0	12.266	By MS/MS	By MS/MS	By matching	By MS/MS	By MS/MS		5.8	4.6	1.2	1.2	5.8	0	4162500	691000	1049600
Q7K5K3	Q7K5K3	Pyruvate dehydrogenase E1 component subunit beta, mitochondrial	Pdhb	53147000	0	43662000	21415000	101970000	48874000	95724000	0	115800000	47430000	214720000	54982000	1	4	3	0	3	2	4	2	3	0	3	2	4	2	39.351	365	365	0	13.68	By MS/MS		By matching	By matching	By MS/MS	By MS/MS	10.4	0	10.4	5.2	13.2	7.9	1437200	0	1476500
Q7K0W4	Q7K0W4	LD27203p	Vajk4	34175000	55093000	69386000	47633000	79557000	48180000	95651000	179240000	170280000	144480000	225100000	151160000	1	5	4	5	3	3	5	4	4	5	3	3	5	4	38.134	328	328	0	9.0841	By MS/MS	By MS/MS	By MS/MS	By MS/MS	By MS/MS	By MS/MS	18	22	15.5	15.5	22	17.4	1967600	2309300	3604000
Q9VU13	Q9VU13	LD45603p	EP(3)3622	55384000	66255000	55468000	73700000	41999000	74070000	95579000	169310000	204760000	119210000	24652000	116980000	1	3	3	3	3	3	1	2	3	3	3	3	1	2	50.574	458	458	0	15.587	By MS/MS	By MS/MS	By MS/MS	By MS/MS	By MS/MS	By MS/MS	9	9	9	9	1.5	3.7	2106100	6046500	5028300
Q59E14	Q59E14	Neural cell adhesion molecule 2	CT35363	91649000	189450000	64717000	126160000	59260000	109630000	95427000	306510000	100330000	185310000	76264000	119190000	1	4	2	4	2	2	2	1	2	4	2	2	2	1	52.552	468	468	0	9.2518	By MS/MS	By MS/MS	By MS/MS	By MS/MS	By MS/MS	By MS/MS	3.4	8.1	3.4	3.4	4.3	1.7	5022500	16132000	5280600
E1JJR2	E1JJR2	Nicotinic acetylcholine receptor alpha7, isoform E	nAChRalpha7	63520000	66005000	50549000	55979000	32222000	46854000	94950000	114620000	112670000	131170000	30875000	76007000	1	6	2	5	4	4	4	2	1	4	3	3	3	1	63.457	564	564	0	25.989	By MS/MS	By MS/MS	By MS/MS	By MS/MS	By MS/MS	By matching	3.5	11.5	8.3	6.9	9.9	3.5	3094700	3679300	2509900
Q24134	Q24134	Negative elongation factor D	TH1	39175000	75319000	67360000	62248000	0	32127000	94252000	267610000	186130000	187910000	0	68968000	1	6	4	6	6	4	0	2	4	6	6	4	0	2	65.78	578	578	0	27.794	By MS/MS	By MS/MS	By MS/MS	By MS/MS		By MS/MS	8.1	13.1	13.1	9	0	4.3	1907900	3993900	3526500
P40793	P40793	Cdc42 homolog	Cdc42	45491000	34288000	39238000	37539000	119470000	76197000	93166000	27250000	135620000	48483000	213160000	170150000	1	3	2	1	2	2	3	2	2	1	2	2	3	2	21.403	191	191	0	40.272	By MS/MS	By MS/MS	By MS/MS	By MS/MS	By MS/MS	By MS/MS	14.7	5.2	14.7	14.7	20.4	14.7	8954500	3027800	11597000
Q9V6H1	Q9V6H1	Probable cytochrome P450 9h1	Cyp9h1	65595000	45288000	29213000	0	0	0	92730000	71928000	12383000	0	0	0	1	3	2	1	1	0	0	1	2	1	1	0	0	1	60.044	518	518	0	9.097	By MS/MS	By matching	By MS/MS			By MS/MS	8.3	5.6	2.7	0	0	2.1	909120	2568900	442250
Q9VH38	Q9VH38	Dimethyladenosine transferase 2, mitochondrial	mtTFB2	77364000	98111000	66028000	87228000	87458000	75602000	92437000	198840000	178180000	203940000	140090000	100140000	1	5	3	4	3	4	2	2	3	4	3	4	2	2	52.174	452	452	0	17.002	By MS/MS	By MS/MS	By MS/MS	By MS/MS	By MS/MS	By MS/MS	8.2	11.7	9.3	11.5	6.2	6.2	3936400	6212200	8485000
Q961W5	Q961W5	Cytosol aminopeptidase	S-Lap3	9643800	521170000	3074000	263540000	9648800	615630000	91508000	2390400000	28804000	1.0474e+09	48922000	2391000000	1	12	1	11	3	10	3	12	1	11	3	10	3	12	57.701	535	535	0	71.827	By MS/MS	By MS/MS	By matching	By MS/MS	By MS/MS	By MS/MS	4.9	25.6	6.4	24.3	6	27.1	4159400	76565000	1028700
Q9VWY6	Q9VWY6	Transcription initiation factor TFIID subunit 8	Taf8	58011000	58184000	78232000	45431000	56031000	0	91453000	56161000	34937000	88874000	90049000	0	1	3	1	3	2	2	2	2	1	3	2	2	2	2	36.649	328	328	0	17.805	By matching	By MS/MS	By MS/MS	By MS/MS	By MS/MS	By MS/MS	3	11.6	7.3	7.3	7.3	7.3	6096900	1689500	2329200
Q8MSG8	Q8MSG8	Aprataxin-like protein	CG5316	53084000	37406000	41317000	19550000	46025000	27659000	91200000	90706000	225120000	25989000	60772000	37599000	1	5	2	3	5	2	3	3	2	3	5	2	3	3	76.476	662	662	0	45.862	By MS/MS	By MS/MS	By MS/MS	By matching	By MS/MS	By MS/MS	2.4	5.1	10	4.8	5.9	6.2	789900	806160	2991900
P29310	P29310	14-3-3 protein zeta	14-3-3zeta	48786000	0	69453000	45390000	164790000	68466000	90610000	0	207450000	98865000	352060000	171220000	1	3	3	1	3	2	3	3	3	1	3	2	3	3	28.227	248	248	0	56.442	By MS/MS	By MS/MS	By MS/MS	By MS/MS	By MS/MS	By MS/MS	17.7	4.4	17.7	10.1	17.7	17.7	6472200	0	14818000
Q8T079	Q8T079	Cytokine-like nuclear factor N-PAC	Ndf	20480000	53344000	75192000	60367000	74535000	73906000	90231000	219170000	725140000	456310000	324740000	382500000	1	12	4	6	11	10	9	9	4	6	11	10	9	9	65.251	602	602	0	88.146	By MS/MS	By MS/MS	By MS/MS	By MS/MS	By MS/MS	By MS/MS	6.1	11.1	24.1	20.4	17.9	17.9	660480	4339100	15789000
Q9VWD1	Q9VWD1	Cytochrome c oxidase subunit	COX6B	55989000	52171000	44332000	41588000	115530000	63110000	89808000	95658000	93499000	88945000	171630000	108060000	1	4	2	3	2	2	3	2	2	3	2	2	3	2	11.424	96	96	0	8.4121	By MS/MS	By MS/MS	By MS/MS	By MS/MS	By MS/MS	By MS/MS	20.8	29.2	20.8	20.8	35.4	20.8	6862900	7306600	8036700
Q24276	Q24276	Hsp90 co-chaperone Cdc37	Cdc37	88320000	54283000	36801000	55497000	101830000	46363000	89768000	222030000	118510000	150450000	195820000	156700000	1	5	1	5	2	4	2	3	1	5	2	4	2	3	45.149	389	389	0	35.394	By matching	By MS/MS	By MS/MS	By MS/MS	By MS/MS	By MS/MS	3.6	17.7	6.4	15.2	6.4	10	4488400	7717000	3695800
A8E6R2	A8E6R2	IP18034p	Dmel\CG11241	50278000	23128000	30641000	22568000	58253000	0	89645000	17917000	42009000	18058000	82677000	0	1	2	2	1	1	1	2	0	2	1	1	1	2	0	57.315	518	518	0	6.3447	By MS/MS	By MS/MS	By MS/MS	By MS/MS	By MS/MS		3.9	1.5	2.3	1.5	3.9	0	3447900	689110	1615700
P00399	P00399	Cytochrome c oxidase subunit 1	mt:CoI	47636000	53673000	104480000	74494000	44212000	72537000	89305000	112600000	338430000	161100000	70213000	193390000	1	2	2	2	2	2	2	2	2	2	2	2	2	2	56.372	511	511	0	4.8575	By MS/MS	By MS/MS	By MS/MS	By MS/MS	By MS/MS	By MS/MS	3.3	3.3	3.3	3.3	3.3	3.3	6989000	12107000	42740000
Q9W237	Q9W237	Small ribosomal subunit protein uS9	RpS16	34257000	15167000	32388000	29233000	82394000	42618000	89138000	46249000	167540000	77744000	207540000	145300000	1	5	4	2	5	3	5	4	4	2	5	3	5	4	16.774	148	148	0	9.0704	By MS/MS	By matching	By MS/MS	By matching	By MS/MS	By MS/MS	28.4	16.2	33.8	19.6	33.8	29.1	3102000	2012100	9956900
Q9VG58;Q9BIS2;Q9BIR7;Q8INI8;P82910;P02825;O97125;P11146	Q9VG58;Q9BIS2;Q9BIR7;Q8INI8;P82910;P02825;O97125;P11146	Major heat shock 70 kDa protein Bbb; Major heat shock 70 kDa protein Bb	Hsp70Bbb;Hsp70Bb	88927000	91855000	148950000	111720000	76508000	130840000	88927000	105010000	186210000	131920000	65012000	136620000	8	1	1	1	1	1	1	1	1	1	1	1	1	1	70.252	641	641;641;641;641;642;642;635;633	0	5.6923	By MS/MS	By MS/MS	By MS/MS	By MS/MS	By MS/MS	By MS/MS	7.8	7.8	6.7	7.8	7.8	7.8	2868600	3387500	6006600
A1Z9M6	A1Z9M6	Vesicular GABA transporter	VGAT	47704000	8921400	33135000	35295000	0	0	88589000	10413000	82420000	112020000	0	0	1	3	2	1	2	3	0	0	2	1	2	3	0	0	60.838	549	549	0	8.7548	By MS/MS	By matching	By MS/MS	By MS/MS			4.2	4	6	6.2	0	0	759580	578480	2311800
Q8IPX7	Q8IPX7	Exosome complex component RRP40	Rrp40	85407000	87501000	0	0	75675000	82921000	87832000	105400000	0	0	58594000	86170000	1	1	1	1	0	0	1	1	1	1	0	0	1	1	25.026	232	232	1	-2	By matching	By MS/MS			By matching	By MS/MS	5.6	5.6	0	0	5.6	5.6	5855400	7026600	0
Q9VQQ0	Q9VQQ0	Serine/threonine-protein phosphatase 2A activator	Ptpa	82084000	74272000	117730000	78131000	77631000	124780000	87819000	85771000	181610000	154180000	82179000	123040000	1	3	1	2	2	2	2	2	1	2	2	2	2	2	44.256	398	398	0	9.5291	By MS/MS	By MS/MS	By MS/MS	By MS/MS	By MS/MS	By MS/MS	1.8	5	5	6	5	5	4390900	4288500	9080700
Q9VX36	Q9VX36	NADH dehydrogenase (Ubiquinone) 24 kDa subunit, isoform A	ND-24	33695000	0	38172000	11296000	178890000	25159000	87730000	0	160100000	22812000	571450000	82241000	1	10	4	0	7	1	9	4	4	0	7	1	9	4	26.781	242	242	0	38.102	By MS/MS		By MS/MS	By matching	By MS/MS	By MS/MS	18.2	0	32.2	4.5	47.1	21.9	2088400	0	6387200
Q9VV59	Q9VV59	Probable glutamate--tRNA ligase, mitochondrial	GluRS-m	66243000	90988000	65308000	88696000	75429000	95011000	86885000	341060000	114610000	244210000	131780000	264710000	1	6	2	6	3	5	4	5	2	6	3	5	4	5	58.508	511	511	0	41.316	By MS/MS	By MS/MS	By MS/MS	By MS/MS	By MS/MS	By MS/MS	6.3	15.3	7.8	12.5	10	12.5	2802700	5743000	1029600
Q8MRD1	Q8MRD1	RE05533p	Dmel\CG13743	43268000	52941000	31721000	56197000	42177000	39519000	85913000	54750000	78723000	141420000	32579000	37328000	1	2	2	1	2	2	1	1	2	1	2	2	1	1	58.753	528	528	0	10.451	By MS/MS	By MS/MS	By MS/MS	By MS/MS	By matching	By MS/MS	9.8	3.8	9.8	9.8	3.8	3.8	2108300	3041700	2058900
P40796	P40796	La protein homolog	La	65494000	44661000	54631000	42425000	77110000	39377000	85768000	130640000	82210000	23039000	165180000	59807000	1	5	3	4	3	2	2	2	3	4	3	2	2	2	44.884	390	390	0	12.878	By MS/MS	By MS/MS	By MS/MS	By MS/MS	By MS/MS	By MS/MS	10.8	10.8	8.7	3.6	3.6	8.5	1466600	1230300	537900
Q8IQ80	Q8IQ80	GH06117p	pst	38677000	27175000	54827000	21094000	46055000	23598000	85521000	50850000	197910000	20306000	85294000	40807000	1	4	3	3	3	1	3	2	3	3	3	1	3	2	77.442	707	707	0	28.679	By MS/MS	By MS/MS	By MS/MS	By matching	By MS/MS	By MS/MS	5.1	5.1	8.2	1.3	5.1	4	2672500	1589100	6184700
P18824	P18824	Armadillo segment polarity protein	arm	44197000	51383000	109650000	75101000	53852000	43779000	85032000	73901000	552920000	427230000	65534000	92242000	1	9	3	3	9	9	2	4	3	3	9	9	2	4	91.152	843	843	0	67.535	By MS/MS	By MS/MS	By MS/MS	By MS/MS	By MS/MS	By MS/MS	5.2	4.5	16.1	16.1	2.8	6.9	997800	1847500	7703100
Q9VHC7	Q9VHC7	FI21236p1	rump	50319000	48987000	40184000	57349000	37018000	83815000	84942000	108620000	107740000	103840000	19056000	114090000	1	5	2	2	4	2	1	3	2	2	4	2	1	3	66.73	632	632	0	12.221	By matching	By matching	By MS/MS	By MS/MS	By MS/MS	By MS/MS	4.9	4.9	9.2	4.9	1.4	5.9	5308900	6788800	6733800
P82713	P82713	Probable cytochrome P450 309a2	Cyp309a2	57408000	0	34463000	0	32536000	0	84799000	0	23599000	0	62734000	0	1	2	2	0	1	0	2	0	2	0	1	0	2	0	62.374	538	538	0	7.0821	By MS/MS		By MS/MS		By MS/MS		5.8	0	2	0	5.8	0	2924100	0	813750
Q9VQG4;Q9VM51	Q9VQG4	Congested-like trachea protein	colt	42455000	16599000	36629000	15224000	68055000	51559000	84621000	48376000	63416000	38192000	116130000	108250000	2	4	3	3	2	2	3	4	3	3	2	2	3	4	32.952	306	306;299	0	16.112	By MS/MS	By MS/MS	By MS/MS	By matching	By MS/MS	By MS/MS	10.5	10.5	7.2	7.5	10.5	13.7	5641400	3225100	4227700
Q9VXG4	Q9VXG4	Annexin B11	AnxB11	26332000	149240000	41948000	100740000	69996000	83836000	84120000	1.0697e+09	223530000	835360000	297370000	622480000	1	14	4	12	8	13	7	13	4	12	8	13	7	13	56.214	511	511	0	94.242	By MS/MS	By MS/MS	By MS/MS	By MS/MS	By MS/MS	By MS/MS	9.6	24.1	18.8	24.1	18.4	27.2	2611000	36228000	7494600
P20477	P20477	Glutamine synthetase 1, mitochondrial	Gs1	59540000	25248000	209850000	58001000	84637000	59811000	84097000	20144000	593670000	163510000	112600000	161900000	1	5	2	1	4	2	2	3	2	1	4	2	2	3	44.395	399	399	0	37.343	By MS/MS	By matching	By MS/MS	By MS/MS	By MS/MS	By MS/MS	12.8	9.3	21.1	12.8	7.8	14.8	1976500	1342900	12706000
Q9VLU5	Q9VLU5	WW domain-containing oxidoreductase	Wwox	60518000	69331000	42906000	38078000	59535000	49821000	82412000	288940000	47112000	64942000	57244000	142720000	1	6	4	5	2	3	4	6	4	5	2	3	4	6	46.51	409	409	0	70.444	By MS/MS	By MS/MS	By MS/MS	By MS/MS	By MS/MS	By MS/MS	14.7	18.3	6.6	11.5	13.4	22	1435900	10706000	1466200
Q9VX08	Q9VX08	LD10434p	Dmel\CG6769	48013000	29866000	0	32037000	33434000	39661000	82351000	78447000	25795000	65097000	15864000	45443000	1	3	2	2	1	2	1	1	2	2	1	2	1	1	47.078	409	409	0	7.2676	By matching	By MS/MS	By MS/MS	By MS/MS	By matching	By MS/MS	6.4	6.4	3.4	6.4	2	4.4	1805900	1765800	1842500
P84040	P84040	Histone H4	His4:CG33909	41261000	32561000	55730000	39231000	334320000	194290000	81928000	66779000	190150000	152650000	985780000	701520000	1	6	2	2	3	5	6	6	2	2	3	5	6	6	11.381	103	103	0	26.288	By MS/MS	By MS/MS	By MS/MS	By MS/MS	By MS/MS	By MS/MS	19.4	19.4	29.1	51.5	58.3	58.3	6367100	4320200	15799000
Q9VN01	Q9VN01	GH23891p	Nepl11	30047000	15223000	62996000	16114000	10423000	21662000	81419000	32963000	196350000	31485000	12043000	40214000	1	6	4	2	5	2	3	2	4	2	5	2	3	2	67.351	592	592	0	34.752	By MS/MS	By matching	By MS/MS	By MS/MS	By MS/MS	By MS/MS	9	4.4	10.1	4.1	6.4	4.1	1916100	1008400	5468600
Q9VUX4	Q9VUX4	RE10370p	Dmel\CG5895	34870000	20444000	21071000	24231000	17484000	32454000	81131000	42184000	58189000	52862000	11671000	27017000	1	5	3	2	2	3	1	1	3	2	2	3	1	1	51.716	453	453	0	9.8375	By MS/MS	By MS/MS	By MS/MS	By MS/MS	By MS/MS	By matching	10.2	6	4.9	9.5	3.3	3.3	1696400	1100800	2529900
O77410	O77410	Eukaryotic translation initiation factor 3 subunit E	eIF3e	26614000	30999000	53394000	38925000	37117000	45173000	80665000	107710000	259880000	88958000	116220000	158830000	1	6	4	5	6	3	5	5	4	5	6	3	5	5	51.162	435	435	0	30.668	By MS/MS	By MS/MS	By MS/MS	By MS/MS	By MS/MS	By MS/MS	10.3	15.4	17.2	8.5	15.4	12.6	2175600	2123000	6867000
A1Z843	A1Z843	Nodal modulator 3	Dmel\CG1371	30040000	45726000	442380000	153720000	10659000	71634000	80579000	51390000	1133400000	421200000	12079000	123130000	1	14	3	3	12	12	1	5	3	3	12	12	1	5	130.89	1199	1199	0	55.999	By MS/MS	By MS/MS	By MS/MS	By MS/MS	By matching	By MS/MS	3.1	2.5	14.3	14	0.7	4.8	817790	802970	5274800
Q9VQM2	Q9VQM2	NADH dehydrogenase [ubiquinone] 1 subunit C2	ND-B14.5B	38548000	32674000	47757000	31082000	36778000	33692000	80534000	27655000	135990000	26724000	24028000	27049000	1	2	2	1	2	1	1	1	2	1	2	1	1	1	12.909	116	116	0	9.054	By MS/MS	By matching	By MS/MS	By matching	By MS/MS	By MS/MS	12.9	11.2	12.9	11.2	11.2	11.2	5924600	5530900	10042000
Q9VC48	Q9VC48	Methionine aminopeptidase	MAP1A	33248000	26765000	103520000	47597000	89087000	93732000	79991000	46408000	437880000	221430000	250200000	318790000	1	6	3	2	6	5	5	6	3	2	6	5	5	6	41.726	374	374	0	12.698	By MS/MS	By matching	By MS/MS	By MS/MS	By MS/MS	By MS/MS	8.6	5.6	19	15.5	15.5	19	783610	2017700	3334200
Q9VK59	Q9VK59	LD23647p	Dmel\CG5787	46255000	64273000	63159000	75669000	56833000	71480000	79405000	311580000	192930000	259430000	66278000	133120000	1	5	3	4	3	4	3	3	3	4	3	4	3	3	100.26	950	950	0	24.801	By MS/MS	By MS/MS	By MS/MS	By MS/MS	By MS/MS	By MS/MS	3.9	6.8	3.9	6.8	4.2	3.9	1034500	1790300	1960200
Q9VMB9	Q9VMB9	Cytochrome c oxidase subunit 5B, isoform A	COX5B	68753000	50401000	0	0	150350000	71459000	79387000	91793000	0	0	113150000	89546000	1	1	1	1	0	1	1	1	1	1	0	1	1	1	13.579	120	120	0	4.9273	By matching	By MS/MS		By MS/MS	By MS/MS	By MS/MS	10.8	10.8	0	10.8	10.8	10.8	11341000	13113000	0
Q9V9R3	Q9V9R3	Adenylate cyclase type 3	Ac3	52451000	123570000	27232000	61609000	21579000	76866000	79242000	250480000	51433000	227650000	20860000	129910000	1	5	1	4	2	4	1	2	1	3	2	3	1	2	130.39	1167	1167	0	34.162	By MS/MS	By MS/MS	By MS/MS	By MS/MS	By MS/MS	By MS/MS	1.5	4.5	2.7	4.5	0.8	3.1	1760900	2268100	1143000
Q9VU19	Q9VU19	WW domain binding protein 2, isoform E	Wbp2	78808000	62969000	79343000	73374000	102150000	76947000	79218000	90355000	119930000	111230000	86680000	80235000	1	3	1	2	2	2	2	1	1	2	2	2	2	1	40.226	384	384	0	7.634	By MS/MS	By MS/MS	By MS/MS	By MS/MS	By MS/MS	By MS/MS	3.4	5.5	5.5	5.5	6.5	3.4	19805000	17555000	23958000
Q9VW14	Q9VW14	rRNA methyltransferase 3, mitochondrial	CG14100	54744000	48329000	46333000	48821000	46820000	45557000	79137000	112800000	70902000	72766000	96308000	118640000	1	4	2	3	2	2	3	4	2	3	2	2	3	4	45.043	407	407	0	24.557	By MS/MS	By MS/MS	By MS/MS	By MS/MS	By MS/MS	By MS/MS	6.6	11.5	7.6	6.6	11.5	13.5	2728900	2619800	1432100
Q9NBK5	Q9NBK5	Serine/threonine-protein kinase tricornered	trc	42669000	33001000	24429000	41979000	43294000	34868000	79088000	109380000	86954000	90462000	81035000	78983000	1	5	3	4	3	3	4	3	3	4	3	3	4	3	53.332	463	463	0	10.574	By MS/MS	By MS/MS	By MS/MS	By MS/MS	By MS/MS	By MS/MS	6.3	8	6.3	8	8	6.5	2493900	3470500	3535300
P25455	P25455	1-phosphatidylinositol 4,5-bisphosphate phosphodiesterase classes I and II	Plc21C	38347000	51726000	85326000	55622000	51568000	58516000	78961000	139690000	237040000	153570000	37504000	75110000	1	8	4	4	5	5	2	3	4	4	5	5	2	3	146.39	1318	1318	0	24.156	By MS/MS	By MS/MS	By MS/MS	By MS/MS	By matching	By MS/MS	3	3.6	4.6	4.1	1.6	2.7	1338300	2367700	4017600
A0A0B4KGP4	A0A0B4KGP4	Beaten path IV, isoform B	beat-IV	37171000	43195000	24117000	30755000	32044000	31319000	78956000	16261000	30695000	14666000	36835000	55272000	1	3	2	1	1	1	2	2	2	1	1	1	2	2	50.384	446	446	0	10.967	By MS/MS	By MS/MS	By matching	By matching	By MS/MS	By MS/MS	6.1	1.8	2.2	1.8	6.1	4	3432800	706990	1334600
Q9VXW3	Q9VXW3	LD30439p	Dmel\CG12608	42005000	22997000	26965000	31891000	25044000	33998000	78936000	30478000	33141000	37549000	62957000	12332000	1	2	1	2	2	2	2	1	1	2	2	2	2	1	49.143	443	443	0	19.642	By MS/MS	By MS/MS	By MS/MS	By matching	By MS/MS	By matching	4.3	6.8	6.8	6.8	6.8	4.3	3758900	1011700	1204500
Q9W508	Q9W508	Fatty acyl-CoA reductase	FarO	69963000	67034000	47604000	67832000	0	93071000	78478000	82365000	45422000	87113000	0	169060000	1	3	1	1	1	1	0	3	1	1	1	1	0	3	57.67	504	504	0	6.1538	By MS/MS	By MS/MS	By MS/MS	By MS/MS		By MS/MS	1.6	1.6	1.6	1.6	0	6	3412100	3581100	1974900
Q9VE01	Q9VE01	Probable cytochrome P450 12a5, mitochondrial	Cyp12a5	33933000	15235000	17740000	27058000	26417000	0	78423000	30960000	20450000	15792000	23919000	0	1	4	3	2	1	1	1	0	3	2	1	1	1	0	61.355	536	536	0	16.636	By MS/MS	By MS/MS	By matching	By matching	By MS/MS		9.9	7.5	3.9	2.4	3.9	0	973830	332600	601480
Q8SY19	Q8SY19	glutathione transferase	Mgstl	55208000	0	162060000	0	70176000	64358000	78249000	0	275680000	0	71998000	80104000	1	3	1	0	3	1	2	2	1	0	3	1	2	2	16.867	152	152	0	16.05	By MS/MS		By MS/MS	By MS/MS	By MS/MS	By MS/MS	9.9	0	24.3	6.6	16.4	16.4	11178000	0	39383000
Q9W402	Q9W402	NADH dehydrogenase [ubiquinone] 1 alpha subcomplex subunit 13	ND-B16.6	69158000	19944000	21436000	24089000	106620000	32109000	78086000	13987000	66615000	25686000	153140000	33110000	1	3	2	1	2	1	3	1	2	1	2	1	3	1	17.747	154	154	0	7.1393	By MS/MS	By matching	By MS/MS	By matching	By MS/MS	By matching	17.5	8.4	17.5	9.1	23.4	8.4	9760800	1748300	8326800
Q0E8C8	Q0E8C8	Serine protease inhibitor 77Ba	Spn77Ba	31627000	34758000	29320000	26248000	36459000	34464000	78032000	81084000	123520000	48451000	76254000	95242000	1	4	3	4	4	3	3	3	3	4	4	3	3	3	50.162	450	450	0	17.946	By MS/MS	By MS/MS	By MS/MS	By MS/MS	By MS/MS	By MS/MS	9.1	11.1	11.1	8.9	9.1	9.1	2573100	4054200	3971300
Q9VU17	Q9VU17	HL01062p	nebu	43575000	59282000	55178000	51097000	47479000	57814000	77675000	155560000	155530000	160240000	77003000	145600000	1	4	2	4	4	4	2	4	2	4	4	4	2	4	58.413	539	539	0	31.104	By MS/MS	By MS/MS	By MS/MS	By MS/MS	By MS/MS	By MS/MS	4.3	9.6	9.6	9.6	4.3	9.6	5178300	9360800	8418200
Q9VIF6	Q9VIF6	ATP-dependent RNA helicase DDX47	pths	68431000	86869000	26717000	43794000	0	50979000	77279000	154790000	37718000	58401000	0	11114000	1	3	1	3	1	1	0	1	1	3	1	1	0	1	56.486	507	507	0	6.9011	By MS/MS	By MS/MS	By MS/MS	By matching		By matching	3.6	10.1	3.6	3.6	0	3	3219900	5746700	1571600
Q9VPA1	Q9VPA1	GH12701p	CG13256	44713000	52086000	68633000	73433000	30951000	52241000	77153000	91379000	271600000	265040000	26449000	75312000	1	6	3	2	6	6	1	2	3	2	6	6	1	2	146.11	1307	1307	0	16.977	By MS/MS	By MS/MS	By MS/MS	By MS/MS	By matching	By MS/MS	3	1.8	4.8	4.8	0.5	1.1	1232100	1024800	2872800
Q9V3L7	Q9V3L7	NADH dehydrogenase [ubiquinone] 1 beta subcomplex subunit 11, mitochondrial	NP15.6	52206000	37473000	88238000	49532000	60047000	45675000	76645000	42841000	139360000	71848000	51024000	47693000	1	3	3	1	2	2	1	1	3	1	2	2	1	1	16.972	150	150	0	14.534	By MS/MS	By MS/MS	By MS/MS	By MS/MS	By MS/MS	By MS/MS	30	4.7	15.3	15.3	4.7	4.7	8701000	7140200	18385000
Q9VHM3	Q9VHM3	LD30467p	M1BP	62296000	64192000	47230000	60768000	41011000	29149000	76421000	237430000	274980000	287130000	114150000	159700000	1	7	2	6	5	6	4	4	2	6	5	6	4	4	48.093	418	418	0	15.073	By matching	By MS/MS	By MS/MS	By MS/MS	By MS/MS	By MS/MS	4.3	17.9	13.9	17	10.8	11	1357400	2232500	4727800
Q9W3E2	Q9W3E2	Protein PIP82	PIP82	33960000	45161000	68222000	41689000	34813000	37283000	76336000	133230000	239380000	165840000	79450000	84334000	1	9	3	4	8	6	3	3	3	4	8	6	3	3	132.34	1195	1195	0	46.304	By MS/MS	By MS/MS	By MS/MS	By MS/MS	By MS/MS	By MS/MS	3.1	3.8	7.4	6.6	3	3.1	1090300	1236700	2452200
Q9VAM6	Q9VAM6	CDGSH iron-sulfur domain-containing protein 2 homolog	Cisd2	39099000	37659000	39019000	51738000	61439000	71354000	75883000	83834000	90336000	59702000	143910000	221330000	1	3	2	2	3	1	3	3	2	2	3	1	3	3	14.633	133	133	0	17.68	By MS/MS	By MS/MS	By MS/MS	By MS/MS	By MS/MS	By MS/MS	25.6	25.6	32.3	9.8	32.3	32.3	12647000	13972000	15056000
Q9VEB1	Q9VEB1	Malate dehydrogenase, mitochondrial	Mdh2	60756000	0	72492000	58443000	125300000	58072000	75376000	0	103220000	32827000	208400000	136460000	1	4	1	0	3	2	4	3	1	0	3	2	4	3	35.318	336	336	0	16.013	By MS/MS		By MS/MS	By MS/MS	By MS/MS	By MS/MS	8.6	0	15.5	6.5	19.9	15.5	3967200	0	722010
Q7KTG0	Q7KTG0	LD45607p	CG31879	43083000	37920000	32403000	29487000	0	33489000	74872000	98425000	26776000	58425000	0	64731000	1	3	2	3	1	2	0	3	2	3	1	2	0	3	64.297	570	570	0	8.9083	By MS/MS	By MS/MS	By MS/MS	By MS/MS		By MS/MS	4.6	6.3	2.1	4.6	0	6.3	2773000	3645400	991700
P00334	P00334	Alcohol dehydrogenase	Adh	44119000	0	55016000	42053000	139960000	57885000	74775000	0	122370000	101320000	331710000	141660000	1	6	2	0	3	3	6	3	2	0	3	3	6	3	27.761	256	256	0	19.057	By MS/MS		By MS/MS	By MS/MS	By MS/MS	By MS/MS	14.1	0	14.1	18.8	28.9	14.5	1986500	0	3255100
P43125	P43125	Protein retinal degeneration B	rdgB	71742000	60330000	93648000	85936000	41331000	58573000	74653000	339830000	335250000	308630000	101130000	148200000	1	7	2	5	6	4	4	4	2	5	6	4	4	4	138.89	1259	1259	0	28.246	By matching	By MS/MS	By MS/MS	By MS/MS	By MS/MS	By MS/MS	2.4	8	7.9	5.5	4.5	5.2	1408600	3107200	4708200
Q9VWV6	Q9VWV6	Transferrin	Tsf1	54867000	14885000	55734000	24076000	15917000	0	74574000	38263000	184630000	52600000	21113000	0	1	6	2	2	6	3	2	0	2	2	6	3	2	0	71.811	641	641	0	30.622	By MS/MS	By MS/MS	By MS/MS	By MS/MS	By MS/MS		4.8	4.8	11.5	6.7	3.7	0	2015500	1034100	4990000
Q9VK18	Q9VK18	LD36945p	Dmel\CG16812	42605000	86764000	62728000	72778000	39255000	55211000	74306000	303590000	255680000	268460000	120510000	113130000	1	8	3	7	6	6	5	3	3	7	6	6	5	3	49.873	455	455	0	61.011	By MS/MS	By MS/MS	By MS/MS	By MS/MS	By MS/MS	By MS/MS	6.6	17.4	15.6	15.6	13.8	8.4	2294000	5428700	4904400
Q9Y0Y2	Q9Y0Y2	Adenylosuccinate synthetase	Adss	62455000	79180000	41522000	72695000	69515000	53800000	74152000	54022000	118270000	51230000	104240000	66698000	1	2	1	1	2	1	2	1	1	1	2	1	2	1	48.9	447	447	0	7.7028	By MS/MS	By MS/MS	By MS/MS	By MS/MS	By MS/MS	By matching	3.1	2.5	5.6	2.5	5.6	3.1	3902700	2843300	6224800
E1JHR0	E1JHR0	Drongo, isoform F	drongo	41953000	39407000	28261000	40358000	21257000	35349000	73817000	83966000	61293000	85342000	834630	54514000	1	3	2	2	2	2	2	3	2	2	2	2	2	3	73.234	673	673	0	6.1254	By MS/MS	By MS/MS	By MS/MS	By MS/MS	By MS/MS	By MS/MS	2.8	2.8	2.8	2.8	2.5	4	3690900	4198300	3064700
Q9VPZ5	Q9VPZ5	GH04232p	CT16527	47834000	56804000	43876000	65562000	66199000	64128000	73659000	224100000	111660000	249800000	118980000	255450000	1	7	3	5	4	5	4	7	3	5	4	5	4	7	70.934	665	665	0	32.36	By MS/MS	By MS/MS	By matching	By MS/MS	By MS/MS	By MS/MS	6.3	12.2	9.2	11.9	9.2	15.8	2232100	4885700	2427100
Q9VM69	Q9VM69	CG10206-PA	nop5	28693000	27181000	49761000	32865000	56196000	48893000	73577000	147580000	345310000	157590000	241900000	312920000	1	8	4	5	7	6	7	7	4	5	7	6	7	7	57.17	511	511	0	32.358	By MS/MS	By MS/MS	By MS/MS	By MS/MS	By MS/MS	By MS/MS	8.6	11.7	16.4	13.3	16.6	18.2	2473100	3645200	9847600
P18432	P18432	Myosin regulatory light chain 2	Mlc2	37114000	0	63258000	0	130060000	108260000	73520000	0	162180000	0	342600000	297390000	1	4	2	0	3	0	4	4	2	0	3	0	4	4	23.714	222	222	0	35.526	By matching		By MS/MS		By MS/MS	By MS/MS	9.9	0	26.6	0	34.7	34.7	4428900	0	6347400
Q9VVU2	Q9VVU2	GEO07453p1	RpL26	63397000	31621000	50052000	65095000	159480000	72555000	73406000	34177000	60352000	108360000	217580000	172260000	1	4	3	1	2	2	4	3	3	1	2	2	4	3	17.281	149	149	0	8.2085	By MS/MS	By matching	By MS/MS	By matching	By MS/MS	By matching	22.1	6	11.4	11.4	26.8	22.1	10487000	4882400	8621600
Q9VTT2	Q9VTT2	LD20590p	vers	77753000	58130000	46615000	44998000	0	32732000	73327000	62674000	65090000	58311000	0	31988000	1	2	1	2	1	1	0	1	1	2	1	1	0	1	44.83	391	391	0	6.4979	By MS/MS	By MS/MS	By MS/MS	By MS/MS		By MS/MS	2.3	6.9	2.3	2.3	0	2.3	3666300	3133700	3254500
Q9W4U9	Q9W4U9	ascorbate ferrireductase (transmembrane)	frag7	73320000	39828000	27614000	41741000	48406000	39863000	73320000	79870000	34522000	49290000	41133000	41623000	1	2	1	2	1	1	1	1	1	2	1	1	1	1	27.852	249	249	0.0029377	2.8909	By MS/MS	By MS/MS	By MS/MS	By MS/MS	By matching	By MS/MS	4	4.4	4	4	4	4	9165000	9983800	4315200
Q9W1N3	Q9W1N3	Levy, isoform A	levy	38073000	38404000	38954000	27055000	240180000	162400000	73226000	89364000	92589000	32347000	389300000	283850000	1	2	1	1	1	1	2	1	1	1	1	1	2	1	12.482	109	109	0	9.0938	By MS/MS	By MS/MS	By MS/MS	By MS/MS	By MS/MS	By MS/MS	15.6	15.6	15.6	15.6	23.9	15.6	5332800	6081500	6837400
Q0E9A7	Q0E9A7	Uncharacterized protein, isoform E	Dmel\CG30054	73112000	34347000	50145000	72014000	97802000	85356000	73112000	39267000	62688000	85038000	83107000	89127000	1	1	1	1	1	1	1	1	1	1	1	1	1	1	41.473	353	353	1	-2	By MS/MS	By MS/MS	By MS/MS	By MS/MS	By MS/MS	By MS/MS	15.9	15.9	15.9	15.9	15.9	15.9	4061800	2181500	3482700
M9PD84	M9PD84	Ca2+-channel-protein-beta-subunit, isoform L	Ca-beta	37499000	43238000	31739000	28344000	20872000	26518000	73027000	127830000	83964000	74110000	18800000	55381000	1	7	4	4	3	3	3	3	4	4	3	3	3	3	95.484	844	844	0	16.804	By MS/MS	By MS/MS	By MS/MS	By MS/MS	By MS/MS	By MS/MS	6.9	8.3	5.1	5.3	6.3	5.3	1622800	2258600	1865900
Q9VX69	Q9VX69	FI01450p	Dmel\CG5162	47825000	57231000	59797000	31942000	63324000	0	72943000	62591000	173150000	94096000	54146000	0	1	2	1	1	2	2	1	0	1	1	2	2	1	0	44.426	411	411	0	10.641	By MS/MS	By matching	By MS/MS	By MS/MS	By matching		6.6	6.6	10.9	10.9	6.6	0	1501600	3294200	5937900
Q9VSY4	Q9VSY4	Alpha-tubulin N-acetyltransferase 1	Atat	35328000	23648000	20136000	21360000	23178000	13373000	72736000	57561000	28538000	47104000	42363000	9259000	1	3	3	3	2	3	2	1	3	3	2	3	2	1	50.56	461	461	0	7.5926	By MS/MS	By MS/MS	By MS/MS	By MS/MS	By MS/MS	By matching	7.8	7.8	4.1	7.8	4.1	1.5	2659100	1890200	1426900
Q7JWX3	Q7JWX3	GH10112p	nec	43264000	33413000	32303000	32979000	39707000	42180000	72707000	38128000	67508000	64924000	84856000	73373000	1	3	2	2	2	2	3	2	2	2	2	2	3	2	53.727	476	476	0	13.259	By MS/MS	By MS/MS	By MS/MS	By MS/MS	By MS/MS	By MS/MS	5.5	5.5	5.5	5.5	7.8	5.5	974700	1466500	959860
P21914;Q9VWN3	P21914	Succinate dehydrogenase [ubiquinone] iron-sulfur subunit, mitochondrial	SdhB	47638000	14677000	19605000	32856000	168480000	59507000	72559000	23045000	37069000	73241000	294540000	116600000	2	6	3	1	2	2	6	4	3	1	2	2	6	4	33.741	297	297;437	0	17.354	By MS/MS	By matching	By MS/MS	By MS/MS	By MS/MS	By MS/MS	10.8	4	8.1	8.1	21.2	13.8	1416000	1097400	1765200
M9NDS9	M9NDS9	Chitinase 6, isoform C	Cht6	66589000	97293000	152770000	112720000	30783000	57663000	72419000	159310000	562780000	175380000	27050000	59640000	1	9	2	4	8	6	2	2	2	4	8	6	2	2	505.89	4611	4611	0	59.586	By MS/MS	By MS/MS	By MS/MS	By MS/MS	By MS/MS	By MS/MS	0.8	1.7	2.8	2.3	0.5	0.8	227510	631460	2565500
Q9VT38	Q9VT38	GH03795p	Dmel\CG18178	48847000	34931000	29055000	31724000	23361000	29298000	72165000	38492000	78927000	36108000	34238000	29487000	1	4	4	1	3	1	3	1	4	1	3	1	3	1	42.514	374	374	0	8.4627	By MS/MS	By MS/MS	By MS/MS	By MS/MS	By MS/MS	By MS/MS	9.9	2.1	7	2.1	7	2.1	6013800	3207600	6577300
Q9V3W2	Q9V3W2	NADH dehydrogenase [ubiquinone] 1 beta subcomplex subunit 6	ND-B17	33319000	26988000	91668000	26740000	183530000	100940000	71929000	43025000	135330000	57578000	303890000	217870000	1	6	2	1	2	1	6	4	2	1	2	1	6	4	18.995	167	167	0	27.946	By matching	By matching	By MS/MS	By matching	By MS/MS	By MS/MS	17.4	9	17.4	9	51.5	30.5	5501600	3911300	6024700
Q9W3C3	Q9W3C3	LD10016p	Dmel\CG2004	37029000	45671000	36487000	35032000	30803000	35210000	71689000	113950000	80847000	102610000	45513000	50513000	1	3	2	3	2	3	2	2	2	3	2	3	2	2	48.286	425	425	0	13.017	By MS/MS	By MS/MS	By matching	By MS/MS	By matching	By MS/MS	4.7	8	4.7	8	5.9	5.4	2987000	3369400	3368600
Q7K485	Q7K485	Cathepsin D	cathD	25579000	39833000	122640000	71365000	129680000	133290000	71493000	72355000	629900000	291260000	444260000	429250000	1	8	2	2	6	4	6	6	2	2	6	4	6	6	42.472	392	392	0	93.121	By MS/MS	By matching	By MS/MS	By MS/MS	By MS/MS	By MS/MS	9.4	9.7	24.2	16.8	28.8	23	5106700	3435000	18549000
Q7K3D8	Q7K3D8	DNA methyltransferase 1-associated protein 1	DMAP1	51892000	67049000	62827000	28522000	55570000	44959000	71025000	105690000	116720000	83690000	66462000	82355000	1	4	2	4	2	2	2	2	2	4	2	2	2	2	50.248	433	433	0	21.882	By MS/MS	By MS/MS	By MS/MS	By MS/MS	By MS/MS	By MS/MS	8.1	12.5	8.1	8.1	8.1	8.1	844620	1277400	1632800
Q08473	Q08473	RNA-binding protein squid	sqd	45203000	0	76617000	42706000	59645000	51434000	70963000	0	171600000	85904000	65283000	83913000	1	4	2	1	4	2	2	2	2	1	4	2	2	2	36.184	344	344	0	12	By MS/MS	By MS/MS	By MS/MS	By MS/MS	By MS/MS	By MS/MS	6.7	2.9	13.7	6.7	5.2	6.7	6451200	0	12603000
P18459	P18459	Tyrosine 3-monooxygenase	ple	43266000	40825000	0	29599000	0	0	70911000	92355000	0	103300000	0	0	1	5	4	4	0	4	0	0	4	4	0	4	0	0	65.995	579	579	0	15.144	By MS/MS	By MS/MS		By MS/MS			7.9	8.3	0	8.3	0	0	2532500	556410	0
Q9VZE2	Q9VZE2	GEO04055p1	Dmel\CG15012	70471000	0	0	112560000	18411000	31506000	70471000	0	0	132920000	15644000	32898000	1	1	1	0	0	1	1	1	1	0	0	1	1	1	16.937	152	152	0.00060976	3.3803	By MS/MS			By matching	By MS/MS	By MS/MS	10.5	0	0	10.5	10.5	10.5	10067000	0	0
Q9VI58	Q9VI58	Terminal uridylyltransferase Tailor	Tailor	0	0	0	0	0	0	69880000	0	0	0	0	0	1	1	1	0	0	0	0	0	1	0	0	0	0	0	63.944	560	560	0.0006068	3.3321	By MS/MS						5	0	0	0	0	0	2495700	0	0
A0A499GGQ3	A0A499GGQ3	Nicotinic acetylcholine receptor alpha5, isoform I	nAChRalpha5	34878000	58396000	38846000	64334000	41755000	42644000	69732000	107020000	88968000	135520000	73865000	75319000	1	2	2	2	2	2	2	2	2	2	2	2	2	2	94.746	837	837	0	8.6924	By MS/MS	By MS/MS	By MS/MS	By MS/MS	By MS/MS	By MS/MS	5.1	5.1	5.1	5.1	5.1	5.1	764190	1527600	1316800
Q9VSA3	Q9VSA3	Medium-chain specific acyl-CoA dehydrogenase, mitochondrial	Mcad	57321000	30040000	64849000	50650000	86013000	56155000	69407000	21792000	353940000	167390000	134250000	135300000	1	7	2	1	7	4	4	4	2	1	7	4	4	4	45.871	419	419	0	20.391	By MS/MS	By matching	By MS/MS	By matching	By MS/MS	By MS/MS	5.7	3.6	22.4	11.5	11.5	10.5	3017700	947490	9373100
Q9VB82	Q9VB82	Cuticular protein 97Ea, isoform A	Cpr97Ea	24206000	6575400	56171000	12305000	207440000	7539700	69229000	16837000	380280000	82052000	489370000	30811000	1	9	2	1	8	2	8	2	2	1	8	2	8	2	40.039	366	366	0	43.944	By MS/MS	By matching	By MS/MS	By matching	By MS/MS	By matching	11.2	2.2	32.8	12.8	37.2	6	1370600	841870	3528300
P92208	P92208	Stress-activated protein kinase JNK	bsk	36662000	29146000	65323000	26380000	81307000	44012000	67545000	106050000	350880000	34598000	176950000	182230000	1	7	3	5	5	3	3	5	3	5	5	3	3	5	43.026	372	372	0	43.572	By MS/MS	By MS/MS	By MS/MS	By MS/MS	By MS/MS	By MS/MS	9.9	14.2	18	11.6	7.5	17.5	1780400	984540	4745200
B7Z0Q2	B7Z0Q2	inositol-polyphosphate 5-phosphatase	5PtaseI	38585000	27967000	32383000	29035000	24953000	35254000	67183000	55516000	69026000	58776000	40188000	61614000	1	2	2	2	2	2	2	2	2	2	2	2	2	2	79.467	699	699	0	4.7918	By MS/MS	By MS/MS	By MS/MS	By MS/MS	By matching	By MS/MS	3.1	3.1	3.1	3.1	3.1	3.1	920720	668240	790000
P23647	P23647	Serine/threonine-protein kinase fused	fu	67037000	67961000	67342000	72195000	56628000	100080000	67037000	77696000	84187000	85252000	48119000	104500000	1	1	1	1	1	1	1	1	1	1	1	1	1	1	90.346	805	805	0.0080367	2.5193	By MS/MS	By MS/MS	By MS/MS	By MS/MS	By MS/MS	By MS/MS	1	1	1	1	1	1	1764100	2044600	2215400
Q9U5L1	Q9U5L1	Signal recognition particle receptor subunit alpha homolog	SrpRalpha	14191000	27474000	24879000	34528000	36064000	35999000	66750000	88357000	13736000	18991000	14274000	61647000	1	4	2	3	2	1	1	3	2	3	2	1	1	3	67.794	614	614	0	20.353	By MS/MS	By MS/MS	By MS/MS	By MS/MS	By MS/MS	By MS/MS	8	10.1	8	4.1	4.1	8.1	1854200	934250	381540
Q9VMI5	Q9VMI5	CG9135 protein	Dmel\CG9135	66702000	47537000	0	0	0	0	66702000	95018000	0	0	0	0	1	2	1	2	0	0	0	0	1	2	0	0	0	0	53.459	487	487	0	5.6567	By matching	By MS/MS					4.3	7	0	0	0	0	3031900	1848700	0
P23257	P23257	Tubulin gamma-1 chain	gammaTub23C	26706000	19654000	18217000	20253000	34931000	23741000	66497000	50122000	40355000	45673000	64313000	38429000	1	5	4	3	2	2	3	3	4	3	2	2	3	3	53.339	475	475	0	21.664	By MS/MS	By MS/MS	By matching	By matching	By MS/MS	By MS/MS	9.5	5.7	4	4	5.7	7.2	1764800	1518200	999320
Q9VVH5	Q9VVH5	Cytochrome b-c1 complex subunit 8	UQCR-Q	38272000	20597000	36072000	22061000	158040000	48304000	66102000	30518000	190660000	25952000	290740000	240400000	1	4	3	2	4	1	4	4	3	2	4	1	4	4	10.093	89	89	0	7.678	By MS/MS	By matching	By MS/MS	By matching	By MS/MS	By MS/MS	29.2	20.2	37.1	9	37.1	37.1	6354700	4359800	23773000
P25171	P25171	Regulator of chromosome condensation	Rcc1	32111000	34744000	106700000	42801000	24864000	45500000	65742000	104020000	439140000	166300000	59897000	194680000	1	10	2	5	8	5	3	6	2	5	8	5	3	6	58.85	547	547	0	50.873	By MS/MS	By MS/MS	By MS/MS	By MS/MS	By MS/MS	By MS/MS	5.7	12.4	18.5	13	6.4	14.4	1531900	3586900	5003500
Q9VES6	Q9VES6	Fatty acyl-CoA reductase	Dmel\CG17560	65266000	109780000	50762000	52082000	88799000	131480000	65266000	125510000	63460000	61501000	75456000	137290000	1	1	1	1	1	1	1	1	1	1	1	1	1	1	55.958	499	499	0	4.8288	By MS/MS	By MS/MS	By matching	By MS/MS	By MS/MS	By MS/MS	2.6	2.6	2.6	2.6	2.6	2.6	2417200	4648500	2350400
Q9VZI4	Q9VZI4	Uncharacterized protein, isoform A	CT34848	39353000	57117000	33323000	43139000	37695000	69624000	65140000	136900000	101200000	102660000	39524000	178640000	1	5	3	5	4	3	3	5	3	5	4	3	3	5	51.785	454	454	0	37.278	By MS/MS	By MS/MS	By MS/MS	By MS/MS	By MS/MS	By MS/MS	9.9	17.6	13.9	11	8.8	17.6	961670	1501900	392300
Q7JNE1	Q7JNE1	Regulatory protein zeste	prod	47273000	161420000	145840000	116980000	118510000	113860000	64804000	693360000	618100000	449180000	330820000	469670000	1	10	4	8	9	8	7	8	4	8	9	8	7	8	39.428	346	346	0	73.138	By MS/MS	By MS/MS	By MS/MS	By MS/MS	By MS/MS	By MS/MS	15	37.9	37.6	37.6	32.9	32.9	3214200	8973500	9769200
P08120	P08120	Collagen alpha-1(IV) chain	Col4a1	24978000	38682000	164430000	121380000	28038000	112380000	63454000	105710000	444990000	287450000	52980000	247300000	1	4	3	3	4	3	2	3	3	3	4	3	2	3	174.3	1779	1779	0	27.219	By MS/MS	By MS/MS	By MS/MS	By MS/MS	By matching	By MS/MS	2.2	2.2	3.3	2.2	1.2	2.2	682300	1136600	4784900
Q7JPS2	Q7JPS2	Igloo, isoform A	igl	37992000	34326000	29758000	23638000	52629000	48286000	63135000	42347000	36691000	27440000	44108000	49727000	1	2	2	1	1	1	1	1	2	1	1	1	1	1	24.969	240	240	0	14.52	By MS/MS	By matching	By MS/MS	By matching	By MS/MS	By MS/MS	13.3	5.8	5.8	5.8	5.8	5.8	3122600	3528900	3057600
Q9VAT0	Q9VAT0	RE12101p	WASp	29306000	0	42791000	0	34745000	18828000	63133000	57007000	106050000	0	36088000	14439000	1	4	2	2	3	0	1	1	2	2	3	0	1	1	56.974	527	527	0	22.345	By MS/MS	By MS/MS	By MS/MS		By MS/MS	By matching	5.1	6.1	7.8	0	3.4	1.7	2525300	2280300	3416400
Q9VHS2	Q9VHS2	Cytochrome c oxidase subunit 7A, mitochondrial	COX7A	56403000	0	0	64339000	157960000	60672000	62718000	0	0	27399000	238040000	84987000	1	3	1	0	0	1	3	2	1	0	0	1	3	2	9.9015	89	89	0.00063331	3.9111	By matching			By matching	By MS/MS	By MS/MS	10.1	0	0	7.9	29.2	18	12544000	0	0
Q9VNI6	Q9VNI6	Uncharacterized protein, isoform B	CG31555	50252000	29934000	41038000	41334000	85736000	34838000	62299000	58070000	100510000	107860000	147730000	118130000	1	2	2	2	2	2	2	2	2	2	2	2	2	2	36.87	332	332	0	7.5728	By MS/MS	By matching	By MS/MS	By matching	By MS/MS	By MS/MS	9	9	9	9	9	9	1546000	4147800	1031000
Q9VKM7	Q9VKM7	AT01533p	Tmem214	32611000	0	48548000	0	74120000	57440000	62270000	0	209320000	0	173750000	168360000	1	5	3	0	4	0	3	4	3	0	4	0	3	4	75.68	677	677	0	18.141	By MS/MS		By MS/MS		By MS/MS	By MS/MS	6.5	0	8	0	5.9	7.7	1729700	0	4010700
Q9V3W1	Q9V3W1	Tetratricopeptide repeat protein 2	Tpr2	50400000	53535000	47589000	48486000	0	48089000	62194000	122860000	59492000	57255000	0	73581000	1	4	3	3	1	1	0	2	3	3	1	1	0	2	57.995	508	508	0	9.9864	By MS/MS	By MS/MS	By matching	By MS/MS		By MS/MS	6.3	7.1	2.4	2.4	0	5.3	1884700	2862000	1802800
Q9W555	Q9W555	Coatomer subunit delta	deltaCOP	39567000	26157000	37569000	26479000	30013000	30001000	61506000	94346000	75274000	24347000	41821000	68316000	1	3	2	3	2	1	2	3	2	3	2	1	2	3	57.904	532	532	0	14.543	By MS/MS	By MS/MS	By MS/MS	By MS/MS	By MS/MS	By MS/MS	7.5	11.8	7.5	3	7.5	11.8	2674200	2260700	3272800
Q9VH81	Q9VH81	protein-serine/threonine phosphatase	PpD3	26825000	28346000	20230000	20046000	20414000	0	61249000	66094000	36482000	24177000	13265000	0	1	4	3	3	4	2	1	0	3	3	4	2	1	0	59.263	520	520	0	8.8965	By MS/MS	By MS/MS	By MS/MS	By MS/MS	By MS/MS		7.3	7.3	10.2	4.2	2.5	0	1975800	2132100	1176800
Q8IRH5	Q8IRH5	Zinc finger protein indra	indra	61138000	97079000	0	59448000	49559000	65647000	61138000	110980000	0	70199000	42112000	68547000	1	3	1	2	2	2	1	2	1	2	2	2	1	2	81.991	733	733	0	16.912	By MS/MS	By MS/MS	By MS/MS	By MS/MS	By MS/MS	By MS/MS	1.2	3.3	4.2	3.3	1.2	3.3	1746800	3171000	0
P07486	P07486	Glyceraldehyde-3-phosphate dehydrogenase 1	Gapdh1	39189000	0	43085000	34769000	59671000	36020000	61046000	0	95348000	67367000	86523000	60632000	1	2	2	0	2	2	2	2	2	0	2	2	2	2	35.35	332	332	0.00061805	3.5079	By MS/MS	By matching	By MS/MS	By MS/MS	By MS/MS	By MS/MS	32.5	8.4	35.2	20.5	37.7	31.9	3391500	0	5297100
Q9W2L6	Q9W2L6	RH02475p	Dmel\CG9394	23181000	0	95630000	60936000	0	0	60681000	0	595880000	224620000	0	0	1	8	2	0	8	5	2	0	2	0	8	5	2	0	76.706	679	679	0	70.748	By MS/MS		By MS/MS	By MS/MS	By MS/MS		3.7	0	13.5	9.6	3.7	0	1640000	0	12829000
Q9V979	Q9V979	Probable cytochrome P450 6u1	Cyp6u1	35650000	35411000	15043000	37648000	31403000	32016000	60130000	119460000	17005000	99421000	36083000	83798000	1	4	2	4	2	3	2	3	2	4	2	3	2	3	55.508	488	488	0	16.153	By MS/MS	By MS/MS	By MS/MS	By MS/MS	By MS/MS	By MS/MS	5.5	11.9	5.5	7.2	3.7	7.2	2505400	653140	708550
A8WH76	A8WH76	GEO10024p1	inaF-B	59969000	103620000	288240000	65334000	104830000	71674000	59969000	118460000	360340000	77150000	89082000	74840000	1	1	1	1	1	1	1	1	1	1	1	1	1	1	9.0336	81	81	0	12.121	By matching	By MS/MS	By MS/MS	By MS/MS	By MS/MS	By MS/MS	18.5	18.5	18.5	18.5	18.5	18.5	11994000	23692000	72068000
X2JGK6	X2JGK6	NADH-cytochrome b5 reductase	Dmel\CG5946	66444000	0	37181000	26820000	41343000	39455000	59767000	0	51809000	25465000	90078000	69032000	1	3	1	0	1	1	3	2	1	0	1	1	3	2	37.39	330	330	0	5.1927	By MS/MS		By matching	By matching	By MS/MS	By MS/MS	4.5	0	4.5	4.5	12.4	6.7	4980600	0	4317400
Q7JYH3	Q7JYH3	NADH dehydrogenase [ubiquinone] 1 alpha subcomplex subunit 11	ND-B14.7	41097000	0	59689000	21078000	18656000	26673000	59564000	0	107840000	26822000	16072000	33763000	1	1	1	0	1	1	1	1	1	0	1	1	1	1	18.414	170	170	0	4.3895	By MS/MS		By MS/MS	By matching	By matching	By matching	7.6	0	7.6	7.6	7.6	7.6	2703700	0	4838500
P35220	P35220	Catenin alpha	alpha-Cat	26723000	57241000	82727000	154450000	11991000	12852000	59503000	262070000	350450000	338520000	40189000	106500000	1	14	4	7	11	12	3	5	4	7	11	12	3	5	102.44	917	917	0	54.21	By MS/MS	By MS/MS	By MS/MS	By MS/MS	By MS/MS	By MS/MS	8.4	11.1	17.3	18.2	5.5	7.2	237520	987010	2344800
Q9VLT7	Q9VLT7	IP17351p	RpL36A	38883000	25925000	41930000	0	90012000	44560000	59209000	44710000	74019000	0	115060000	80254000	1	2	2	2	2	0	2	2	2	2	2	0	2	2	12.501	104	104	0.00063573	3.9625	By MS/MS	By MS/MS	By MS/MS		By MS/MS	By MS/MS	13.5	13.5	13.5	0	13.5	13.5	11868000	9075300	16461000
C0HK95;C0HK94	C0HK95	Protein anoxia up-regulated	fau	33668000	29788000	41774000	20146000	60457000	34613000	58967000	80523000	188840000	28344000	173110000	61061000	2	6	2	4	6	1	4	3	2	4	6	1	4	3	14.371	131	131;163	0	22.777	By MS/MS	By MS/MS	By MS/MS	By MS/MS	By MS/MS	By MS/MS	26.7	55	76.3	13.7	46.6	33.6	4623300	6102200	13094000
M9NDI3	M9NDI3	Sorting nexin 6, isoform B	Snx6	42938000	53082000	49196000	54283000	22693000	0	58805000	173490000	70195000	141600000	39495000	0	1	6	3	6	3	3	2	0	3	6	3	3	2	0	50.824	455	455	0	21.895	By MS/MS	By MS/MS	By MS/MS	By MS/MS	By matching		6.8	12.7	6.6	6.8	4.6	0	833700	3795300	2924800
A0A0B4LHR4	A0A0B4LHR4	Metabotropic GABA-B receptor subtype 2, isoform C	GABA-B-R2	41231000	34113000	33559000	26713000	32808000	31645000	58554000	58324000	85868000	55524000	49117000	30543000	1	3	2	2	3	2	2	1	2	2	3	2	2	1	138.46	1224	1224	0	12.776	By MS/MS	By MS/MS	By MS/MS	By MS/MS	By MS/MS	By MS/MS	2.8	2.9	2.9	2.8	2.9	1.1	870940	723500	952000
Q9VC27	Q9VC27	Nicastrin	Nct	26015000	163920000	25970000	31402000	26279000	38855000	57979000	59654000	64175000	95867000	55675000	106510000	1	4	2	1	2	4	2	4	2	1	2	4	2	4	77.993	695	695	0	39.272	By MS/MS	By MS/MS	By MS/MS	By MS/MS	By MS/MS	By MS/MS	5.9	3.5	5.9	9.2	5.9	9.2	1782100	1988500	1425500
A8JNK1	A8JNK1	Ensconsin, isoform F	ens	32530000	36563000	32185000	26477000	31882000	40305000	57870000	102500000	137440000	57564000	68866000	109640000	1	3	2	2	3	2	3	3	2	2	3	2	3	3	135.77	1241	1241	0	66.746	By MS/MS	By MS/MS	By MS/MS	By MS/MS	By MS/MS	By MS/MS	2.7	2.7	3.9	2.7	3.9	3.9	1112900	1450400	2115500
O46106	O46106	Splicing factor 3A subunit 3	noi	76678000	89653000	84587000	86386000	0	72969000	57813000	197810000	178810000	372570000	0	66948000	1	6	3	6	5	5	0	3	3	6	5	5	0	3	58.421	503	503	0	14.872	By MS/MS	By MS/MS	By MS/MS	By MS/MS		By MS/MS	6.2	13.3	10.7	10.7	0	6.4	2408900	4724500	4834000
Q9W373	Q9W373	SET and MYND domain containing, arthropod-specific, member 9, isoform A	SmydA-9	33316000	20285000	0	19392000	18427000	19057000	57561000	39720000	0	20262000	15723000	37138000	1	5	2	2	1	2	2	3	2	2	1	2	2	3	56.068	500	500	0	14.116	By MS/MS	By MS/MS	By MS/MS	By MS/MS	By MS/MS	By MS/MS	4.2	4.2	1.8	4.2	5	8.4	2055700	1418600	0
A1ZAU8	A1ZAU8	Patronin	Patronin	28553000	19944000	16315000	23946000	12446000	27793000	57481000	48410000	31270000	67047000	8038100	22057000	1	3	2	2	2	3	1	2	2	2	2	3	1	2	183.62	1630	1630	0	6.8792	By MS/MS	By MS/MS	By MS/MS	By MS/MS	By MS/MS	By MS/MS	1.5	1.2	1.2	1.9	0.7	1.2	291830	266410	466720
Q9W4T4	Q9W4T4	cAMP-specific 3,5-cyclic phosphodiesterase, isoform I	dnc	39321000	18000000	38318000	0	0	20031000	57369000	13744000	52118000	23307000	0	15546000	1	3	1	1	3	1	0	1	1	1	3	1	0	1	129.41	1209	1209	0	13.099	By matching	By matching	By MS/MS	By MS/MS		By matching	1.6	1.6	4.2	1.5	0	1.6	1303900	312370	292600
Q09101	Q09101	Locomotion-related protein Hikaru genki	hig	57181000	52165000	42754000	37960000	0	59170000	57181000	59637000	53449000	44825000	0	61784000	1	2	1	1	1	2	0	1	1	1	1	2	0	1	107.03	958	958	0	6.2196	By MS/MS	By MS/MS	By MS/MS	By MS/MS		By MS/MS	1	1	1	2.9	0	1	1504800	1569400	1406600
Q03720	Q03720	Calcium-activated potassium channel slowpoke	slo	57132000	48457000	31007000	38757000	0	35154000	57132000	55398000	38763000	45767000	0	36707000	1	1	1	1	1	1	1	1	1	1	1	1	1	1	133.1	1200	1200	0	5.3104	By MS/MS	By MS/MS	By MS/MS	By MS/MS	By MS/MS	By MS/MS	1.8	1.8	1.8	1.8	1.8	1.8	985040	955140	668330
Q9VCJ8	Q9VCJ8	Spaetzle-processing enzyme	SPE	40710000	22769000	28517000	24433000	31994000	36203000	56970000	67710000	86929000	37527000	42702000	83517000	1	5	4	3	3	3	4	3	4	3	3	3	4	3	43.947	400	400	0	16.563	By MS/MS	By MS/MS	By MS/MS	By MS/MS	By MS/MS	By MS/MS	12.5	8	8	9.2	13.8	8	870060	2020600	2194200
Q9V3T9	Q9V3T9	NADPH:adrenodoxin oxidoreductase, mitochondrial	dare	43956000	38108000	56080000	51131000	67827000	37615000	56957000	112710000	188640000	85132000	112150000	93699000	1	4	1	3	4	2	3	3	1	3	4	2	3	3	51.352	466	466	0	18.838	By matching	By MS/MS	By MS/MS	By MS/MS	By MS/MS	By matching	2.4	9.7	11.4	4.1	9.7	5.8	1964000	1268100	1918600
Q9VDT5	Q9VDT5	Carboxypeptidase	anon-WO02059370.13	55295000	72697000	91715000	64041000	90283000	52542000	56860000	164620000	328930000	105660000	101960000	19793000	1	5	3	3	3	3	3	1	3	3	3	3	3	1	54.385	482	482	0	39.392	By MS/MS	By MS/MS	By MS/MS	By MS/MS	By MS/MS	By MS/MS	10.8	11.4	14.3	13.1	13.1	2.3	950180	3657800	1196500
Q9VEF5	Q9VEF5	Inhibitor of growth protein	Dmel\CG7379	40938000	41347000	33118000	42197000	38287000	46188000	56600000	89740000	64077000	60629000	49589000	72771000	1	3	2	3	2	2	2	2	2	3	2	2	2	2	45.719	433	433	0	11.36	By MS/MS	By MS/MS	By MS/MS	By MS/MS	By MS/MS	By MS/MS	5.1	14.5	5.1	5.1	5.1	5.1	960940	1924500	2245900
A0A0B4KI34	A0A0B4KI34	CIN85 and CD2AP related, isoform J	cindr	24603000	65843000	103880000	77654000	67766000	94580000	56124000	423180000	591510000	369100000	291610000	472180000	1	11	5	9	11	9	8	10	5	9	11	9	8	10	98.52	941	941	0	136	By MS/MS	By MS/MS	By MS/MS	By MS/MS	By MS/MS	By MS/MS	6.2	14.1	17.9	14.1	11.2	16	588980	5006400	6943500
Q27606	Q27606	Cytochrome P450 4e2	Cyp4e2	30943000	120700000	40796000	57461000	34461000	99572000	56015000	439110000	134220000	221760000	98541000	284820000	1	9	2	9	2	4	2	5	1	6	2	2	2	2	60.692	526	526	0	25.907	By MS/MS	By MS/MS	By MS/MS	By MS/MS	By MS/MS	By MS/MS	10.5	26.4	11.4	15.4	11.4	17.3	2154400	7838100	1420000
Q8SXP8	Q8SXP8	GH09868p	TBPH	55948000	36331000	54979000	38274000	39985000	42414000	56003000	51849000	86308000	45241000	34011000	44332000	1	3	1	2	3	1	1	1	1	2	3	1	1	1	58.079	531	531	0	15.964	By MS/MS	By MS/MS	By MS/MS	By MS/MS	By MS/MS	By MS/MS	2.6	4.5	4.5	2.6	2.6	2.6	3733500	643570	1234500
Q7KML2	Q7KML2	Probable peroxisomal acyl-coenzyme A oxidase 1	CG5009	38001000	46623000	53867000	24383000	0	25255000	55497000	38837000	178910000	73965000	0	82899000	1	5	2	1	4	3	1	3	2	1	4	3	1	3	74.286	669	669	0	27.188	By MS/MS	By MS/MS	By MS/MS	By MS/MS	By MS/MS	By MS/MS	3.9	1.5	7.9	4.9	2.1	6	1541600	1078800	4969800
Q7K4W1	Q7K4W1	Threonylcarbamoyladenosine tRNA methylthiotransferase	CG6550	28745000	24909000	0	25003000	0	0	55496000	44106000	0	52633000	0	0	1	3	2	2	0	2	0	0	2	2	0	2	0	0	62.633	552	552	0	7.8954	By MS/MS	By MS/MS		By matching			4.7	4.5	0	4.7	0	0	1849900	867430	0
Q9VW34	Q9VW34	FI03450p	serp	37149000	39749000	68695000	41380000	65908000	33948000	55347000	141320000	308030000	116280000	70216000	93772000	1	5	2	3	4	2	2	2	2	3	4	2	2	2	61.609	541	541	0	39.41	By matching	By MS/MS	By MS/MS	By MS/MS	By MS/MS	By MS/MS	3.9	8.3	11.5	3.5	3.9	3.9	2406400	1584200	3391300
Q9VT33	Q9VT33	ribose-phosphate diphosphokinase	Prps	43656000	0	64091000	0	58636000	25760000	54395000	0	145220000	0	96055000	49014000	1	6	2	0	5	0	4	3	2	0	5	0	4	3	42.696	388	388	0	14.853	By MS/MS		By MS/MS		By MS/MS	By MS/MS	6.4	0	15.7	0	11.6	8.2	1085800	0	2638700
A0A0B4K709	A0A0B4K709	Uncharacterized protein, isoform E	CG13818	35694000	64425000	51878000	47499000	33635000	52566000	54348000	192910000	180450000	144000000	41244000	181210000	1	6	2	4	5	4	2	5	2	4	5	4	2	5	84.609	755	755	0	15.983	By MS/MS	By MS/MS	By MS/MS	By MS/MS	By matching	By MS/MS	3	7.2	9.3	7.9	3.7	9.4	1598500	3078700	2181600
P55162	P55162	Membrane-associated protein Hem	Hem	55893000	52355000	30940000	43012000	0	35404000	54210000	58220000	99895000	99954000	0	53560000	1	6	1	1	6	3	0	2	1	1	6	3	0	2	129.38	1126	1126	0	11.939	By matching	By MS/MS	By MS/MS	By MS/MS		By MS/MS	1.7	1.7	7.1	3.9	0	2.7	785660	843760	1447800
Q9VTY0	Q9VTY0	RE46702p	Dmel\CG10660	27821000	23527000	0	24297000	22190000	28383000	53919000	46387000	0	27848000	18550000	48908000	1	5	2	4	0	1	1	3	2	4	0	1	1	3	53.609	487	487	0	15.579	By MS/MS	By MS/MS		By matching	By MS/MS	By MS/MS	6	10.9	0	3.3	2.7	9.2	1199500	1855500	0
Q9V9T9	Q9V9T9	Beta-glucuronidase	betaGlu	36735000	49693000	44286000	43570000	0	77652000	53512000	88735000	87634000	77414000	0	123750000	1	2	2	2	2	2	2	2	2	2	2	2	2	2	79.301	686	686	0.0006402	4.0542	By MS/MS	By MS/MS	By MS/MS	By MS/MS	By MS/MS	By MS/MS	2.3	2.3	2.3	2.3	2.3	2.3	1845200	3059800	3021900
Q9W5W7	Q9W5W7	GH19483p	Dmel\CG9581	59012000	73324000	165560000	51585000	97819000	57681000	53113000	93745000	165780000	47924000	124010000	52984000	1	1	1	1	1	1	1	1	1	1	1	1	1	1	60.879	545	545	0	10.883	By matching	By MS/MS	By MS/MS	By matching	By MS/MS	By matching	5	5	5	5	5	5	1831500	3232600	5716600
A1ZAU4	A1ZAU4	RH39096p	BEST:GH19547	51183000	61051000	82462000	0	88346000	0	53086000	53451000	160360000	0	83193000	0	1	3	1	1	3	0	1	0	1	1	3	0	1	0	44.058	420	420	0	4.8985	By MS/MS	By matching	By MS/MS		By matching		4.5	4.5	12.1	0	4.5	0	2654300	2672500	7066600
Q9Y171	Q9Y171	BcDNA.GH02220	OXA1L	49909000	97021000	407340000	162160000	219280000	251240000	52802000	132420000	689990000	226710000	207380000	413010000	1	5	2	2	4	2	4	3	2	2	4	2	4	3	48.697	441	441	0	22.621	By MS/MS	By MS/MS	By MS/MS	By MS/MS	By MS/MS	By MS/MS	4.5	5.4	12.2	7.3	11.8	7.3	2103800	5518000	32670000
Q9W3N9	Q9W3N9	LD24105p	Acat1	54896000	0	69108000	53413000	90773000	43344000	52742000	0	290940000	58959000	110600000	58288000	1	5	1	0	5	2	3	3	1	0	5	2	3	3	43.47	410	410	0	77.034	By matching		By MS/MS	By MS/MS	By MS/MS	By MS/MS	5.9	0	19.8	8.3	12	12	2637100	0	13840000
Q9V3G7	Q9V3G7	26S proteasome non-ATPase regulatory subunit 6	Rpn7	39238000	38319000	97437000	54210000	80860000	90659000	52666000	181480000	391450000	98931000	301390000	418350000	1	10	3	6	8	4	8	9	3	6	8	4	8	9	45.38	389	389	0	62.386	By matching	By MS/MS	By MS/MS	By MS/MS	By MS/MS	By MS/MS	9.5	17	22.9	12.6	28.5	28.5	452830	4412800	5599400
Q9VUZ0	Q9VUZ0	Translocon-associated protein subunit beta	SsRbeta	52332000	0	105350000	45272000	352930000	172740000	52440000	0	131970000	53570000	410240000	245390000	1	2	2	0	2	1	2	2	2	0	2	1	2	2	21.206	190	190	0	13.35	By MS/MS		By MS/MS	By matching	By MS/MS	By MS/MS	19.5	0	19.5	12.6	19.5	19.5	7491400	0	18853000
E2QD98	E2QD98	Stardust, isoform G	sdt	22913000	49712000	81127000	85696000	38265000	69855000	52278000	282660000	371180000	449520000	68986000	208860000	1	9	3	7	6	7	2	6	3	7	6	7	2	6	217.78	2020	2020	0	19.903	By MS/MS	By MS/MS	By MS/MS	By MS/MS	By MS/MS	By MS/MS	2.3	4.3	3.8	4.3	1.3	3.7	405540	640860	1161100
Q8I7C3	Q8I7C3	LIM and SH3 domain protein Lasp	Lasp	36421000	48758000	34301000	32361000	40198000	45302000	52112000	138980000	57782000	64238000	93920000	77587000	1	6	1	4	1	4	4	3	1	4	1	4	4	3	74.246	657	657	0	20.172	By matching	By MS/MS	By MS/MS	By MS/MS	By MS/MS	By MS/MS	3	8.5	3	7.3	7.3	5.9	2481500	2092500	2751500
Q8IPQ6	Q8IPQ6	Polymerase (DNA-directed), delta interacting protein 2, isoform B	POLDIP2	30461000	62227000	67612000	51615000	67447000	70518000	52069000	157860000	226260000	191710000	173710000	261380000	1	6	2	4	5	5	5	6	2	4	5	5	5	6	47.992	431	431	0	37.503	By MS/MS	By MS/MS	By MS/MS	By MS/MS	By MS/MS	By MS/MS	6.5	11.6	19.3	18.3	19.3	22	2366800	7175500	6309100
Q24318	Q24318	Transcription factor Dp	Dp	25707000	52456000	54286000	21942000	32807000	40971000	51799000	160530000	103280000	99716000	78102000	90492000	1	4	3	4	2	4	2	3	3	4	2	4	2	3	49.749	445	445	0	17.741	By matching	By MS/MS	By MS/MS	By MS/MS	By MS/MS	By MS/MS	7.9	10.8	6.7	10.8	6.7	7	1564700	5102200	1458500
Q9VSN3	Q9VSN3	Cuticular protein 66D	Cpr66D	38119000	53783000	73853000	39801000	124800000	69576000	51391000	134700000	397840000	122130000	444760000	199660000	1	5	2	3	5	4	5	4	2	3	5	4	5	4	30.821	270	270	0	29.794	By MS/MS	By MS/MS	By MS/MS	By MS/MS	By MS/MS	By MS/MS	8.9	17.8	21.9	21.5	21.9	21.5	3953100	5974900	12723000
Q9V9V0	Q9V9V0	WD repeat-containing protein 55 homolog	CstF50	56987000	50667000	52207000	61044000	50374000	68101000	51372000	147670000	217450000	178930000	86526000	170020000	1	5	1	3	4	3	2	2	1	3	4	3	2	2	46.921	424	424	0	13.646	By MS/MS	By MS/MS	By MS/MS	By MS/MS	By MS/MS	By MS/MS	2.4	9.4	18.2	9.4	8.5	6.4	2568600	306260	1576300
Q9VS85	Q9VS85	FI19443p1	lqf	18421000	18207000	30102000	26469000	6447300	29410000	51337000	36154000	130870000	51664000	3935100	14590000	1	5	3	2	5	2	1	1	3	2	5	2	1	1	88.798	831	831	0	23.168	By matching	By matching	By MS/MS	By MS/MS	By MS/MS	By matching	4.6	3.1	8.8	2.6	1.2	1.2	997690	241440	3917000
Q9VI64	Q9VI64	LD30995p	Dmel\CG10098	34240000	23915000	76948000	45006000	95268000	45133000	51219000	31574000	248570000	164680000	221360000	90607000	1	5	2	2	4	4	4	2	2	2	4	4	4	2	37.481	353	353	0	20.622	By MS/MS	By MS/MS	By MS/MS	By MS/MS	By MS/MS	By matching	7.9	7.9	15.6	15.6	15.6	7.9	1378800	1435200	5753200
Q9VPQ2	Q9VPQ2	DnaJ homolog shv	shv	28377000	29781000	32207000	23536000	87383000	61618000	50994000	39333000	77189000	48662000	129930000	82384000	1	2	2	1	2	1	2	2	2	1	2	1	2	2	40.211	354	354	0	5.6104	By matching	By matching	By MS/MS	By MS/MS	By MS/MS	By MS/MS	9.9	5.4	9.9	5.4	9.9	9.9	1886500	2458300	2233600
P05031	P05031	Aromatic-L-amino-acid decarboxylase	Ddc	42630000	39910000	44277000	42862000	60822000	48343000	50804000	101270000	121210000	96992000	115440000	89079000	1	3	2	3	3	3	3	3	2	3	3	3	3	3	57.287	510	510	0	16.955	By MS/MS	By MS/MS	By MS/MS	By MS/MS	By MS/MS	By MS/MS	3.3	6.3	6.3	6.3	6.3	6.3	1954000	3895000	4661800
Q9VEZ3	Q9VEZ3	Protein mini spindles	msps	54988000	116170000	58739000	63487000	66053000	66648000	50637000	117430000	72233000	79707000	62087000	77674000	1	1	1	1	1	1	1	1	1	1	1	1	1	1	225.98	2042	2042	1	-2	By matching	By MS/MS	By matching	By matching	By matching	By matching	0.3	0.3	0.3	0.3	0.3	0.3	460330	1067600	656670
D5SHR0	D5SHR0	BTB/POZ domain-containing protein Tiwaz	twz	0	0	0	0	0	0	50529000	0	4780000000	39061000	21901000	24385000	1	2	1	0	1	1	1	1	1	0	1	1	1	1	40.145	367	367	0.0017857	3.0462	By matching		By MS/MS	By matching	By MS/MS	By matching	3.8	0	2.5	3.8	3.8	3.8	2807200	0	265560000
Q8IQX8	Q8IQX8	histidine--tRNA ligase	HisRS	32927000	38086000	36017000	33829000	40778000	29102000	50459000	80260000	74684000	23883000	36675000	32163000	1	2	2	2	2	1	1	2	2	2	2	1	1	2	62.36	564	564	0	6.7164	By MS/MS	By MS/MS	By MS/MS	By MS/MS	By MS/MS	By MS/MS	3.7	3.7	3.7	1.4	2.3	3.7	1529100	2432100	2263200
A0A0B4KFT9	A0A0B4KFT9	Quaking related 54B, isoform E	qkr54B	28110000	0	33386000	46471000	44764000	40367000	50408000	0	42668000	78177000	67623000	76088000	1	3	2	0	1	2	2	2	2	0	1	2	2	2	66.662	617	617	0	47.242	By MS/MS		By MS/MS	By MS/MS	By matching	By MS/MS	3.1	0	1.3	3.1	3.1	7.9	2191700	0	1855100
Q7JUY7	Q7JUY7	PTB domain-containing adapter protein ced-6	ced-6	37042000	49682000	38178000	39719000	28466000	39752000	50034000	132790000	86277000	108790000	32731000	73992000	1	5	3	3	3	5	2	3	3	3	3	5	2	3	56.14	517	517	0	41.019	By MS/MS	By MS/MS	By MS/MS	By MS/MS	By matching	By MS/MS	6.8	6.6	8.1	11.8	4.4	7.4	795180	2975100	1666300
A1Z9U2	A1Z9U2	Jet fuel, isoform A	jef	53354000	18371000	32763000	35785000	37122000	43507000	49760000	19588000	80907000	84352000	51023000	79573000	1	3	1	1	2	2	2	2	1	1	2	2	2	2	83.311	762	762	0	17.332	By MS/MS	By MS/MS	By MS/MS	By MS/MS	By MS/MS	By MS/MS	2.4	2.4	5.2	5.2	4.5	5.2	2618900	1030900	1931100
Q9VN21	Q9VN21	LD30155p	lost	20445000	16417000	43892000	23045000	30692000	27842000	49440000	76115000	193290000	84985000	98851000	134130000	1	7	3	5	6	5	5	7	3	5	6	5	5	7	59.742	545	545	0	60.142	By MS/MS	By MS/MS	By MS/MS	By MS/MS	By MS/MS	By MS/MS	6.1	9.4	11.7	9.4	10.8	13.2	1765700	2085500	4974700
P12646	P12646	Glucose-6-phosphate 1-dehydrogenase	Zw	25975000	26104000	16986000	23485000	0	20767000	49405000	29847000	40185000	52091000	0	21687000	1	3	2	2	2	3	1	1	2	2	2	3	1	1	60.43	524	524	0	28.977	By MS/MS	By MS/MS	By MS/MS	By MS/MS	By MS/MS	By MS/MS	3.8	3.8	3.8	8.4	1.7	1.7	764230	962810	612280
Q9VW40	Q9VW40	LD31235p	TORIP	35811000	52892000	52515000	73300000	108830000	92341000	49003000	46611000	146890000	317900000	284950000	180840000	1	4	2	2	4	4	4	4	2	2	4	4	4	4	34.01	301	301	0	18.8	By MS/MS	By MS/MS	By MS/MS	By MS/MS	By MS/MS	By MS/MS	11.6	6.3	17.9	17.9	17.9	17.9	802860	3585500	6869000
Q9VVD3	Q9VVD3	LD31138p	Dmel\CG7730	48959000	67324000	36915000	62034000	64870000	81257000	48959000	76968000	46149000	73253000	55123000	84846000	1	1	1	1	1	1	1	1	1	1	1	1	1	1	63.98	581	581	0.001791	3.0631	By MS/MS	By MS/MS	By MS/MS	By MS/MS	By MS/MS	By MS/MS	1.4	1.4	1.4	1.4	1.4	1.4	1813300	2850700	1709200
Q8IGP5	Q8IGP5	Chromatin-linked adaptor for MSL proteins, isoform B	Clamp	40159000	54563000	35872000	36958000	29680000	25266000	48620000	55000000	48496000	48624000	22566000	20094000	1	1	1	1	1	1	1	1	1	1	1	1	1	1	61.757	566	566	0	4.71	By matching	By MS/MS	By matching	By matching	By matching	By matching	3.7	3.7	3.7	3.7	3.7	3.7	2315200	2619000	2309300
Q9VUN9	Q9VUN9	FI09629p	Dmel\CG7857	50297000	35976000	29958000	39198000	46998000	37272000	48400000	82090000	36040000	44542000	79118000	40601000	1	2	2	2	1	1	2	2	2	2	1	1	2	2	35.252	312	312	0	11.663	By MS/MS	By MS/MS	By MS/MS	By MS/MS	By MS/MS	By MS/MS	6.7	6.7	4.2	4.2	6.7	6.7	3025000	5130600	2252500
Q9VCT9	Q9VCT9	RE52890p	Usp12-46	48076000	53006000	21059000	36193000	35777000	48629000	48282000	92027000	39872000	65001000	46205000	50994000	1	2	2	2	2	2	2	1	2	2	2	2	2	1	47.27	424	424	0	9.9386	By MS/MS	By MS/MS	By MS/MS	By MS/MS	By MS/MS	By MS/MS	6.1	6.1	6.1	6.1	6.1	1.9	2541100	4843500	2098500
Q9Y0Z0	Q9Y0Z0	LD24639p	mmy	24483000	33935000	31248000	0	27561000	42438000	47974000	66089000	33431000	0	41706000	35707000	1	2	2	2	1	2	2	1	2	2	1	2	2	1	58.213	520	520	0	4.8011	By MS/MS	By MS/MS	By MS/MS	By MS/MS	By MS/MS	By MS/MS	4	4	2.1	4	4	2.1	1599100	2203000	1114400
Q967D7	Q967D7	Protein turtle	tutl	28486000	25500000	42526000	40186000	34196000	0	47372000	20647000	117480000	69725000	27021000	0	1	4	2	1	2	2	1	1	2	1	2	2	1	1	170.99	1531	1531	0	9.1397	By matching	By matching	By matching	By MS/MS	By MS/MS	By MS/MS	1.6	1	1.6	1.6	1	1.4	213950	279020	967730
X2J9Z3	X2J9Z3	Stolid, isoform H	stol	24372000	33679000	112810000	114620000	43014000	51630000	47275000	73000000	560340000	591020000	105980000	198870000	1	12	4	3	10	9	5	6	4	3	10	9	5	6	143.71	1271	1271	0	43.654	By MS/MS	By MS/MS	By MS/MS	By MS/MS	By MS/MS	By MS/MS	3.7	4.2	11.2	10.5	6.1	6	787920	344290	2593600
Q9VZL1	Q9VZL1	Mitochondrial import receptor subunit TOM22 homolog	mge	49744000	0	32105000	29441000	50301000	72663000	47159000	0	38051000	34892000	82429000	76150000	1	2	2	1	1	2	2	1	2	1	1	2	2	1	16.152	148	148	0	20.809	By MS/MS	By MS/MS	By MS/MS	By MS/MS	By MS/MS	By MS/MS	25	8.1	16.9	25	25	8.1	5239900	0	4227900
Q9NFU0	Q9NFU0	Fragile X messenger ribonucleoprotein 1 homolog	Fmr1	62120000	97914000	62535000	81562000	59770000	117890000	46978000	254140000	59516000	88773000	36956000	176660000	1	3	1	3	1	1	1	1	1	3	1	1	1	1	76.075	684	684	0	6.9523	By matching	By MS/MS	By MS/MS	By MS/MS	By matching	By matching	2.9	5.4	2.9	2.9	2.9	2.9	1204600	3604200	1526100
A0A0B4KG35	A0A0B4KG35	Stretchin-Mlck, isoform U	Strn-Mlck	67524000	85867000	44750000	72329000	56545000	51936000	46852000	73795000	40869000	62396000	153850000	39618000	1	2	1	1	1	1	2	1	1	1	1	1	2	1	923.79	8255	8255	0.0080321	2.5129	By MS/MS	By MS/MS	By MS/MS	By MS/MS	By MS/MS	By MS/MS	0.2	0.2	0.2	0.2	0.7	0.2	116840	184030	101920
Q9VXE5	Q9VXE5	Serine/threonine-protein kinase PAK mbt	mbt	31994000	29220000	23138000	25802000	16108000	34171000	46336000	79494000	91872000	73050000	25773000	56578000	1	3	2	3	3	3	2	3	2	3	3	3	2	3	69.619	639	639	0	65.855	By MS/MS	By MS/MS	By MS/MS	By MS/MS	By MS/MS	By MS/MS	6.3	7.4	7.4	7.4	6.3	7.4	1246400	1785100	682480
A1Z6P8	A1Z6P8	Exchange protein directly activated by cAMP, isoform E	Epac	16856000	11161000	88817000	56150000	0	13620000	46025000	15305000	142880000	11039000	0	28390000	1	2	2	2	2	1	0	2	2	2	2	1	0	2	113.84	1006	1006	0.0085812	2.473	By matching	By MS/MS	By MS/MS	By MS/MS		By matching	2.3	2.3	2.3	1.4	0	2.3	55819	86044	308290
Q9VFV1	Q9VFV1	RE55542p	yellow-e	21694000	0	27046000	0	28752000	0	45699000	26859000	95755000	83563000	37774000	0	1	4	3	1	3	2	2	0	3	1	3	2	2	0	58.672	530	530	0	11.108	By MS/MS	By MS/MS	By MS/MS	By MS/MS	By MS/MS		8.1	1.9	7.2	5.1	4.2	0	1904100	1119100	3989800
Q9VS11	Q9VS11	lysozyme	Dmel\CG14823	40005000	0	33572000	0	0	0	45602000	14221000	74301000	0	55817000	31109000	1	4	2	1	3	0	2	1	2	1	3	0	2	1	29.682	263	263	0	8.7927	By matching	By matching	By MS/MS		By MS/MS	By matching	8	4.2	12.5	0	8.4	4.2	1555000	1292800	1631300
Q9VJU8	Q9VJU8	GH23407p	NimB4	42809000	44050000	31555000	31679000	0	0	45359000	54907000	39839000	29332000	0	0	1	2	1	2	1	2	0	0	1	2	1	2	0	0	50.441	448	448	0.0006192	3.5535	By matching	By MS/MS	By MS/MS	By MS/MS			1.6	5.4	1.6	5.4	0	0	1814400	2196300	1593600
Q9VE75	Q9VE75	V-type proton ATPase subunit a	Vha100-2	34518000	22389000	67314000	58111000	39753000	83933000	45318000	39165000	318930000	232550000	47522000	242790000	1	5	2	2	5	5	2	5	2	2	5	5	2	5	94.848	834	834	0	13.989	By matching	By MS/MS	By MS/MS	By MS/MS	By MS/MS	By MS/MS	3.5	2.2	7.2	7.2	2.2	7.2	1416200	794310	7553300
Q9VP06	Q9VP06	GDP-Man:Man(3)GlcNAc(2)-PP-Dol alpha-1,2-mannosyltransferase	Alg11	44029000	61623000	39761000	49089000	39237000	84472000	45098000	199380000	51728000	53780000	44612000	163070000	1	5	1	2	1	2	3	4	1	2	1	2	3	4	54.553	475	475	0	30.925	By MS/MS	By MS/MS	By MS/MS	By MS/MS	By MS/MS	By MS/MS	2.7	5.7	2.7	6.5	8	12	1294600	7978100	1517600
Q0E9B6	Q0E9B6	Small ribosomal subunit protein uS17	RpS11	36620000	0	44411000	0	95490000	69551000	44919000	0	68612000	0	107520000	70566000	1	2	2	0	2	0	2	1	2	0	2	0	2	1	18.105	155	155	0	13.339	By MS/MS		By MS/MS		By MS/MS	By MS/MS	16.1	0	16.1	0	16.1	11.6	4991000	0	7623600
A1Z9N0	A1Z9N0	Dynamin-like 120 kDa protein, mitochondrial	Opa1	11716000	54213000	180580000	69378000	22096000	43462000	44826000	344320000	1229000000	406860000	67025000	270290000	1	21	3	12	20	12	4	11	3	12	20	12	4	11	111.79	972	972	0	84.487	By MS/MS	By MS/MS	By MS/MS	By MS/MS	By MS/MS	By MS/MS	3.3	10.7	23.9	11.6	4.5	11.8	772870	4757200	14235000
P27716	P27716	Innexin inx1	ogre	25593000	13416000	175640000	51938000	0	46952000	44521000	7958900	378860000	77144000	0	99188000	1	3	2	1	3	1	0	2	2	1	3	1	0	2	42.582	362	362	0	5.7572	By matching	By matching	By MS/MS	By matching		By MS/MS	5	1.9	6.9	2.5	0	4.4	2343200	418890	19940000
Q8SXC2	Q8SXC2	FI04487p	Kyat	44497000	37606000	44581000	46645000	51595000	0	44497000	42993000	55733000	55081000	43843000	0	1	3	2	1	2	2	1	0	2	1	2	2	1	0	51.201	450	450	0	5.1325	By MS/MS	By MS/MS	By MS/MS	By MS/MS	By MS/MS		5.3	2.4	4.2	5.3	2.4	0	1779900	1719700	2229300
Q9VTP4	Q9VTP4	Large ribosomal subunit protein uL1	RpL10Ab	31204000	23752000	61944000	27515000	192970000	87566000	44402000	38945000	143430000	44334000	356600000	182050000	1	4	1	2	3	1	4	3	1	2	3	1	4	3	24.273	217	217	0	18.658	By MS/MS	By MS/MS	By MS/MS	By MS/MS	By MS/MS	By MS/MS	3.7	10.1	17.5	3.7	23.5	16.1	4440200	2721700	11732000
Q7K274	Q7K274	LD15586p	l(2)k09913	47023000	28225000	71819000	29579000	91518000	54503000	43994000	27985000	126540000	51679000	118410000	68587000	1	3	1	1	2	2	3	1	1	1	2	2	3	1	44.172	389	389	0	4.9454	By MS/MS	By matching	By MS/MS	By MS/MS	By MS/MS	By matching	2.8	2.8	4.6	4.6	6.7	2.8	1999700	1272000	5751800
Q9VKC7	Q9VKC7	FI04402p	Dmel\CG6766	55247000	54828000	45811000	66324000	0	60213000	43862000	163560000	120400000	136690000	36646000	134920000	1	5	4	4	3	3	2	3	4	4	3	3	2	3	59.752	525	525	0	12.901	By MS/MS	By MS/MS	By MS/MS	By MS/MS	By MS/MS	By MS/MS	11	11.6	9.5	9.5	5	9.5	1414900	5276200	3883800
A0A0B4LGH8	A0A0B4LGH8	Oxysterol-binding protein	Dmel\CG3860	52926000	34516000	32210000	41105000	45619000	36063000	43701000	68096000	62268000	96471000	74269000	21186000	1	2	1	2	2	2	2	1	1	2	2	2	2	1	52.404	457	457	0	5.9219	By MS/MS	By matching	By MS/MS	By MS/MS	By MS/MS	By MS/MS	2.4	6.8	6.8	6.8	6.8	2.4	1618600	855910	1344100
Q8IPV3	Q8IPV3	Uncharacterized protein, isoform A	Dmel\CG3164	27132000	0	51685000	27472000	27678000	59501000	43694000	0	156250000	62338000	36965000	161670000	1	3	2	0	3	2	2	3	2	0	3	2	2	3	78.439	699	699	0	8.1117	By matching		By MS/MS	By matching	By MS/MS	By MS/MS	3.6	0	5.6	4	4	5.6	933030	0	1464300
Q9VWU1;A8JUP7	Q9VWU1	Serine protease persephone	psh	45102000	97514000	82040000	84048000	0	68233000	43644000	108900000	169270000	137210000	0	115180000	2	5	1	1	4	3	0	4	1	1	4	3	0	4	42.228	394	394;637	0	19.088	By matching	By MS/MS	By MS/MS	By MS/MS		By MS/MS	4.8	4.8	15.7	12.2	0	13.5	2182200	5445000	1513600
Q9VXK7	Q9VXK7	LD31474p	ND-20	45474000	0	52763000	21229000	98776000	43707000	43545000	0	79001000	22165000	104370000	79407000	1	3	1	0	2	1	2	1	1	0	1	1	2	1	24.594	221	221	0	12.024	By MS/MS		By MS/MS	By MS/MS	By MS/MS	By MS/MS	4.1	0	8.1	4.1	8.1	4.1	3628800	0	6583400
Q9VN14	Q9VN14	Contactin	Cont	10260000	33040000	97505000	106760000	22317000	6150100	43325000	195280000	587660000	711980000	108950000	49513000	1	21	2	8	15	19	4	5	2	8	15	19	4	5	158.24	1390	1390	0	84.557	By MS/MS	By MS/MS	By MS/MS	By MS/MS	By MS/MS	By MS/MS	2.7	7.8	13	18.2	5.3	5.9	311850	2193400	6792100
O97365	O97365	BM-40	SPARC	43178000	33760000	55367000	43261000	84379000	84009000	43277000	37613000	113380000	77188000	69874000	129900000	1	2	1	2	2	2	2	2	1	2	2	2	2	2	35.182	304	304	0.00062775	3.7346	By MS/MS	By MS/MS	By MS/MS	By MS/MS	By MS/MS	By MS/MS	4.3	6.6	6.6	6.6	6.6	6.6	2885200	2507500	2533700
Q8IPC5	Q8IPC5	Cylindromatosis, isoform D	CYLD	16298000	0	0	41191000	47860000	0	43203000	39847000	52811000	68426000	64703000	34401000	1	4	2	2	1	2	2	1	2	2	1	2	2	1	72.127	639	639	0	8.6127	By MS/MS	By MS/MS	By matching	By matching	By matching	By MS/MS	5.9	4.7	3.1	5.9	5.9	1.9	1234400	173110	1508900
Q8IQ73	Q8IQ73	Cornetto, isoform C	corn	43045000	0	56038000	0	0	0	43045000	0	70055000	0	19925000	0	1	1	1	0	1	0	1	0	1	0	1	0	1	0	121.99	1107	1107	1	-2	By MS/MS		By MS/MS		By MS/MS		0.8	0	0.8	0	0.8	0	896780	0	1459500
P84029	P84029	Cytochrome c-2	Cyt-c-p	22857000	26633000	24533000	28422000	46247000	33728000	43008000	58415000	28206000	61890000	72875000	66961000	1	3	2	2	1	2	3	2	2	2	1	2	3	2	11.734	108	108	0	10.05	By MS/MS	By MS/MS	By MS/MS	By MS/MS	By MS/MS	By MS/MS	23.1	23.1	10.2	23.1	24.1	23.1	3199400	4671100	4029500
Q9VVU1	Q9VVU1	FI09602p	GH07925p	20224000	18536000	37646000	20898000	32631000	22684000	42365000	17857000	99184000	23444000	31838000	24427000	1	4	3	1	3	1	2	1	3	1	3	1	2	1	45.366	414	414	0	11.341	By MS/MS	By matching	By MS/MS	By matching	By MS/MS	By matching	8.7	3.6	12.1	3.6	6.3	3.6	1087500	850350	2731900
P41073	P41073	Zinc finger protein on ecdysone puffs	Pep	10984000	11147000	128270000	26448000	10426000	14852000	42316000	45543000	478970000	76441000	37655000	24060000	1	8	2	2	7	3	3	2	2	2	7	3	3	2	78.047	716	716	0	128.83	By matching	By MS/MS	By MS/MS	By MS/MS	By MS/MS	By MS/MS	3.1	3.2	12.8	6.6	4.7	3.1	584250	1570500	7850300
Q9VSM7	Q9VSM7	Cytosol aminopeptidase	S-Lap2	14426000	1100100000	0	676940000	22310000	1333200000	42250000	4608600000	0	2716200000	61145000	4763000000	1	21	2	17	0	14	3	20	0	7	0	4	2	8	61.372	552	552	0	242.14	By MS/MS	By MS/MS		By MS/MS	By MS/MS	By MS/MS	7.2	44.7	0	34.8	8.2	48.6	463100	111420000	0
Q9VED8	Q9VED8	Deoxyribonuclease II	DNaseII	40533000	28725000	40982000	28559000	42306000	38735000	42134000	56790000	96027000	57633000	56798000	34247000	1	3	2	2	2	2	2	1	2	2	2	2	2	1	41.34	366	366	0	9.8671	By MS/MS	By matching	By MS/MS	By MS/MS	By MS/MS	By MS/MS	7.1	9.6	9.6	9.6	7.9	5.2	2217600	2988900	5054100
Q9VIB3	Q9VIB3	Carboxylic ester hydrolase	alpha-Est8	38911000	35489000	60163000	0	0	0	41916000	63299000	72231000	0	0	0	1	3	1	3	1	0	0	0	1	3	1	0	0	0	65.707	574	574	0	5.4835	By matching	By MS/MS	By MS/MS				2.3	5.7	2.3	0	0	0	1445400	808120	2490700
O01367	O01367	Protein held out wings	how	20152000	0	34106000	22378000	36803000	21373000	41785000	37258000	62466000	50464000	55092000	45786000	1	2	2	1	2	2	2	2	2	1	2	2	2	2	44.325	405	405	0	4.5916	By MS/MS	By MS/MS	By MS/MS	By MS/MS	By MS/MS	By MS/MS	6.2	3.7	6.2	6.2	6.2	6.2	2457900	2191700	3674500
Q9VCK0	Q9VCK0	Eukaryotic translation initiation factor 3 subunit D-1	eIF3d1	45737000	40542000	47833000	41388000	48049000	48547000	41773000	112850000	128030000	135790000	81571000	88754000	1	4	1	2	4	4	4	3	1	2	4	4	4	3	63.797	560	560	0	31.066	By matching	By MS/MS	By MS/MS	By MS/MS	By MS/MS	By MS/MS	2.5	6.1	8.9	8.9	8.9	7.7	1547200	2616600	2867000
Q9VWG3	Q9VWG3	Small ribosomal subunit protein eS10B	RpS10b	41041000	0	19005000	18581000	82044000	47860000	41571000	0	27750000	25436000	107900000	50619000	1	3	1	0	1	1	3	1	1	0	1	1	3	1	17.878	160	160	0	17.702	By MS/MS		By matching	By matching	By MS/MS	By MS/MS	8.8	0	8.8	8.8	26.9	8.8	4157100	0	2775000
Q24324	Q24324	Dual specificity mitogen-activated protein kinase kinase dSOR1	Dsor1	21817000	20249000	23259000	21263000	34807000	26823000	41557000	52094000	93619000	60507000	85862000	28824000	1	4	2	2	4	3	4	2	2	2	4	3	4	2	43.869	396	396	0	8.4815	By matching	By MS/MS	By MS/MS	By MS/MS	By MS/MS	By MS/MS	4.8	7.1	11.1	7.1	11.1	4.8	1030800	1762000	2677100
Q9W5W8	Q9W5W8	RE22677p	Ech1	25930000	8452500	46729000	15228000	99288000	53142000	40470000	4892000	108900000	9103200	221900000	28091000	1	3	2	1	3	1	3	1	2	1	3	1	3	1	33.818	312	312	0	23.334	By MS/MS	By matching	By MS/MS	By MS/MS	By MS/MS	By MS/MS	12.8	7.1	19.9	7.1	19.9	7.1	1468200	257470	2636700
Q9VKW1	Q9VKW1	LD41958p	Wdfy2	23165000	0	88146000	57516000	36477000	93955000	40432000	31965000	156790000	66049000	53776000	49513000	1	4	2	1	3	2	3	2	2	1	3	2	3	2	46.19	408	408	0	5.2918	By MS/MS	By MS/MS	By MS/MS	By MS/MS	By MS/MS	By MS/MS	4.4	2.2	6.9	4.4	7.4	4.4	1837800	1452900	7126800
Q7JVH0	Q7JVH0	Splicing factor YJU2	Dmel\CG8435	40371000	50134000	25528000	23984000	17253000	27559000	40371000	57316000	31914000	28321000	14660000	28777000	1	1	1	1	1	1	1	1	1	1	1	1	1	1	37.719	333	333	0	19.967	By MS/MS	By MS/MS	By MS/MS	By MS/MS	By matching	By MS/MS	10.5	10.5	10.5	10.5	10.5	10.5	2124800	3016600	1679700
Q7K172	Q7K172	CAAX prenyl protease	ste24a	30876000	33384000	29365000	31753000	30028000	40531000	40147000	55384000	65380000	61811000	71464000	107260000	1	3	2	2	2	2	3	3	2	2	2	2	3	3	51.639	451	451	0	20.385	By matching	By MS/MS	By MS/MS	By MS/MS	By MS/MS	By MS/MS	5.1	5.1	5.5	5.1	8	8	1050300	1329200	1947900
Q9W0D9;Q7K4C7	Q9W0D9;Q7K4C7	choline-phosphate cytidylyltransferase	Pcyt2;Pcyt1	23012000	30836000	25069000	23249000	0	16403000	40112000	35337000	31771000	47694000	0	17168000	2	2	2	1	1	2	0	1	2	1	1	2	0	1	43.751	381	381;526	0	5.4041	By matching	By MS/MS	By MS/MS	By MS/MS		By MS/MS	7.3	3.1	3.1	7.3	0	3.1	1387900	2208600	1985700
Q7K508	Q7K508	GH18514p	Spn47C	19762000	35947000	32297000	30628000	31926000	32971000	40010000	73127000	39422000	64352000	43086000	63212000	1	2	2	2	1	2	2	2	2	2	1	2	2	2	43.386	382	382	0	8.105	By matching	By MS/MS	By MS/MS	By MS/MS	By MS/MS	By MS/MS	5.2	5.2	2.6	5.2	5.2	5.2	1088500	1682700	1971100
Q95T12	Q95T12	Calcium channel flower	fwe	30097000	15801000	31273000	26507000	0	20562000	39939000	10435000	28042000	30334000	0	48028000	1	3	1	1	1	1	0	3	1	1	1	1	0	3	20.62	194	194	0	41.472	By MS/MS	By matching	By MS/MS	By matching		By MS/MS	11.9	3.6	3.6	3.6	0	21.1	7987900	2087000	5608400
M9ND00	M9ND00	Dynamin associated protein 160, isoform D	Dap160	12370000	15761000	251190000	125120000	7959000	13338000	39931000	69833000	1202500000	843670000	35411000	62418000	1	18	1	3	17	14	2	2	1	3	17	14	2	2	131.72	1190	1190	0	126.66	By MS/MS	By MS/MS	By MS/MS	By MS/MS	By MS/MS	By MS/MS	1.3	3.6	17.6	15.6	1.9	2.9	726020	1025300	12577000
A0A0B4KGW6	A0A0B4KGW6	Sequence-specific single-stranded DNA-binding protein, isoform D	Ssdp	40442000	36120000	0	32531000	0	30160000	39907000	40749000	0	39745000	0	31373000	1	2	1	1	2	1	1	1	1	1	2	1	1	1	51.162	509	509	0	4.8452	By MS/MS	By MS/MS	By MS/MS	By MS/MS	By MS/MS	By MS/MS	2.2	2.2	4.1	2.2	2.2	2.2	3325600	3395700	0
Q9W461	Q9W461	LD23868p	Dmel\CG16721	37363000	28303000	22586000	40249000	32523000	29233000	39905000	32053000	26591000	47082000	27376000	30237000	1	1	1	1	1	1	1	1	1	1	1	1	1	1	56.015	494	494	0.00059952	3.1492	By matching	By MS/MS	By matching	By MS/MS	By MS/MS	By MS/MS	3	3	3	3	3	3	1376000	1105300	916930
P18935	P18935	Cytochrome b	mt:Cyt-b	25664000	16626000	236770000	36516000	20730000	34154000	39848000	19120000	316470000	108720000	22092000	73689000	1	4	1	1	4	4	1	1	1	1	4	4	1	1	43.119	378	378	0	6.3895	By MS/MS	By matching	By MS/MS	By MS/MS	By matching	By MS/MS	1.9	1.9	8.7	8.7	1.9	1.9	4427600	2124400	31724000
Q8T3U2	Q8T3U2	Small ribosomal subunit protein uS12	RpS23	18446000	12677000	23222000	22106000	54219000	32465000	39713000	12948000	52642000	41071000	93050000	74240000	1	3	2	1	2	2	3	2	2	1	2	2	3	2	16.016	143	143	0	7.302	By MS/MS	By MS/MS	By MS/MS	By MS/MS	By MS/MS	By matching	12.6	7.7	12.6	12.6	20.3	12.6	6618900	2158000	8773600
Q9VI00	Q9VI00	FI24305p1	Dmel\CG2641	0	0	0	0	0	0	39592000	0	19693000	0	11392000	0	1	2	1	0	1	0	1	0	1	0	1	0	1	0	48.355	429	429	0.00062539	3.6466	By MS/MS		By matching		By MS/MS		4.2	0	4.2	0	2.1	0	2474500	0	1230800
P23226	P23226	205 kDa microtubule-associated protein	Map205	37077000	38136000	48993000	53021000	54067000	73042000	39519000	48884000	108870000	179440000	78450000	175440000	1	4	2	2	4	3	3	3	2	2	4	3	3	3	126.67	1185	1185	0	16.774	By MS/MS	By MS/MS	By MS/MS	By MS/MS	By MS/MS	By MS/MS	2.9	2.7	5.6	4.2	4.2	4.2	491880	559440	469160
Q9VGS3	Q9VGS3	RH44771p	SdhC	39671000	0	0	39795000	0	40949000	39014000	0	0	47037000	0	43403000	1	1	1	0	0	1	0	1	1	0	0	1	0	1	18.526	171	171	0	5.7303	By matching			By MS/MS		By MS/MS	11.1	0	0	11.1	0	11.1	4876800	0	0
P00417	P00417	Cytochrome c oxidase subunit 3	mt:CoIII	38699000	0	165680000	100510000	33787000	70966000	38781000	0	207560000	145140000	28771000	91149000	1	1	1	1	1	1	1	1	1	1	1	1	1	1	30.063	262	262	0.00062735	3.696	By MS/MS	By MS/MS	By MS/MS	By MS/MS	By MS/MS	By MS/MS	3.1	3.1	3.1	3.1	3.1	3.1	12927000	0	69186000
P41375	P41375	Eukaryotic translation initiation factor 2 subunit 2	eIF2beta	19215000	13903000	48706000	26206000	51797000	54118000	38370000	27753000	265230000	188410000	289560000	275140000	1	7	2	2	6	6	6	5	2	2	6	6	6	5	35.217	312	312	0	21.238	By matching	By matching	By MS/MS	By MS/MS	By MS/MS	By MS/MS	6.7	6.4	19.2	23.1	23.1	18.6	1078500	1734600	6737700
Q9W0G1	Q9W0G1	Tyrosine-protein phosphatase non-receptor type 61F	Ptp61F	38156000	24286000	0	0	0	25819000	38156000	27764000	0	0	0	26960000	1	1	1	1	1	0	0	1	1	1	1	0	0	1	62.104	548	548	0.00063816	4.0208	By MS/MS	By MS/MS	By MS/MS			By MS/MS	2.7	2.7	2.7	0	0	2.7	1467500	1067900	0
A8DYA6	A8DYA6	Uncharacterized protein, isoform B	Dmel\CG9003	17977000	19948000	0	20193000	26948000	24228000	38069000	32388000	0	53220000	66942000	53444000	1	4	3	3	1	3	4	4	3	3	1	3	4	4	69.807	651	651	0	15.52	By MS/MS	By MS/MS	By MS/MS	By MS/MS	By MS/MS	By MS/MS	4.6	4.6	1.7	4.6	6.3	6.3	1359600	1156700	0
P48603	P48603	F-actin-capping protein subunit beta	cpb	38044000	0	24130000	0	54193000	38117000	38044000	0	30165000	0	46050000	39801000	1	1	1	0	1	0	1	1	1	0	1	0	1	1	31.363	276	276	0.00061881	3.5297	By matching		By MS/MS		By MS/MS	By MS/MS	7.2	0	7.2	0	7.2	7.2	2377700	0	1885300
Q9W3Q1	Q9W3Q1	GM14286p	Pdp	39782000	41188000	33274000	54215000	62884000	43878000	38012000	109280000	83163000	141170000	159950000	99458000	1	5	1	2	3	3	4	3	1	2	3	3	4	3	53.55	475	475	0	24.145	By MS/MS	By MS/MS	By MS/MS	By MS/MS	By MS/MS	By MS/MS	2.7	5.9	8.8	8.8	11.2	8.8	1407800	2653200	1446900
Q9VTD7	Q9VTD7	Uncharacterized protein, isoform B	Dmel\CG7888	34863000	33001000	96477000	0	0	52241000	37949000	39955000	116530000	0	0	52703000	1	2	1	1	2	0	0	1	1	1	2	0	0	1	51.213	465	465	0	14.368	By matching	By matching	By MS/MS			By MS/MS	3.7	3.7	6.9	0	0	3.7	2371800	2497200	7283000
A0A0S0WP14	A0A0S0WP14	Capricious, isoform E	caps	53040000	32710000	35495000	50889000	58380000	48021000	37758000	55302000	27630000	195990000	32929000	88506000	1	3	1	2	1	3	1	2	1	2	1	3	1	2	87.826	811	811	0	8.683	By MS/MS	By MS/MS	By matching	By MS/MS	By MS/MS	By MS/MS	1.1	3.5	1.1	5.3	1.1	3.5	1258600	830780	920990
Q8I0G5	Q8I0G5	Coatomer subunit gamma	gammaCOP	31524000	45250000	71754000	76541000	23502000	55971000	37748000	71872000	205490000	127610000	42716000	191860000	1	5	3	3	4	4	3	4	3	3	4	4	3	4	97.689	883	883	0	40.584	By MS/MS	By MS/MS	By MS/MS	By MS/MS	By MS/MS	By MS/MS	5.4	6	7.4	7	5.3	7.4	512720	1232900	3147000
Q8MLT4	Q8MLT4	Gp150, isoform D	Gp150	9136700	21513000	75782000	63604000	25155000	34175000	37716000	85186000	472740000	317290000	72193000	131450000	1	13	2	4	11	9	4	4	2	4	11	9	4	4	120.96	1076	1076	0	57.724	By matching	By MS/MS	By MS/MS	By MS/MS	By MS/MS	By MS/MS	2.2	3	11.1	7.8	3.9	3.2	711620	1113500	6437700
Q9VFC8	Q9VFC8	Glycogen [starch] synthase	Glys	23602000	22083000	33802000	0	0	18361000	37692000	26797000	84553000	15351000	0	16920000	1	4	2	1	4	1	0	1	2	1	4	1	0	1	81.753	709	709	0	11.775	By matching	By matching	By MS/MS	By matching		By matching	3.9	2.4	7.5	1.6	0	2.4	303240	744360	1257200
A2RVG6	A2RVG6	IP17501p	ome	21248000	23837000	21596000	32866000	21498000	30433000	37256000	47433000	46989000	85573000	42280000	48283000	1	3	2	2	2	3	3	2	2	2	2	3	3	2	116.93	1040	1040	0	5.7824	By MS/MS	By MS/MS	By MS/MS	By MS/MS	By MS/MS	By MS/MS	2	2	2	3.6	3.6	2.5	476430	645670	729450
Q9VBU9	Q9VBU9	40S ribosomal protein S27	RpS27	38604000	18995000	51519000	39050000	59566000	57301000	37019000	49312000	114910000	74706000	32856000	99121000	1	2	1	2	2	2	1	2	1	2	2	2	1	2	9.364	84	84	0	4.6347	By MS/MS	By matching	By MS/MS	By MS/MS	By MS/MS	By MS/MS	13.1	22.6	22.6	22.6	9.5	22.6	9254700	2243400	12420000
P40417	P40417	Mitogen-activated protein kinase ERK-A	rl	7189400	69797000	150860000	130800000	158340000	150050000	36970000	142520000	571820000	478350000	401290000	548520000	1	10	2	3	8	9	8	9	2	3	8	9	8	9	43.151	376	376	0	32.199	By MS/MS	By MS/MS	By MS/MS	By MS/MS	By MS/MS	By MS/MS	7.7	11.7	27.4	35.1	32.7	30.6	409890	4070700	12235000
P08645	P08645	Ras-related protein Rap1	Rap1	64906000	52745000	52713000	69085000	156950000	123730000	36673000	34623000	33554000	181440000	284030000	200150000	1	3	1	2	1	3	3	3	1	2	1	3	3	3	20.863	184	184	0	24.854	By MS/MS	By MS/MS	By MS/MS	By MS/MS	By MS/MS	By MS/MS	6	12.5	6	21.2	21.2	21.2	4074700	3847000	3728300
Q9V3N1	Q9V3N1	Serine protease inhibitor 27A	Spn27A	36655000	22751000	33205000	29077000	42989000	27055000	36612000	42046000	41463000	61352000	62230000	28218000	1	4	1	4	2	2	2	2	1	4	2	2	2	2	49.795	447	447	0	28.207	By MS/MS	By MS/MS	By MS/MS	By MS/MS	By MS/MS	By MS/MS	2.5	9.6	5.6	5.6	5.6	5.6	1591800	1828100	1802700
Q9VZU8	Q9VZU8	Alpha-1,3/1,6-mannosyltransferase ALG2	Alg2	35857000	27387000	39642000	33550000	53810000	32312000	35857000	31311000	49558000	39618000	45725000	58051000	1	2	1	1	1	1	1	2	1	1	1	1	1	2	48.598	424	424	0	7.2849	By MS/MS	By MS/MS	By MS/MS	By MS/MS	By MS/MS	By MS/MS	3.5	3.5	3.5	3.5	3.5	7.1	1434300	1252400	1982300
Q9VYE9	Q9VYE9	Pre-mRNA-splicing factor 38	Dmel\CG1622	16684000	26384000	68014000	45453000	12328000	15704000	35835000	110250000	119660000	76096000	40754000	90412000	1	5	2	4	3	2	3	4	2	4	3	2	3	4	45.473	398	398	0	25.619	By MS/MS	By MS/MS	By MS/MS	By MS/MS	By MS/MS	By MS/MS	6.5	11.1	8.5	6.5	10.6	11.1	1442800	5071000	4275700
Q9VTB3	Q9VTB3	guanylate kinase	Dmel\CG11811	35196000	0	0	0	0	28049000	35196000	0	0	0	0	29288000	1	1	1	0	0	0	0	1	1	0	0	0	0	1	25.898	233	233	0	7.2531	By MS/MS					By matching	7.7	0	0	0	0	7.7	2346400	0	0
P46222	P46222	Large ribosomal subunit protein uL5	RpL11	34961000	16298000	41087000	20181000	125710000	52835000	34961000	18633000	51365000	23830000	136230000	55169000	1	3	1	1	1	1	3	1	1	1	1	1	3	1	21.112	184	184	0	14.719	By MS/MS	By MS/MS	By MS/MS	By MS/MS	By MS/MS	By MS/MS	7.6	7.6	7.6	7.6	17.9	7.6	3884500	2070300	5707200
Q95NU8	Q95NU8	GH16255p	jeb	34861000	30833000	0	30216000	37177000	29785000	34861000	35249000	0	35681000	31591000	31101000	1	1	1	1	1	1	1	1	1	1	1	1	1	1	61.467	560	560	0	4.2865	By MS/MS	By MS/MS	By MS/MS	By MS/MS	By MS/MS	By MS/MS	2.3	2.3	2.3	2.3	2.3	2.3	1660000	1678500	0
Q95RB1	Q95RB1	Pre-mRNA-splicing factor RBM22	Dmel\CG14641	27443000	29885000	21171000	19259000	22602000	25207000	34631000	75866000	72797000	59510000	19311000	47202000	1	4	2	3	4	3	2	4	2	3	4	3	2	4	47.167	418	418	0	10.787	By MS/MS	By MS/MS	By MS/MS	By MS/MS	By MS/MS	By MS/MS	4.5	6.2	9.3	6.2	4.1	9.3	1198000	2195900	2409900
Q9VJD3	Q9VJD3	Conserved oligomeric Golgi complex subunit 5	fws	36255000	41896000	0	36507000	42925000	0	34516000	52694000	0	41327000	35670000	0	1	1	1	1	0	1	1	0	1	1	0	1	1	0	84.953	751	751	1	-2	By MS/MS	By MS/MS		By MS/MS	By MS/MS		1.3	1.3	0	1.3	1.3	0	841850	1285200	0
Q8SZU0;Q8INU6	Q8SZU0	GH13879p	Dmel\CG9331	46873000	47624000	102080000	50658000	176070000	131020000	34474000	59728000	284880000	109680000	279260000	297720000	2	6	2	3	4	3	5	4	2	3	4	3	5	4	39.787	364	364;327	0	34.279	By MS/MS	By MS/MS	By MS/MS	By MS/MS	By MS/MS	By MS/MS	8.2	12.9	21.7	16.8	25.5	24.2	1723700	2986400	2182600
Q8IQE6	Q8IQE6	Insulin receptor substrate 53 kDa, isoform A	IRSp53	26737000	24435000	37897000	32272000	40747000	45481000	34451000	39827000	110590000	91876000	76261000	128080000	1	8	2	2	3	5	3	5	2	2	3	5	3	5	120.32	1076	1076	0	28.56	By MS/MS	By MS/MS	By MS/MS	By MS/MS	By MS/MS	By MS/MS	2.6	3.2	3.6	6.5	3.9	6.3	150690	724130	2010700
P40792	P40792	Ras-related protein Rac1	Rac1	35275000	15362000	32535000	26092000	93265000	44594000	34353000	17103000	92286000	30006000	167070000	97848000	1	5	1	1	2	1	3	3	0	0	1	0	2	2	21.354	192	192	0	12.255	By MS/MS	By MS/MS	By MS/MS	By MS/MS	By MS/MS	By MS/MS	4.2	4.2	11.5	4.2	17.7	16.7	4294200	2137900	4898500
Q7JZD5	Q7JZD5	Dorsal interacting protein 3	Dlip3	33750000	38907000	39864000	36578000	32721000	0	34178000	46418000	90886000	86123000	23563000	0	1	3	2	3	2	2	1	1	2	3	2	2	1	1	39.737	348	348	0	19.398	By MS/MS	By MS/MS	By matching	By MS/MS	By MS/MS	By MS/MS	6.3	11.5	6.3	6.3	3.4	3.4	2848200	3868200	7573800
Q9VRJ9	Q9VRJ9	Ubiquitin thioesterase Otu1	Yod1	33803000	60528000	31380000	43654000	40808000	78342000	34077000	122150000	40797000	51966000	45825000	134180000	1	4	1	2	1	1	1	4	1	2	1	1	1	4	37.822	347	347	0	16.267	By MS/MS	By MS/MS	By MS/MS	By MS/MS	By MS/MS	By MS/MS	3.5	8.9	3.5	3.5	3.5	16.1	2621300	868880	3138200
Q9W596	Q9W596	Microtubule-associated protein futsch	futsch	12615000	11378000	164180000	34834000	8979400	15617000	33924000	31344000	740120000	356150000	21417000	43269000	1	18	3	2	17	11	2	3	3	2	17	11	2	3	592.07	5495	5495	0	86.131	By matching	By MS/MS	By MS/MS	By MS/MS	By matching	By MS/MS	0.5	0.4	9.1	6.7	0.4	0.6	127530	117830	1554000
A1Z803	A1Z803	FI02892p	Marc	35055000	0	20042000	19052000	43557000	36302000	33890000	0	55387000	23533000	35783000	36646000	1	2	2	0	2	2	1	1	2	0	2	2	1	1	38.163	340	340	0	6.8261	By MS/MS		By MS/MS	By MS/MS	By MS/MS	By MS/MS	6.2	0	6.2	6.2	3.2	3.2	1613800	0	1368200
A0A0B4KHF1	A0A0B4KHF1	Mitochondrial calcium uptake 3, isoform D	MICU3	35481000	30080000	39993000	33978000	52037000	29606000	33840000	30199000	71111000	52661000	51073000	62976000	1	5	1	1	2	2	1	4	1	1	2	2	1	4	60.414	524	524	0	9.8563	By matching	By matching	By MS/MS	By MS/MS	By matching	By MS/MS	1.7	1.7	3.2	3.8	1.7	5.7	1128000	1006600	2370400
P07664	P07664	Serendipity locus protein delta	Sry-delta	31024000	34466000	31407000	25838000	0	26568000	33681000	75541000	43154000	27588000	0	25792000	1	2	2	2	1	2	0	1	2	2	1	2	0	1	50.027	433	433	0	6.0854	By MS/MS	By MS/MS	By matching	By MS/MS		By matching	4.8	4.8	2.3	4.8	0	2.3	1981300	4443600	2538500
Q9VL73	Q9VL73	LP20791p	Dmel\CG13124	30215000	19070000	33733000	0	25534000	22723000	33573000	35698000	70588000	0	22163000	22592000	1	3	1	2	3	1	2	2	1	2	3	1	2	2	55.865	510	510	0	7.1341	By matching	By matching	By MS/MS	By MS/MS	By MS/MS	By MS/MS	1.8	4.5	6.3	1.8	3.5	3.5	1598700	1699900	3361300
Q500Y7	Q500Y7	GEO11443p1	UQCR-6.4	0	0	0	0	0	0	33494000	0	63841000	42839000	40360000	60464000	1	2	1	0	1	2	2	2	1	0	1	2	2	2	6.2752	57	57	0.00062035	3.5802	By matching		By MS/MS	By matching	By MS/MS	By matching	17.5	0	17.5	38.6	38.6	38.6	11165000	0	21280000
Q868Z9	Q868Z9	Papilin	Ppn	32703000	46700000	43958000	31448000	0	35443000	33472000	78343000	139560000	66327000	0	41052000	1	7	1	3	5	5	0	2	1	3	5	5	0	2	313.03	2898	2898	0	28.87	By matching	By MS/MS	By MS/MS	By MS/MS		By MS/MS	0.4	1.3	2.2	2.3	0	0.8	288560	473610	898110
Q9VHP0	Q9VHP0	ATP-dependent RNA helicase bel	bel	22286000	31166000	73993000	43688000	61848000	39885000	33285000	112260000	251220000	245020000	93044000	122900000	1	10	2	5	9	7	5	7	2	5	9	7	5	7	85.08	798	798	0	37.687	By MS/MS	By MS/MS	By MS/MS	By MS/MS	By MS/MS	By MS/MS	4.3	8.9	16.5	13.8	10.9	11.8	410680	1036700	2409700
Q27601	Q27601	Amidophosphoribosyltransferase	Prat	33067000	25632000	49315000	0	0	23798000	33067000	29304000	61651000	0	0	24849000	1	1	1	1	1	1	0	1	1	1	1	1	0	1	59.519	546	546	0	6.2873	By matching	By MS/MS	By MS/MS	By MS/MS	By matching	By MS/MS	7.7	12.5	12.5	6	3.1	6	1574600	1395400	2935800
Q9VF56	Q9VF56	Obelus	obe	39175000	37277000	36056000	37261000	40470000	44950000	33010000	80266000	82027000	86459000	58676000	87934000	1	2	2	2	2	2	2	2	2	2	2	2	2	2	248.99	2183	2183	0.0086009	2.5046	By MS/MS	By MS/MS	By MS/MS	By MS/MS	By MS/MS	By MS/MS	0.8	0.8	0.8	0.8	0.8	0.8	279740	359670	368100
Q9VGS9	Q9VGS9	LD21102p	Ugt35A1	33376000	21702000	31322000	32512000	55424000	26612000	32926000	25106000	80519000	37873000	104120000	29589000	1	5	1	2	4	1	4	2	1	2	4	1	4	2	60.733	537	537	0	17.508	By MS/MS	By MS/MS	By MS/MS	By MS/MS	By MS/MS	By MS/MS	1.9	3.9	9.7	1.9	8.4	3.9	1646300	1255300	1775400
Q9W0X0	Q9W0X0	Epithelial membrane protein, isoform B	emp	21894000	20492000	19897000	39635000	10976000	25110000	32364000	52490000	37410000	92163000	8614400	20421000	1	4	4	2	3	3	1	1	4	2	3	3	1	1	62.046	551	551	0	7.7416	By MS/MS	By matching	By MS/MS	By MS/MS	By matching	By matching	8.5	4	5.4	5.4	2	2	548190	1276800	651430
Q9VMU0	Q9VMU0	NADH dehydrogenase [ubiquinone] iron-sulfur protein 6, mitochondrial	ND-13A	31799000	0	0	0	36296000	0	31799000	0	0	0	30842000	0	1	1	1	0	0	0	1	0	1	0	0	0	1	0	14.357	126	126	0.0023641	2.9664	By matching				By MS/MS		15.1	0	0	0	15.1	0	3974800	0	0
O77051	O77051	Transcription factor E2F2	E2f2	26802000	38107000	21977000	33670000	18095000	19158000	31594000	40142000	29326000	36635000	14893000	19937000	1	4	1	3	2	2	1	2	1	3	2	2	1	2	41.394	370	370	0	39.121	By matching	By MS/MS	By MS/MS	By MS/MS	By matching	By MS/MS	2.4	10.5	6.5	5.9	2.4	7	1504500	1911500	1396500
Q9VW70	Q9VW70	FI21813p1	FBpp0074674	27377000	104820000	30813000	54834000	10055000	47935000	31325000	127450000	44076000	55488000	9776400	41012000	1	1	1	1	1	1	1	1	1	1	1	1	1	1	47.993	422	422	0	7.8154	By MS/MS	By matching	By MS/MS	By matching	By MS/MS	By matching	5.2	5.2	5.2	5.2	5.2	5.2	1491700	6069200	2098900
Q8MRC9	Q8MRC9	Putative polypeptide N-acetylgalactosaminyltransferase 9	Pgant9	32170000	42289000	33711000	0	0	36827000	31273000	47977000	41821000	0	0	39997000	1	1	1	1	1	0	0	1	1	1	1	0	0	1	73.192	650	650	0	4.4494	By matching	By MS/MS	By MS/MS			By matching	2.3	2.3	2.3	0	0	2.3	868710	1332700	1161700
Q9VCE0	Q9VCE0	Phosphatidylserine decarboxylase proenzyme, mitochondrial	Pisd	31687000	20004000	27326000	22282000	28223000	19325000	31146000	22478000	55740000	25215000	25865000	18009000	1	2	2	2	2	1	2	1	2	2	2	1	2	1	50.488	447	447	0	12.986	By MS/MS	By MS/MS	By MS/MS	By matching	By MS/MS	By matching	6.9	6.9	6.9	3.6	6.9	3.6	1197900	864550	749500
P48456	P48456	Serine/threonine-protein phosphatase 2B catalytic subunit 1	CanA1	30233000	34138000	51204000	0	38258000	30453000	30970000	38537000	63207000	0	32101000	32652000	1	1	1	1	1	0	1	1	1	1	1	0	1	1	69.132	622	622	0.0017825	3.0219	By matching	By MS/MS	By MS/MS	By matching	By MS/MS	By matching	2.9	2.9	2.9	1.6	2.9	2.9	910880	1133400	1859000
C0HKA1;C0HKA0	C0HKA1;C0HKA0	Small ribosomal subunit protein uS11B; Small ribosomal subunit protein uS11A	RpS14b;RpS14a	27335000	0	31687000	0	111920000	58687000	30827000	0	89035000	0	151180000	116850000	2	4	1	0	3	0	3	3	1	0	3	0	3	3	16.265	151	151;151	0	7.7213	By matching		By MS/MS		By MS/MS	By MS/MS	7.3	0	22.5	0	25.8	22.5	5137800	0	11542000
P48555	P48555	Ras-related protein Ral-a	Rala	24838000	0	23422000	19264000	101560000	45406000	30447000	0	34854000	24558000	105080000	43670000	1	2	1	0	1	1	2	1	1	0	1	1	2	1	22.938	201	201	0.00060901	3.3769	By matching		By matching	By matching	By MS/MS	By MS/MS	5	0	5	5	10.4	5	3383000	0	3872700
Q9VMQ5	Q9VMQ5	Ubiquinone biosynthesis monooxygenase COQ6, mitochondrial	Coq6	0	0	0	0	40642000	27529000	30391000	18767000	34308000	0	58380000	53793000	1	4	2	1	2	0	2	2	2	1	2	0	2	2	51.994	477	477	0	8.4935	By MS/MS	By matching	By MS/MS		By MS/MS	By MS/MS	5.2	2.3	6.5	0	5.9	5.9	1447200	893670	1633700
Q9W499	Q9W499	Large ribosomal subunit protein uL29	RpL35	30411000	22604000	27788000	22302000	83574000	96648000	29929000	28063000	34188000	28504000	69890000	99318000	1	1	1	1	1	1	1	1	1	1	1	1	1	1	14.449	123	123	0	11.027	By MS/MS	By MS/MS	By MS/MS	By MS/MS	By MS/MS	By MS/MS	10.6	10.6	10.6	10.6	10.6	10.6	9976200	9354400	11396000
A0A2U8U1P3	A0A2U8U1P3	Cyp9f3	Cyp9f3	85878000	124490000	51467000	99258000	99341000	123420000	29724000	142840000	127440000	266280000	106870000	273340000	1	3	1	2	2	3	2	3	1	2	2	3	2	3	50.576	433	433	0	17.713	By MS/MS	By MS/MS	By MS/MS	By MS/MS	By MS/MS	By MS/MS	42	42	40.9	48.5	46	46.9	1143200	5493900	4901500
Q7K8Y5	Q7K8Y5	Serpin 4	Spn42Da	29643000	0	21097000	0	22989000	0	29659000	0	42607000	0	32008000	0	1	2	1	0	2	1	2	0	1	0	2	1	2	0	47.665	424	424	0	14.677	By MS/MS		By MS/MS	By MS/MS	By MS/MS		3.5	0	5.9	3.5	5.9	0	1289500	0	1202400
Q9VJ11	Q9VJ11	Calcium load-activated calcium channel	anon-37B-2	42211000	56028000	44275000	58165000	61308000	74453000	29496000	59411000	56231000	66137000	52874000	95819000	1	1	1	1	1	1	1	1	1	1	1	1	1	1	20.845	183	183	0.00062814	3.7461	By matching	By MS/MS	By MS/MS	By matching	By matching	By matching	10.4	10.4	10.4	10.4	10.4	10.4	4213800	8487300	8032900
Q9V3H5	Q9V3H5	Cyclin-dependent kinase 5 activator	Cdk5alpha	26144000	65248000	23066000	0	0	47030000	29180000	71837000	30230000	0	0	47292000	1	1	1	1	1	0	0	1	1	1	1	0	0	1	53.526	472	472	0	6.0154	By matching	By MS/MS	By MS/MS			By MS/MS	3.4	3.4	3.4	0	0	3.4	1215800	2993200	1259600
Q7K1W8	Q7K1W8	LD34388p	CG9112	38632000	39607000	28482000	32484000	29973000	42294000	29141000	82906000	92366000	67502000	19212000	132580000	1	4	2	2	3	2	1	3	2	2	3	2	1	3	39.453	342	342	0	29.492	By MS/MS	By MS/MS	By MS/MS	By MS/MS	By MS/MS	By MS/MS	6.7	8.5	15.8	6.7	2.6	15.8	2649200	7536900	5514700
Q8SX89	Q8SX89	Kugelkern, isoform A	kuk	31301000	37469000	0	35304000	249490000	23433000	29017000	24808000	0	38647000	230990000	22683000	1	2	1	1	0	1	1	2	1	1	0	1	1	2	60.159	570	570	0	10.758	By MS/MS	By matching		By MS/MS	By MS/MS	By MS/MS	1.4	1.4	0	1.4	1.4	5.1	1160700	992320	0
Q9VKQ3	Q9VKQ3	Ribosome biogenesis protein WDR12 homolog	CG6724	28207000	30915000	42453000	25346000	30125000	30160000	28940000	66738000	52064000	29634000	25112000	33042000	1	3	1	2	1	2	1	1	1	2	1	2	1	1	47.221	420	420	0	8.0403	By matching	By MS/MS	By MS/MS	By MS/MS	By MS/MS	By matching	3.1	5.7	3.1	6.7	3.1	3.1	1315500	1457500	2366500
Q9VFT4	Q9VFT4	AT27578p	rin	69978000	49905000	128140000	56516000	47686000	105710000	28908000	29248000	107160000	71371000	43751000	356650000	1	6	1	2	3	4	2	2	1	2	3	4	2	2	74.942	690	690	0	41.497	By matching	By MS/MS	By MS/MS	By MS/MS	By MS/MS	By MS/MS	2	3.9	5.8	7.8	4.5	3.8	1111900	244750	1650200
M9PHX2	M9PHX2	Visgun, isoform E	vsg	28876000	0	31569000	36601000	56182000	47682000	28876000	0	39466000	43220000	47740000	49788000	1	1	1	0	1	1	1	1	1	0	1	1	1	1	26.56	262	262	0	4.723	By MS/MS		By MS/MS	By MS/MS	By MS/MS	By MS/MS	5	0	5	5	5	5	9625200	0	13155000
Q7JUS9	Q7JUS9	MIP16332p	Mpcp1	29423000	0	30278000	24866000	0	33557000	28849000	0	96223000	24332000	0	51471000	1	5	1	0	5	1	0	4	1	0	5	1	0	4	40.553	374	374	0	13.644	By matching	By matching	By MS/MS	By matching	By matching	By MS/MS	6.4	4	15.8	6.4	4	15.8	1518400	0	3563800
Q9VK22	Q9VK22	KEKKON4	kek4	35296000	111370000	58338000	93953000	0	88282000	28710000	310840000	95781000	258340000	0	197880000	1	6	2	5	3	5	1	3	2	5	3	5	1	3	73.706	649	649	0	27.757	By MS/MS	By MS/MS	By MS/MS	By MS/MS	By MS/MS	By MS/MS	6.8	15.9	6.9	13.7	1.1	12	1025400	4402300	2301900
Q94887	Q94887	Neurexin-4	Nrx-IV	186420000	958740000	947730000	733610000	245020000	339710000	28551000	363670000	4.1877e+09	167490000	29868000	158280000	1	8	1	5	8	5	1	3	1	5	8	5	1	3	145.47	1284	1284	0	33.126	By matching	By MS/MS	By MS/MS	By MS/MS	By matching	By MS/MS	1.1	5.9	8	4.2	2.6	3.9	402130	1837500	58318000
A0A0B4KHK1	A0A0B4KHK1	Supernumerary limbs, isoform B	slmb	26248000	62479000	25809000	30184000	49226000	50150000	28399000	146680000	16404000	74037000	66134000	143190000	1	4	2	4	1	3	2	4	2	4	1	3	2	4	68.508	597	597	0	9.259	By MS/MS	By MS/MS	By matching	By MS/MS	By MS/MS	By MS/MS	3.5	7	1.5	5	3.5	7	979280	4524500	565640
Q95R98	Q95R98	Protein phosphatase methylesterase 1	Dmel\CG5068	25832000	29306000	23219000	20910000	0	27408000	28354000	47070000	42636000	21939000	0	43858000	1	2	1	2	2	1	0	2	1	2	2	1	0	2	45.349	409	409	0	4.8165	By MS/MS	By MS/MS	By MS/MS	By MS/MS		By MS/MS	2.9	4.9	4.9	2.9	0	4.9	1890300	3138000	2842400
P48612	P48612	Protein pelota	pelo	15153000	17934000	13534000	16145000	18113000	19374000	28262000	41336000	13749000	16701000	28410000	19667000	1	4	2	2	3	2	2	2	2	2	3	2	2	2	44.211	395	395	0	12.285	By MS/MS	By MS/MS	By MS/MS	By MS/MS	By MS/MS	By MS/MS	6.6	6.6	6.6	6.6	6.6	5.3	1345800	1968400	654730
Q9W0M4	Q9W0M4	Endoplasmic reticulum transmembrane protein	Dmel\CG13887	28158000	14825000	30362000	0	0	47837000	28158000	16948000	37957000	0	0	49951000	1	1	1	1	1	0	0	1	1	1	1	0	0	1	26.154	228	228	0.0017815	3.021	By matching	By MS/MS	By MS/MS			By MS/MS	4.4	4.4	4.4	0	0	4.4	2815800	1694800	3795700
Q9VYA9	Q9VYA9	SD08423p	tth	26999000	27636000	0	23919000	26718000	27615000	28097000	61551000	0	27643000	22870000	26697000	1	2	1	2	0	1	1	1	1	2	0	1	1	1	45.022	428	428	0	5.7792	By matching	By matching		By MS/MS	By MS/MS	By matching	5.6	8.2	0	2.6	5.6	2.6	3512100	4129800	0
Q9V3Z9	Q9V3Z9	HL02234p	Vajk3	30941000	55284000	73874000	72938000	110370000	98647000	27945000	120990000	262410000	160610000	295920000	261290000	1	5	1	3	4	4	5	4	1	3	4	4	5	4	29.702	277	277	0	9.21	By matching	By MS/MS	By MS/MS	By MS/MS	By MS/MS	By MS/MS	7.9	18.1	22	18.8	25.6	18.8	2149600	5139900	13254000
Q9W5X1	Q9W5X1	LP13770p	aspr	24574000	28764000	0	31091000	59696000	0	27738000	10335000	0	62202000	69444000	0	1	2	1	1	0	2	2	1	1	1	0	2	2	1	46.802	441	441	0.0096099	2.2624	By matching	By matching		By matching	By MS/MS	By MS/MS	2.3	1.6	0	3.9	3.9	1.6	1109500	413410	0
Q8IRK0	Q8IRK0	GH04558p	pio	23813000	44129000	18771000	0	65250000	0	27687000	48384000	24224000	0	53175000	0	1	2	1	1	1	0	1	1	1	1	1	0	1	1	50.894	462	462	0	6.5571	By matching	By MS/MS	By matching		By MS/MS	By MS/MS	4.3	4.3	4.3	0	4.3	1.5	1258500	2199300	1101100
A0A0B4KHZ4	A0A0B4KHZ4	Diacylglycerol kinase	Dmel\CG31140	45494000	0	17645000	17596000	0	0	27581000	0	115950000	12597000	0	0	1	2	1	0	2	1	0	0	1	0	2	1	0	0	172.61	1571	1571	0	28.2	By MS/MS		By MS/MS	By MS/MS			0.8	0	4	0.8	0	0	540810	0	262220
Q0E9B7	Q0E9B7	DNAation factor-related protein 3, isoform A	Drep3	25129000	28874000	18890000	21569000	18467000	18180000	27533000	65039000	22433000	25855000	15224000	17692000	1	2	1	2	1	1	1	1	1	2	1	1	1	1	29.273	266	266	0	9.5484	By MS/MS	By MS/MS	By matching	By matching	By MS/MS	By matching	4.1	11.7	4.1	4.1	4.1	4.1	2503000	2911300	2039400
Q94899	Q94899	COP9 signalosome complex subunit 2	alien	34533000	39246000	31879000	34369000	0	31036000	27520000	136070000	57805000	95383000	0	15256000	1	5	2	4	3	2	0	1	2	4	3	2	0	1	51.526	444	444	0	13.142	By MS/MS	By MS/MS	By MS/MS	By MS/MS		By MS/MS	4.7	8.8	6.5	4.7	0	1.8	1376000	4611600	1125900
Q9VPX0	Q9VPX0	GH26159p	Iris	41894000	61545000	0	0	0	0	27436000	132970000	0	76817000	0	0	1	4	1	2	0	2	0	0	1	2	0	2	0	0	58.861	531	531	0	11.839	By matching	By MS/MS		By MS/MS			3.2	6	0	5.6	0	0	1055200	3341900	0
Q8MZI3	Q8MZI3	RNA helicase	DmRH5	21019000	32357000	27998000	30314000	19233000	25782000	27344000	50065000	58679000	85052000	10443000	89941000	1	6	2	4	3	3	2	4	2	4	3	3	2	4	88.209	818	818	0	15.565	By MS/MS	By MS/MS	By MS/MS	By MS/MS	By MS/MS	By MS/MS	6.6	9	8.3	7.7	6.6	10.1	683610	1251600	524800
A0A0B4K7J2	A0A0B4K7J2	E3 SUMO-protein ligase RanBP2	Nup358	26897000	39039000	49214000	57013000	42336000	34372000	27264000	39081000	100370000	132920000	61851000	54663000	1	6	1	1	3	5	3	3	1	1	3	5	3	3	298.93	2718	2718	0	15.161	By MS/MS	By matching	By MS/MS	By MS/MS	By MS/MS	By MS/MS	0.7	0.7	1.5	3.1	1.9	1.5	237080	339830	872750
Q9VAS7	Q9VAS7	Innexin inx3	Inx3	38677000	53653000	67893000	59961000	36264000	40375000	27179000	144400000	234000000	84433000	45231000	76072000	1	6	2	3	4	4	2	3	2	3	4	4	2	3	45.356	395	395	0	31.11	By MS/MS	By MS/MS	By MS/MS	By MS/MS	By MS/MS	By MS/MS	6.6	9.9	11.1	15.9	10.1	11.9	1698700	4997700	12821000
A8DZ29	A8DZ29	Eukaryotic translation initiation factor 4G1, isoform B	eIF4G1	19566000	51042000	20825000	49637000	18872000	30493000	27121000	126660000	39918000	128330000	3667500	79549000	1	5	3	2	3	3	2	4	3	2	3	3	2	4	211.12	1919	1919	0	31.5	By MS/MS	By MS/MS	By MS/MS	By MS/MS	By MS/MS	By MS/MS	2.8	1.9	2.6	2.4	1.7	3.2	298040	1391800	154670
Q9VHI7	Q9VHI7	E3 ubiquitin-protein ligase Iruka	Iru	29374000	0	0	0	0	12454000	27062000	18142000	25471000	24999000	15317000	27399000	1	3	1	1	2	2	2	2	1	1	2	2	2	2	40.319	380	380	0	8.8255	By MS/MS	By matching	By MS/MS	By MS/MS	By MS/MS	By MS/MS	3.9	4.5	8.4	8.2	8.4	8.4	1933000	1295800	1819400
Q9W1X5	Q9W1X5	GH04942p	nahoda	27110000	30202000	41976000	30331000	21394000	38410000	26921000	54733000	52110000	53587000	18052000	56000000	1	3	1	3	1	2	1	3	1	3	1	2	1	3	149.94	1335	1335	0	34.417	By MS/MS	By MS/MS	By MS/MS	By MS/MS	By MS/MS	By MS/MS	1.3	2.6	1.3	1.9	1.3	2.6	368780	749760	713830
P22464	P22464	Annexin B9	AnxB9	24893000	0	26086000	43812000	94478000	73841000	26908000	0	36460000	130650000	167750000	160000000	1	5	3	0	2	4	4	3	3	0	2	4	4	3	36.057	324	324	0	21.2	By MS/MS		By MS/MS	By MS/MS	By MS/MS	By MS/MS	10.8	0	4.6	13.3	10.8	11.1	1494900	0	2025600
X2JAM4	X2JAM4	Supervillin, isoform AE	Svil	24175000	29844000	32457000	24633000	22999000	0	26874000	58585000	64944000	47604000	10480000	0	1	4	1	3	3	2	1	1	1	3	3	2	1	1	496.78	4526	4526	0	11.576	By MS/MS	By MS/MS	By MS/MS	By MS/MS	By matching	By MS/MS	0.3	0.9	0.8	0.6	0.2	0.2	117350	255830	94680
Q9VE24	Q9VE24	N-sulfoglucosamine sulfohydrolase	Sgsh	9880900	98195000	0	111000000	0	155000000	26807000	422900000	0	481140000	0	442060000	1	9	2	7	0	8	0	7	2	7	0	8	0	7	59.905	524	524	0	54.453	By matching	By MS/MS		By MS/MS		By MS/MS	4.6	21	0	23.3	0	20.4	540320	6681100	0
Q9VZW1	Q9VZW1	Phospholipid scramblase	scramb2	26341000	27234000	16703000	24946000	24474000	0	26521000	32410000	22685000	28089000	19455000	0	1	1	1	1	1	1	1	0	1	1	1	1	1	0	29.58	263	263	0.00061013	3.3815	By matching	By matching	By MS/MS	By matching	By matching		6.5	6.5	6.5	6.5	6.5	0	2652100	3241000	2268500
Q9VWP4	Q9VWP4	Sulfite oxidase, mitochondrial	shop	26206000	29374000	0	28540000	0	33447000	26442000	32169000	0	34005000	0	35700000	1	2	1	2	0	1	0	1	1	2	0	1	0	1	64.346	573	573	0.0029308	2.8485	By MS/MS	By MS/MS		By MS/MS		By matching	1.4	3.1	0	1.4	0	1.4	826310	1005300	0
Q8IPH9	Q8IPH9	Slowpoke-binding protein	Slob	0	23544000	22864000	0	0	15010000	26373000	61623000	34946000	0	0	8759400	1	4	2	2	2	0	0	1	2	2	2	0	0	1	57.923	515	515	0	12.362	By MS/MS	By MS/MS	By MS/MS			By matching	5.4	4.7	4.5	0	0	2.5	976790	2282300	573750
Q9VM49	Q9VM49	Caper, isoform A	Caper	25938000	25394000	33106000	25699000	26119000	31339000	26184000	28951000	69837000	50848000	37400000	56067000	1	3	2	1	2	2	2	2	2	1	2	2	2	2	66.481	594	594	0	6.676	By MS/MS	By MS/MS	By MS/MS	By MS/MS	By MS/MS	By MS/MS	3.2	1.9	4	4	4	4	1047400	1158000	2793500
Q9W314	Q9W314	GH14088p	Ser7	25798000	72871000	41479000	58227000	36372000	62122000	26145000	103210000	50939000	67544000	57096000	63722000	1	3	1	1	2	1	2	1	1	1	2	1	2	1	43.648	397	397	0	12.987	By matching	By MS/MS	By MS/MS	By MS/MS	By MS/MS	By MS/MS	3.3	3.3	6	3.3	5	3.3	1136700	929220	2214800
Q9W5E2	Q9W5E2	EG:115C2.8 protein	Dmel\CG13367	24971000	0	28298000	23343000	0	0	26015000	0	34834000	26844000	0	0	1	1	1	1	1	1	0	1	1	1	1	1	0	1	43.939	408	408	0.0096317	2.2936	By matching	By MS/MS	By MS/MS	By MS/MS		By MS/MS	3.2	3.2	3.2	3.2	0	3.2	2167900	0	2902800
A0A0B4JCZ0	A0A0B4JCZ0	Oxysterol-binding protein	Orp8	14207000	44286000	0	31506000	0	18937000	25908000	52247000	0	83609000	0	52081000	1	3	2	2	1	3	0	3	2	2	1	3	0	3	108.33	990	990	0	14.38	By MS/MS	By MS/MS	By MS/MS	By MS/MS		By MS/MS	3.3	5.6	1.1	6.7	0	6.7	441290	1187400	0
Q9VUB9	Q9VUB9	LD24362p	0670/06	24981000	30528000	20150000	22861000	18203000	25333000	25814000	36064000	47769000	24006000	15984000	25656000	1	2	1	1	2	1	1	1	1	1	2	1	1	1	56.148	501	501	0	29.142	By MS/MS	By MS/MS	By MS/MS	By MS/MS	By MS/MS	By matching	5.4	5.4	7	1.6	5.4	1.6	992850	1387100	828200
P48810	P48810	Heterogeneous nuclear ribonucleoprotein 87F	Hrb87F	25429000	54486000	63646000	0	0	0	25429000	62291000	96700000	0	0	0	1	2	1	1	2	0	0	0	1	1	2	0	0	0	39.499	385	385	0	18.849	By MS/MS	By matching	By MS/MS	By matching	By matching	By matching	8.6	8.6	11.7	2.6	2.6	2.6	1695300	4152700	1142200
P34082	P34082	Fasciclin-2	Fas2	34992000	29315000	54082000	37469000	35507000	40013000	25372000	80583000	154760000	138000000	33262000	76093000	1	6	1	2	5	4	2	2	1	2	5	4	2	2	96.925	873	873	0	23.143	By matching	By MS/MS	By MS/MS	By MS/MS	By matching	By MS/MS	0.8	4.6	6.3	7.1	2.1	4.6	478710	375090	1820400
Q9V770	Q9V770	Probable cytochrome P450 6a17	Cyp6a17	45219000	56618000	28537000	0	55230000	104380000	25201000	45168000	43554000	0	84526000	208810000	1	1	1	1	1	0	1	1	1	1	1	0	1	1	58.208	501	501	0	73.096	By matching	By matching	By MS/MS	By matching	By MS/MS	By MS/MS	7.8	10.8	10.8	5.6	10.8	11.2	900040	1613200	1555500
A0A6H2EDS1	A0A6H2EDS1	Neuroligin 4, isoform F	Nlg4	25081000	18176000	13580000	0	16298000	20535000	25081000	20780000	16977000	0	13849000	21442000	1	1	1	1	1	1	1	1	1	1	1	1	1	1	152.31	1437	1437	0.0029326	2.853	By MS/MS	By MS/MS	By MS/MS	By MS/MS	By MS/MS	By MS/MS	0.8	0.8	0.8	0.8	0.8	0.8	545250	451730	369070
E1JGY6	E1JGY6	Lethal (2) 01289, isoform F	hlk	35495000	30802000	54608000	104070000	40941000	54069000	24813000	38775000	148670000	217750000	28052000	172320000	1	4	1	1	4	3	1	3	1	1	4	3	1	3	204.72	1786	1786	0	21.285	By matching	By MS/MS	By MS/MS	By MS/MS	By matching	By MS/MS	1	1.2	4.2	3	1	3.4	310160	484690	1026600
Q86NV3	Q86NV3	Follistatin, isoform A	Fs	23525000	33852000	20748000	32325000	0	24386000	24650000	38178000	26063000	37655000	0	25119000	1	1	1	1	1	1	0	1	1	1	1	1	0	1	84.49	767	767	0	5.7723	By matching	By MS/MS	By matching	By MS/MS		By MS/MS	2.1	2.1	2.1	2.1	0	2.1	704280	1090800	744670
Q7KR10;P82712	Q7KR10;P82712	Probable cytochrome P450 12d1 distal, mitochondrial; Probable cytochrome P450 12d1 proximal, mitochondrial	Cyp12d1-d;Cyp12d1-p	0	0	51419000	0	30208000	0	24537000	0	89825000	0	25669000	0	2	3	2	0	2	0	1	0	2	0	2	0	1	0	60.274	521	521;521	0	10.063	By MS/MS		By matching		By MS/MS		5.2	0	5.6	0	3.1	0	701050	0	2566400
Q9VII1	Q9VII1	Protein quiver	Dmel\CG9336	22206000	20034000	20341000	0	46286000	23010000	24403000	22708000	25599000	0	34783000	27359000	1	2	1	1	1	0	2	1	1	1	1	0	2	1	15.887	148	148	0	7.9198	By matching	By matching	By matching		By MS/MS	By matching	8.8	8.8	8.8	0	14.9	8.8	2711500	2523100	2844300
Q7K2G1	Q7K2G1	Proteasomal ubiquitin receptor ADRM1 homolog	Rpn13	26562000	45084000	33941000	26242000	36811000	43645000	24356000	36293000	106770000	100410000	77799000	114330000	1	4	1	2	3	3	3	3	1	2	3	3	3	3	42.012	389	389	0	94.155	By MS/MS	By MS/MS	By MS/MS	By MS/MS	By MS/MS	By MS/MS	5.9	9.5	13.9	13.9	13.9	14.1	1522300	2268300	5034200
Q9VHI1	Q9VHI1	Hyrax	hyx	11732000	25136000	15168000	28595000	0	28174000	24343000	107050000	14887000	27480000	0	41608000	1	4	3	4	3	1	0	2	3	4	3	1	0	2	61.384	538	538	0	9.8815	By MS/MS	By MS/MS	By MS/MS	By MS/MS		By MS/MS	6.3	7.8	5.9	1.9	0	3.3	676200	2973700	413520
[truncated: 562 more rows]
[truncated: 9 more columns]
