# Supplementary material for: A highly conserved A-to-I RNA editing event within the glutamate-gated chloride channel GluClα is necessary for olfactory-based behaviors in Drosophila
Source: Sci Adv. 2024 Sep 4;10(36):eadi9101. doi: 10.1126/sciadv.adi9101 (PMC11373593; doi:10.1126/sciadv.adi9101)
Supplement: Supplementary file 2 — Tables S1 to S6 [file sciadv.adi9101_tables_s1_to_s6.zip › sciadv.adi9101_table_s5.csv]

fly	name of the file	movie number	sex	condition	scores_Chain.mat	scores_Chase.mat	scores_Grooming.mat	scores_Jump.mat	scores_Long_Distance_Approach.mat	scores_Long_Lasting_Interaction.mat	scores_Short_Distance_Approach.mat	scores_Social_Clustering.mat	scores_Song.mat	scores_Stop.mat	scores_Touch.mat	scores_Turn.mat	scores_Walk.mat	boutscores_Chain.mat	boutscores_Chase.mat	boutscores_Grooming.mat	boutscores_Jump.mat	boutscores_Long_Distance_Approach.mat	boutscores_Long_Lasting_Interaction.mat	boutscores_Short_Distance_Approach.mat	boutscores_Social_Clustering.mat	boutscores_Song.mat	boutscores_Stop.mat	boutscores_Touch.mat	boutscores_Turn.mat	boutscores_Walk.mat	interboutscores_Chain.mat	interboutscores_Chase.mat	interboutscores_Grooming.mat	interboutscores_Jump.mat	interboutscores_Long_Distance_Approach.mat	interboutscores_Long_Lasting_Interaction.mat	interboutscores_Short_Distance_Approach.mat	interboutscores_Social_Clustering.mat	interboutscores_Song.mat	interboutscores_Stop.mat	interboutscores_Touch.mat	interboutscores_Turn.mat	interboutscores_Walk.mat	a.mat	a_mm.mat	absanglefrom1to2_nose2ell.mat	absdtheta.mat	absdv_cor.mat	absphidiff_anglesub.mat
1	Hila_GluCl_Unknown_RigA_20180129T122355	1		GluCla_unedited	0.0048513128170944	0.00792504536532978	0.0857682479724475	0.00148131689071585	0.0291819427471022	0.0366996259674851	0.0415509387845795	0.118135022034589	0.0165166833314817	0.610746954042144	0.187756915898234	0.263192978557938	0.596970706958486	0.140860215053763	0.122988505747126	0.182505910165485	0.0634920634920635	0.301915708812261	0.351418439716312	1.20645161290323	0.652351738241309	0.147194719471947	0.787583572110793	0.898936170212766	0.11142991533396	1.74458874458874	20.1811111111111	13.9812865497076	1.91674565560821	44.035	9.83139534883721	8.03118279569892	26.3166666666667	4.56213991769547	8.87433333333333	0.535724533715925	3.76114081996435	0.345082352941176	1.20944625407166	4.79882719755213	0.699867534594847	1.78393668625235	1.26474428210875	0.696883563695545	1.58124739457168
2	Hila_GluCl_Unknown_RigA_20180129T122355	1		GluCla_unedited	0.00681405769729289	0.0103692182350109	0.0607339925193497	0.000592526756286339	0.0568825686034885	0.0175536051549828	0.0609561900529571	0.0553642187905048	0.00218494241380587	0.526015627893197	0.126800725845276	0.241047291041736	0.63563307780617	0.111515151515152	0.179487179487179	0.148550724637681	0.0533333333333333	0.492307692307692	0.831578947368421	0.997575757575758	0.566287878787879	0.0655555555555555	0.893333333333333	0.516440422322775	0.114433895921238	2.30698924731183	13.7259259259259	14.9235294117647	2.31662125340599	72.7333333333333	7.14757281553398	33.8462962962963	12.1320987654321	7.61379310344828	26.4540229885057	0.838815374921235	3.07772727272727	0.392717678100264	1.07773279352227	5.1317670224975	0.748423934911119	1.74680470690416	1.1822992876246	1.00874816435223	1.55652090238321
3	Hila_GluCl_Unknown_RigA_20180129T122355	1		GluCla_unedited	0.0067029589304892	0.0101099877791357	0.240380698440914	0.000333296300411065	0.0280709550790653	0.0164796504092138	0.010702514535422	0.0444395067214754	0.0821390215901937	0.783727733955486	0.0630670666222272	0.165055734548013	0.311817205495686	0.21547619047619	0.168518518518519	0.350107874865156	0.05	0.366183574879227	0.618055555555556	0.566666666666667	0.547945205479452	0.138972431077694	2.70280970625798	0.585223367697595	0.0844608679173773	0.845381526104418	10.379012345679	6.04213836477987	1.13209076175041	30.7733333333333	3.8656862745098	33.0289855072464	16.95625	10.5199074074074	1.55386064030132	0.776282051282051	7.72395833333333	0.460485400075844	1.90342396777442	4.60371759867421	0.671412483324794	1.60660334396922	0.769575061814003	0.46018869312906	1.55427532181774
4	Hila_GluCl_Unknown_RigA_20180129T122355	1		GluCla_unedited	0.00370329222678962	0.00633262970781024	0.116135244232122	0.00125911935710847	0.0441432433433322	0.00470318112802281	0.0395141280598452	0.0826574825019442	0.0372921527237714	0.594304336555198	0.0933970299596341	0.233344443210014	0.555234603562567	0.151515151515152	0.103636363636364	0.202192134107028	0.0666666666666667	0.378412698412698	0.176388888888889	1.2264367816092	0.551111111111111	0.167833333333333	0.97973137973138	0.472284644194757	0.0984685107047976	1.3580615942029	32.5174603174603	13.3277777777778	1.53578811369509	46.9791666666667	7.38012820512821	28.4536231884058	28.525	5.22462686567164	3.97906197654941	0.702813455657492	4.32203389830508	0.356238273921201	0.914532243415077	4.87469586147836	0.710932324508961	1.71301507875878	1.27256712026609	0.734670360250854	1.58109226995096
5	Hila_GluCl_Unknown_RigA_20180129T122355	1		GluCla_unedited	0.0038884568381291	0.00314779839277117	0.0534385068325742	0.00162944857978743	0.0601784986853313	0.0258489797429915	0.0319964448394623	0.0528830129985557	0.0129615227937637	0.581490945450506	0.135577528422768	0.221753138540162	0.539791874976854	0.134615384615385	0.0765765765765766	0.174275362318841	0.0733333333333333	0.386904761904762	0.969444444444444	1.2	0.652054794520548	0.0972222222222222	1.15540838852097	0.726388888888889	0.101525940996948	2.31365079365079	17.32	21.0574074074074	3.04133333333333	23.2824561403509	5.87242206235012	30.9942028985507	35.0130434782609	8.21990740740741	7.37871148459384	0.856194690265487	4.47724550898204	0.389737065309584	2.01515151515152	4.84418339751139	0.706482344951066	1.67522113713075	1.12272242982857	0.895835573618404	1.58264738384437
6	Hila_GluCl_Unknown_RigA_20180129T122355	1		GluCla_unedited	0.00255527163648483	0.00399955560493279	0.108876791467615	0.00103692182350109	0.0308854571714254	0.0736214494685776	0.0295522719697811	0.116727770988409	0.039217864681702	0.622893752546013	0.084879457838018	0.22971521682776	0.536681109506351	0.10952380952381	0.0923076923076923	0.217294900221729	0.0933333333333333	0.315909090909091	3.01212121212121	1.064	2.56260162601626	0.497183098591549	1.12358049432198	0.261643835616438	0.105278343516633	1.9557354925776	28.3	12.2938596491228	1.74214814814815	57.9814814814815	6.47241379310345	35.9015873015873	33.525	16.2516666666667	10.1985714285714	0.714859437751004	2.78820160366552	0.385532348446256	1.47533875338753	4.93448560396993	0.719652142487193	1.64304843119557	1.08165262989975	0.68210456514638	1.60570216788183
7	Hila_GluCl_Unknown_RigA_20180129T122355	1		GluCla_unedited	0.00277746917009221	0.00211087656927008	0.298485353479243	0.000629559678554235	0.0218864570603266	0.0127393252601563	0.0429952227530274	0.117320297744695	0.00803614413213347	0.865718623856608	0.0735844165463097	0.160871014331741	0.197940969521905	0.119047619047619	0.11875	0.326051779935275	0.062962962962963	0.394	0.716666666666667	1.38214285714286	0.525373134328358	0.141830065359477	3.78268608414239	0.636858974358974	0.077765843179377	0.856570512820513	12.1533333333333	10.9622222222222	0.794653705953827	23.725	6.40748299319728	15.2822222222222	7.90864197530864	3.7175	16.7833333333333	0.620813008130081	7.5957928802589	0.438420204191295	3.27181964573269	5.08672988893826	0.741855657635911	1.98764576048088	0.539636822077125	0.287097834970207	1.57958726005217
8	Hila_GluCl_Unknown_RigA_20180129T122355	1		GluCla_unedited	0.000999888901233196	0.01285042402696	0.232418620153316	0.000407362144946858	0.0260711772765989	0.0419953338517942	0.0341073214087324	0.120023701070251	0.0190349220456986	0.763692923008555	0.172240121467985	0.177795059808169	0.325593452579343	0.0818181818181818	0.214197530864198	0.409393346379648	0.0523809523809524	0.317117117117117	0.663157894736842	1.13703703703704	0.600185185185185	0.1119825708061	2.1753164556962	1.17449494949495	0.0874499089253188	1.30833333333333	56.93	7.6188679245283	1.31803921568627	73.1944444444444	10.3812785388128	13.1660714285714	23.9512820512821	4.05344506517691	4.53377192982456	0.705502645502646	5.69211195928753	0.436704938946601	2.30179372197309	4.82440597365108	0.703597978353158	1.65053385341104	0.718627643192575	0.462482294157747	1.5644804912061
9	Hila_GluCl_Unknown_RigA_20180129T122355	1		GluCla_unedited	0.00396252268266489	0.0116283375921194	0.0526237825426804	0.00166648150205533	0.0725104618005407	0.00362922638225382	0.0267007369551531	0.010702514535422	0.0112950412917083	0.424434322112358	0.0951375773062252	0.256749250083324	0.720919897789135	0.162121212121212	0.135930735930736	0.165040650406504	0.075	0.429385964912281	0.217777777777778	0.706862745098039	0.152910052910053	0.109318996415771	0.585043389484431	0.492145593869732	0.105141037306642	1.3379381443299	27.4365079365079	11.4328947368421	2.93706293706294	45.6105263157895	5.49315673289183	49.6333333333333	24.1383838383838	13.3424731182796	9.44347826086956	0.827760736196319	4.72928709055877	0.337247762099833	0.549104683195592	4.83484706551124	0.705120721498062	1.76488803600492	1.34758383420303	1.17645585120639	1.58264942430134
10	Hila_GluCl_Unknown_RigA_20180129T122355	1		GluCla_unedited	0.00159241565751953	0.00603636632966707	0.123689960374773	0.000999888901233196	0.0553642187905048	0.0758063918823834	0.0165537162537496	0.137799503758842	0.0280339221567974	0.585379402288635	0.0905454949450061	0.2168647928008	0.521682775987853	0.102380952380952	0.139316239316239	0.220026350461133	0.0818181818181818	0.398666666666667	3.41166666666667	0.620833333333333	2.63900709219858	0.161752136752137	1.21405529953917	0.248475609756098	0.0977955911823647	1.65924617196702	47.6179487179487	20.8043859649123	1.57894389438944	29.3366666666667	6.24543010752688	43.4087719298246	29.0376811594203	16.7746376811594	4.6247311827957	0.893764434180139	2.53567787971458	0.386015037593985	1.28096926713948	5.06328823038181	0.738436894028613	1.52130667691006	1.09795151796427	0.929857038450203	1.57506012543931
1	Hila_GluCl_Unknown_RigA_20180129T122950	2		GluCla_unedited	0.00174048289142349	0.00548066953043993	0.0408828321730114	0.00118500962820323	0.0516960450303659	0.0291067989927418	0.049807435935417	0.0926159087542586	0.0145163679454896	0.480484372685528	0.113872018960154	0.24507480373278	0.695008146941194	0.0712121212121212	0.140952380952381	0.168036529680365	0.0444444444444444	0.465333333333333	0.873333333333333	1.24537037037037	0.95823754789272	0.145185185185185	0.782097649186257	0.625	0.110798593671522	1.81333333333333	21.5111111111111	22.3901960784314	3.52951070336391	31.1913043478261	8.37306397306397	17.9804597701149	18.1361904761905	8.19728682170543	9.06217228464419	0.879166666666667	4.79959100204499	0.374388609715243	0.83062015503876	4.69859826979337	0.690970335901486	1.78613618021797	1.24227731377117	0.986435828793911	1.58614258393413
2	Hila_GluCl_Unknown_RigA_20180129T122950	2		GluCla_unedited	0.00207376684935565	0.00370315508813509	0.213449859280107	0.00114797807732188	0.0572507776625685	0.0337357428529107	0.0643978669826692	0.150977632943268	0.0555843578729077	0.666271663457266	0.166419789660791	0.229891867871426	0.461931565693971	0.103703703703704	0.10752688172043	0.27369420702754	0.0645833333333333	0.381728395061728	0.740650406504065	1.41382113821138	0.700515463917526	0.206749311294766	1.60786416443253	0.860919540229885	0.0958024691358025	1.15821727019499	24.7333333333333	16.7877777777778	1.04070375653828	32.8955555555556	4.66069651741294	14.44	19.5791666666667	3.51968911917098	3.54204702627939	0.840412186379928	4.30635838150289	0.354207194688899	1.3840782122905	4.55019864916309	0.669146862212796	1.90427898700227	1.23312749777212	0.705455213908491	1.55867171586232
3	Hila_GluCl_Unknown_RigA_20180129T122950	2		GluCla_unedited	0.00240705080728781	0.00955414012738853	0.0631758258035846	0.000296252407050807	0.0436972300399941	0.0144793363946082	0.0203303214338616	0.10031847133758	0.0150348096578285	0.517145608058065	0.187675899866686	0.204414160865057	0.587912901792327	0.216666666666667	0.175510204081633	0.184632034632035	0.0666666666666667	0.314666666666667	0.407291666666667	1.01666666666667	2.2575	0.111845730027548	1.57263513513514	0.943761638733706	0.0995132504056247	2.58146341463415	94.8148148148148	14.9972222222222	2.50879478827362	264.933333333333	6.81747311827957	18.3774193548387	47.9156862745098	18.9786324786325	7.08333333333333	1.50655367231638	3.97134831460674	0.419318181818182	1.77875816993464	4.60656583319138	0.677436154006958	1.70724670564813	1.09279725795024	0.870942995388761	1.57609055134987
4	Hila_GluCl_Unknown_RigA_20180129T122950	2		GluCla_unedited	0.00166641978966079	0.0127018219523034	0.0832839579321582	0.000592504814101615	0.0421789364538587	0.00533254332691453	0.00714708932010073	0.0467338172122648	0.00859131980447341	0.532439638572063	0.0817656643460228	0.218634276403496	0.588320248852022	0.166666666666667	0.175897435897436	0.237236286919831	0.106666666666667	0.368608414239482	0.218181818181818	0.428888888888889	0.978294573643411	0.131073446327684	1.19816666666667	0.68785046728972	0.100613496932515	3.26893004115226	99.9666666666667	12.5984375	2.6352380952381	184.716666666667	8.10980392156863	39.2936507936508	63.3309523809524	16.0809523809524	13.1614942528736	1.08796992481203	7.79779874213837	0.391219096334186	2.2944099378882	4.61286550675827	0.678362576593148	1.77440466594513	1.1807933137464	0.890884451801523	1.5602659039604
5	Hila_GluCl_Unknown_RigA_20180129T122950	2		GluCla_unedited	0.00274033476521997	0.0061842689971856	0.0395867278921641	0.000777662568508369	0.0452155236261295	0.0159235668789809	0.0601022070804325	0.117649237150052	0.0107761813064731	0.527255221448674	0.0830247370759887	0.188564657087839	0.550844319360095	0.176190476190476	0.15462962962963	0.152932761087268	0.1	0.395145631067961	0.42156862745098	2.45909090909091	0.622941176470588	0.127631578947368	1.96929460580913	0.588451443569554	0.0944537191615656	2.40695792880259	63.0384615384615	18.8580952380952	3.41149425287356	110.561111111111	7.62287581699346	19.940404040404	40.3079365079365	3.79368836291913	10.7604444444444	1.80625	6.58359788359788	0.436655530809206	1.7019512195122	4.68119518404682	0.688411058578008	1.69133170219404	1.02191966113414	0.819201077893125	1.57201736363252
6	Hila_GluCl_Unknown_RigA_20180129T122950	2		GluCla_unedited	0.00199970374759295	0.00810990964301585	0.129832617390016	0.000296252407050807	0.0337357428529107	0.0375129610428085	0.0318101022070804	0.102503332839579	0.0212561102058954	0.727781069471189	0.134202340394016	0.163679454895571	0.398348392830692	0.128571428571429	0.146	0.287848932676519	0.0666666666666667	0.421759259259259	0.718439716312057	1.78958333333333	0.640740740740741	0.115959595959596	2.69588477366255	1.27157894736842	0.0881707560343108	1.24071510957324	32.4820512820513	10.9571428571429	1.93366255144033	39.9111111111111	8.29483568075117	18.8673913043478	58.1111111111111	5.11631701631702	3.63069105691057	1.04035812672176	8.32375886524823	0.482574850299401	1.90138888888889	4.37018385698414	0.642674098576297	1.68322263997574	0.747384460649367	0.545162464722131	1.55508441269765
7	Hila_GluCl_Unknown_RigA_20180129T122950	2		GluCla_unedited	0.00336987113020293	0.0114427492223374	0.0909124574137165	0.000481410161457562	0.0482521107984002	0.0171826396089468	0.0376240556954525	0.138127684787439	0.030810250333284	0.567175233298771	0.110872463338765	0.212375944304547	0.559694860020738	0.168518518518519	0.286111111111111	0.176745860331173	0.0619047619047619	0.452430555555556	0.814035087719298	1.88148148148148	0.956410256410256	0.117018284106892	1.21845664280032	0.652287581699346	0.0962571332661967	2.57040816326531	39.9137254901961	21.6647619047619	1.79170274170274	79.9111111111111	8.14105263157895	39.2759259259259	49.0176470588235	5.51550387596899	3.32980225988701	0.960845295055821	5.08421052631579	0.388933669185558	1.73452991452991	4.43439936120575	0.652117555108287	1.80455885579615	1.11271959653078	0.878438809915616	1.56996363169852
8	Hila_GluCl_Unknown_RigA_20180129T122950	2		GluCla_unedited	0.00233298770552511	0.00773959413420234	0.248370611761221	0.000703599466745667	0.0286253888312843	0.00336987113020293	0.0171826396089468	0.0799511183528366	0.0429565990223671	0.689490445859873	0.102651459043105	0.190119982224856	0.407717375203674	0.0954545454545455	0.136601307189542	0.31311858076564	0.0633333333333333	0.402604166666667	0.303333333333333	1.28888888888889	1.14232804232804	0.19047619047619	2.08266219239374	0.543529411764706	0.0877606837606838	1.16507936507936	10.9793650793651	10.4333333333333	0.975596072931276	27.2703703703704	8.48518518518518	35.1259259259259	74.2878787878788	11.1870967741935	3.39851485148515	0.974074074074074	4.51518737672584	0.407251582007867	1.73099787685775	4.62950918349134	0.680810176120188	1.78528254834528	0.976525069213706	0.590607010805845	1.59306667020253
9	Hila_GluCl_Unknown_RigA_20180129T122950	2		GluCla_unedited	0.00336987113020293	0.00733224707450748	0.0928010665086654	0.000222189305288105	0.051177603318027	0.0151459043104725	0.0447341134646719	0.125870241445712	0.0596578284698563	0.55291808620945	0.119315656939713	0.21656050955414	0.56387942527033	0.131884057971014	0.183333333333333	0.201285140562249	0.04	0.374525745257453	0.454444444444444	1.1843137254902	0.928688524590164	0.409923664122137	1.27289002557545	0.740689655172414	0.100325956424773	1.90099875156055	40.5560606060606	24.8961904761905	1.96578099838969	140.141666666667	6.96803278688525	22.4287356321839	24.2414141414141	6.21349862258953	5.65	1.0642735042735	5.51666666666667	0.394593202883625	1.49511278195489	4.67555105610281	0.687581039760178	1.65271942397851	1.17170742037247	0.844980257797062	1.55441660762472
10	Hila_GluCl_Unknown_RigA_20180129T122950	2		GluCla_unedited	0.00240705080728781	0.0081469411938972	0.0425122204117908	0.00122204117908458	0.0570285883572804	0.0412901792327063	0.0298474300103688	0.0650274033476522	0.0229225299955562	0.490186639016442	0.150237001925641	0.203821656050955	0.611501999703748	0.0942028985507246	0.192982456140351	0.148897535667964	0.0916666666666667	0.380246913580247	1.12626262626263	1.67916666666667	0.722633744855967	0.129769392033543	1.4142094017094	0.86135881104034	0.0999818346957311	2.73847429519071	13.5393939393939	23.6864864864865	3.37018229166667	60.1757575757576	6.28980099502488	17.4114583333333	50.34	9.91625	5.5253164556962	1.497320471597	4.89636752136752	0.423427844420211	1.7815	4.53462019789661	0.666855913490149	1.66979491784236	1.07668063966588	0.950600428810014	1.56441985388244
1	Hila_GluCl_Unknown_RigA_20180129T124152	3		GluCla_unedited	0.000592548700096289	0.00462928671950226	0.181727279460781	0.00137026886897267	0.0233686393600474	0.0211836160284423	0.00599955558847493	0.105955114435968	0.0317383897489075	0.600992519072661	0.153396044737427	0.216465447003926	0.538219391156211	0.177777777777778	0.119047619047619	0.285456660849331	0.0685185185185185	0.313930348258706	0.56078431372549	0.490909090909091	0.460708534621578	0.140032679738562	1.15337597725657	0.686898839137645	0.095694171578258	1.71784869976359	53.7666666666667	21.9333333333333	1.30740093240093	50.8607843137255	13.1707070707071	21.3222222222222	78.5233333333333	3.84320388349515	4.20361247947455	0.80042735042735	3.837	0.37957411957412	1.50450771055753	4.88661973853788	0.712671319079284	1.96661885977159	1.16211027663447	0.732926623433688	1.56655200513971
2	Hila_GluCl_Unknown_RigA_20180129T124152	3		GluCla_unedited	0.00151840604399674	0.00596252129471891	0.22516850603659	0.000333308643804163	0.0321087326864677	0.0119250425894378	0.0185912154655211	0.0591437671283609	0.0241093252351678	0.734612250944375	0.107843863417525	0.204725575883268	0.415043330123695	0.0759259259259259	0.157843137254902	0.342342342342342	0.075	0.352439024390244	0.670833333333333	1.1952380952381	0.771497584541063	0.102843601895735	1.8016348773842	0.626236559139785	0.0999276934201012	1.2248087431694	41.6705882352941	21.5757575757576	1.18567399887197	235.911111111111	10.656378600823	47.8666666666667	54.1205128205128	11.6495098039216	4.04460317460317	0.685336976320583	5.18874458874459	0.421215409658166	1.76480263157895	4.82095431218058	0.703094583314295	1.65663778422808	0.875731013363184	0.516260538976283	1.57991364371703
3	Hila_GluCl_Unknown_RigA_20180129T124152	3		GluCla_unedited	0.00207392045033701	0.00407377231316199	0.119028220131842	0.000518480112584253	0.0277386860232575	0.0475890674764832	0.00762906451373972	0.16806162506481	0.016332123546404	0.676209169691134	0.203466409895563	0.214910006666173	0.485408488260129	0.0811594202898551	0.215686274509804	0.221349862258953	0.0933333333333333	0.402688172043011	1.33854166666667	0.624242424242424	1.41370716510903	0.116666666666667	1.31454283657307	1.01740740740741	0.106574839302112	1.63022388059701	7.6969696969697	51.38125	1.63795721187026	182.925	14.2595628415301	24.9311827956989	84.1166666666667	6.77169811320755	6.71493333333333	0.660822510822511	4.0340782122905	0.419900771775083	1.74406991260924	4.84058494674467	0.705957541960089	1.64926267647402	0.986576408550102	0.659340978318979	1.57766429503382
4	Hila_GluCl_Unknown_RigA_20180129T124152	3		GluCla_unedited	0.000814754462632398	0.00129620028146063	0.348640841419154	0.00129620028146063	0.0137397229834827	0.0165543293089401	0.0141471002147989	0.0863269387452781	0.0501073994518925	0.787941633953041	0.0909932597585364	0.194504110806607	0.333790089622991	0.0814814814814815	0.0777777777777778	0.423481781376518	0.0583333333333333	0.301626016260163	0.784210526315789	1.81904761904762	1.00909090909091	0.175486381322957	2.11701492537313	0.819	0.087228035210098	0.807616487455197	43.6875	33.1428571428571	0.815765765765766	21.4017543859649	12.0383333333333	27.2666666666667	60.6777777777778	10.0697368421053	3.08723958333333	0.60309381237525	8.21481481481482	0.393619142572283	1.5052111410602	4.64346178079402	0.677208829308841	1.63076199650167	0.943318135524789	0.428139405819134	1.58654569447303
5	Hila_GluCl_Unknown_RigA_20180129T124152	3		GluCla_unedited	0.000296274350048145	0.00140730316272869	0.227094289311903	0.000370342937560181	0.0223687134286349	0.000296274350048145	0.000148137175024072	0.0618843048663062	0.069772609436338	0.908932671653952	0.0126286941708022	0.158321605806977	0.157358714169321	0.0888888888888889	0.115151515151515	0.265110246433204	0.0666666666666667	0.428368794326241	0.133333333333333	0.133333333333333	0.304371584699454	0.297630331753554	4.95818181818182	0.568333333333333	0.0738724727838258	0.354083333333333	2.36666666666667	15.1066666666667	0.885324675324675	24.1083333333333	3.65072463768116	0.166666666666667	NaN	4.05677655677656	1.41968253968254	0.532113821138211	9.24210526315789	0.425380359612725	1.71370091896408	4.38456288915636	0.639450660168636	1.74035988447609	0.618629141393028	0.197608051057566	1.56618628193861
6	Hila_GluCl_Unknown_RigA_20180129T124152	3		GluCla_unedited	0.00437004666321013	0.00629582993852307	0.073772313161988	0.00344418931930968	0.0524405599585216	0.116917265387749	0.0252573883416043	0.161284349307459	0.0277757203170136	0.54929264498926	0.248426042515369	0.241241389526702	0.582327235019628	0.126881720430108	0.111111111111111	0.169820971867008	0.0553571428571429	0.390082644628099	0.779506172839506	1.19649122807018	1.74899598393574	0.16025641025641	1.03865546218487	1.8327868852459	0.108458208458208	2.68786324786325	21.39	12.356	2.15965811965812	16.3284848484848	7.13444444444444	5.71890547263682	48.5259259259259	8.1589430894309	5.63978494623656	0.887298245614035	5.61625344352617	0.374329501915709	1.96735395189003	4.8124653097178	0.701856535562163	1.90272529059135	1.2983793079084	1.00091898263488	1.57690873122554
7	Hila_GluCl_Unknown_RigA_20180129T124152	3		GluCla_unedited	0.00214798903784905	0.00337012073179764	0.138878601585068	0.000259240056292126	0.0341085845492926	0.0096289163765647	0.0187393526405451	0.123657506851344	0.0196652099844456	0.646211391748759	0.0638841567291312	0.213243463447152	0.479890378490482	0.128888888888889	0.131884057971014	0.27114967462039	0.0583333333333333	0.465151515151515	1.08333333333333	1.2974358974359	1.27931034482759	0.148739495798319	1.38814638027049	0.638888888888889	0.103079126387397	1.97229832572298	47.8190476190476	11.2848484848485	1.67898550724638	170.777777777778	13.3876923076923	104.595238095238	54.8666666666667	5.09263565891473	5.80593220338983	0.789234449760766	9.41161048689139	0.413379903277808	2.18042813455658	4.73019474061181	0.68985808302374	1.5167504603135	1.00213640402134	0.707163158558573	1.59404618066041
8	Hila_GluCl_Unknown_RigA_20180129T124152	3		GluCla_unedited	0.00314791496926154	0.0016295089252648	0.302199837049107	0.00155544033775276	0.0306273609362269	0.164469298570476	0.020479964447078	0.222465002592401	0.0279238574920376	0.745389230427376	0.293941189541515	0.202725724020443	0.359195615139619	0.188888888888889	0.20952380952381	0.363636363636364	0.0466666666666667	0.358008658008658	1.20352303523035	0.970175438596491	1.02159863945578	0.148717948717949	1.80349462365591	2.47258566978193	0.0939581187778922	1.0198738170347	36.5119047619048	113.061111111111	0.810352521195895	30.8586206896552	10.9517543859649	5.14153005464481	48.7092592592593	3.41589743589744	4.85575396825397	0.650853548966757	6.01289308176101	0.381178086896789	1.71149789029536	5.18868931123621	0.756725559504598	1.94707628578961	1.03618455651314	0.525804387209907	1.58507696865481
9	Hila_GluCl_Unknown_RigA_20180129T124152	3		GluCla_unedited	0.00203688615658099	0.00281460632545737	0.125879564476705	0.00196281756906896	0.0346270646618769	0.0145915117398711	0.00744389304495963	0.152729427449819	0.0301459151173987	0.777386860232575	0.0689948892674617	0.186763943411599	0.30301459151174	0.0916666666666667	0.0938271604938272	0.31041095890411	0.0630952380952381	0.328070175438597	1.45925925925926	0.744444444444444	0.892640692640693	0.198053527980535	2.1012012012012	1.05254237288136	0.0941736694677871	1.12235939643347	27.7140350877193	19.7012820512821	2.17042124542125	6.74691358024691	5.16382978723404	44.2291666666667	64.0875	4.41481481481482	3.71151960784314	0.627510040160642	8.03620689655172	0.44284379671151	1.8900826446281	4.59045048800088	0.669477589723523	2.09757448300166	0.834278962672112	0.472395072353999	1.55736653813142
1	Hila_GluCl_Unknown_RigA_20180129T130254	4		GluCla_unedited	0.000629606310877375	0.0027776749009296	0.170289989259657	0.000740713306914559	0.0298507462686567	0.0154809081145143	0.0576274952779527	0.229398911151439	0.00825895337209733	0.718380800711085	0.077182326580497	0.204844265027221	0.428835969038184	0.0515151515151515	0.131578947368421	0.250845608292417	0.0740740740740741	0.363063063063063	0.928888888888889	3.05098039215686	0.756288156288156	0.0835205992509363	1.4761796042618	0.252606060606061	0.105292213972968	1.49599483204134	60.7233333333333	47.1740740740741	1.24196721311475	97.0916666666667	11.9488584474886	37.7714285714286	47.7395833333333	1.84754901960784	10.0704545454545	0.611823035850496	2.97007299270073	0.441733333333333	2.03346303501946	4.69570823908374	0.684828524382087	1.93254818183843	0.955004347115333	0.553675771627514	1.58800138438105
2	Hila_GluCl_Unknown_RigA_20180129T130254	4		GluCla_unedited	0.000703677641568831	0.00348135254249843	0.155920151105515	0.000222213992074368	0.0560719973334321	0.000518499314840191	0.0161105144253917	0.0558868190067035	0.058812636569016	0.549424095403874	0.0551461056997889	0.229287804155402	0.569127069367801	0.0904761904761905	0.130555555555556	0.247065727699531	0.0666666666666667	0.406989247311828	0.116666666666667	0.58	0.535106382978723	0.132003325020781	1.10626398210291	0.424216524216524	0.0982230683801364	2.58703703703704	72.4611111111111	33.9333333333333	1.36537330981775	180.116666666667	6.61246612466125	271.155555555556	34.1027777777778	8.47813620071685	2.14683333333333	0.942301943198804	7.30574712643678	0.363222222222222	1.99001692047377	4.36446411803268	0.636519427845476	1.62897650673943	1.25730869818707	1.03946322131424	1.59333256241605
3	Hila_GluCl_Unknown_RigA_20180129T130254	4		GluCla_unedited	0.00274063923558387	0.00399985185733862	0.079774823154698	0.00207399725936076	0.0517017888226362	0.00740713306914559	0.0170364060590349	0.0320728861894004	0.0230361838450428	0.556275693492834	0.0945150179622977	0.268471538091182	0.626680493315062	0.145098039215686	0.0947368421052632	0.179052369077307	0.0666666666666667	0.40463768115942	0.21505376344086	0.958333333333333	0.39009009009009	0.132905982905983	0.745039682539682	0.850666666666667	0.107679738562092	1.13032732130929	32.4958333333333	23.9981981981982	2.09575	31.9382716049383	7.47690058479532	19.06	52.3444444444444	9.58949771689498	5.65741935483871	0.626875310481868	8.196632996633	0.326229751820479	0.703012048192771	4.86186303110996	0.709060766942483	1.76777696356562	1.42725900753437	0.821412931134088	1.58957409939231
4	Hila_GluCl_Unknown_RigA_20180129T130254	4		GluCla_unedited	0.000222213992074368	0.00207399725936076	0.260434798711159	0.000481463649494463	0.0154438724491685	0.0129254472056591	0.000481463649494463	0.10532943224325	0.104514647605644	0.771675123143587	0.0865523499129662	0.197474167623421	0.359282989518907	0.04	0.0848484848484849	0.353544494720965	0.0619047619047619	0.356410256410256	0.528787878787879	0.216666666666667	0.79	0.407215007215007	1.90805860805861	0.618253968253968	0.0925212562901267	0.685098870056497	26.05	30.5380952380952	1.02769385699899	142.616666666667	21.1491228070175	35.5857142857143	27.5666666666667	6.22577030812325	3.4868115942029	0.598438934802571	6.2184	0.409114583333333	1.25697098372258	4.59800609170031	0.670579509320918	1.62233758214027	0.982031388957113	0.391800361033929	1.57312813090114
5	Hila_GluCl_Unknown_RigA_20180129T130254	4		GluCla_unedited	0.00229621125143513	0.0022591755860894	0.114588348579682	0.000703677641568831	0.0645902003629495	0.0131106255323877	0.0149253731343284	0.106847894522425	0.0351098107477501	0.580422947298248	0.111847709344098	0.230695159438539	0.534646864930929	0.12156862745098	0.0968253968253968	0.245555555555556	0.0633333333333333	0.447179487179487	0.7375	0.839583333333333	1.11821705426357	0.160406091370558	1.1138592750533	0.645299145299145	0.11163082437276	1.77564575645756	17.8791666666667	36.3566666666667	1.93086714399364	67.0407407407407	6.14418604651163	45.9866666666667	48.8222222222222	8.10470588235294	3.96428571428571	0.84017094017094	5.11827956989247	0.404357181280258	1.55888888888889	4.72518160344062	0.689126960228908	1.70293299823023	1.22219312069126	0.880614069260077	1.5841878291696
6	Hila_GluCl_Unknown_RigA_20180129T130254	4		GluCla_unedited	0.0072960260731084	0.005036850487019	0.0620347394540943	0.00140735528313766	0.0857746009407059	0.0186289396689012	0.0135920891818822	0.0794415021665864	0.0672197326024962	0.480834043183586	0.0720343690974408	0.258138587459724	0.636050516647532	0.193137254901961	0.119298245614035	0.171267893660532	0.0633333333333333	0.45952380952381	0.838333333333333	0.531884057971015	0.851190476190476	0.196428571428571	0.763256907701352	0.510498687664042	0.107115414169356	1.74002026342452	17.9	23.6297297297297	2.59610256410256	43.0526315789474	4.82534930139721	43.2175438596491	30.6257575757576	9.15903614457831	2.49446254071661	0.858539458186101	6.43333333333333	0.339421894218942	1.03191056910569	4.85374347079738	0.707876599139804	1.67049671140977	1.47967129819238	1.08492915786219	1.57476756815855
7	Hila_GluCl_Unknown_RigA_20180129T130254	4		GluCla_unedited	0.00292581756231251	0.00199992592866931	0.0747009370023333	0.000296285322765823	0.03485056109033	0.0107403429502611	0.00951816599385208	0.0590718862264361	0.0116291989185586	0.602570275174994	0.0606273841709566	0.242620643679864	0.578904485019073	0.188095238095238	0.0947368421052632	0.185215794306703	0.0533333333333333	0.407359307359307	1.07407407407407	0.778787878787879	0.718468468468468	0.124603174603175	0.919209039548023	0.56254295532646	0.115233069481091	2.06759259259259	62.3128205128205	47.9240740740741	2.30441988950276	220.908333333333	11.330701754386	71.025	80.5233333333333	8.98858447488584	10.578313253012	0.64029428409734	8.78888888888889	0.392960225272791	1.54302788844622	4.7407016966779	0.691390431894694	1.72115190602102	1.18486909183222	0.714359841135343	1.57613601758151
8	Hila_GluCl_Unknown_RigA_20180129T130254	4		GluCla_unedited	0.000407392318803007	0.00214806859005222	0.227732306210881	0.000518499314840191	0.0218510425539795	0.00451835117217881	0.00955520165919781	0.172178808192289	0.00811081071071442	0.803266545683493	0.0631458094144661	0.179289655938669	0.310247768601163	0.0916666666666667	0.0966666666666667	0.255569409808811	0.0583333333333333	0.345029239766082	0.508333333333333	0.86	0.48276220145379	0.102816901408451	1.89258289703316	0.541269841269841	0.0927927927927928	1.35550161812298	199.322222222222	30.0175438596491	0.877444860590928	83.9952380952381	10.4178571428571	85.5904761904762	64.0074074074074	2.354375	12.5938095238095	0.496937882764654	6.92339743589744	0.457633294975067	3.00227642276423	4.89706428617458	0.714194566219375	1.58875067003416	0.728729214642103	0.382701738596285	1.59068175936464
9	Hila_GluCl_Unknown_RigA_20180129T130254	4		GluCla_unedited	0.000925891633643198	0.00399985185733862	0.167364171697345	0.000555534980185919	0.0165179067441947	0.00274063923558387	0.022999148179697	0.235102403614681	0.0311099588904115	0.781045146476056	0.0604792415095737	0.200288878189697	0.373578756342358	0.0833333333333333	0.156521739130435	0.260611303344867	0.0625	0.303401360544218	0.493333333333333	1.88181818181818	0.900425531914894	0.130232558139535	1.64629195940671	0.264239482200647	0.102424242424242	1.40097222222222	35.6333333333333	38.1848484848485	1.28555748122473	127.285714285714	18.3111111111111	118.625	83.4666666666667	2.44558404558405	4.05280373831776	0.494053208137715	3.93821138211382	0.442145158233845	2.39218967921897	4.54117279684086	0.662290863716742	1.73674842816459	0.897640053824175	0.400132442313773	1.55166523580216
10	Hila_GluCl_Unknown_RigA_20180129T130254	4		GluCla_unedited	0	0.00174067627124921	0.249212992111403	0.000370356653457279	0.0272952853598015	0.0109255212769897	0.0112588422651013	0.137180104440576	0.0128884115403133	0.751527721195511	0.0777748972260287	0.207992296581608	0.374763897633421	NaN	0.0712121212121212	0.40341726618705	0.0666666666666667	0.361274509803922	0.28921568627451	1.44761904761905	1.22244224422442	0.0865671641791045	1.52342342342342	0.404624277456647	0.100591080064481	1.33320158102767	NaN	20.0269841269841	1.20186186186186	15.675	10.1800995024876	20.669696969697	67.8777777777778	7.708	5.21127819548872	0.536418359668924	4.6672480620155	0.414390681003584	1.50912698412698	4.81916292692864	0.702833325234316	1.81102965412894	0.901717284608241	0.436878132696837	1.5765195931626
1	Hila_GluCl_Unknown_RigA_20180129T132408	5		GluCla_unedited	0.0094070589978149	0.00155549794452057	0.209658901522166	0.00181474760194067	0.0491092922484352	0.0124069478908189	0.0778860042220658	0.0770341839191141	0.0604792415095737	0.659753342468797	0.148142661382912	0.262434724639828	0.507610829228547	0.196899224806202	0.07	0.249603174603175	0.0583333333333333	0.437623762376238	0.587719298245614	1.34807692307692	0.55026455026455	0.245195195195195	1.19236947791165	0.854700854700855	0.11083998122947	1.30533333333333	18.7119047619048	40.4649122807018	0.951920529801324	26.3753086419753	7.26366666666667	40.1481481481481	13.8771241830065	5.85573333333333	3.36349924585219	0.647149564050972	4.55698924731183	0.343114241001565	1.26084049665712	4.94847166729009	0.721691889127698	1.84955621350261	1.34016279290098	0.753172857829753	1.58026248878296
2	Hila_GluCl_Unknown_RigA_20180129T132408	5		GluCla_unedited	0.00562942113255065	0.00718491907707122	0.0841450316654939	0.00155549794452057	0.0800711084774638	0.0742935446835302	0.124736120884412	0.108033035813488	0.0199622236213474	0.496685307951557	0.273286174586126	0.24725010184808	0.63216177178623	0.163440860215054	0.140579710144928	0.195693367786391	0.056	0.453249475890985	0.879824561403509	2.87863247863248	0.635511982570806	0.120581655480984	0.914178595773688	0.921223470661673	0.107193320488118	1.88399558498896	20.4888888888889	17.6511111111111	2.12124352331606	30.9847222222222	5.16561181434599	10.1573333333333	17.9078947368421	4.5765350877193	5.21486486486486	0.958333333333333	2.3406015037594	0.359566265060241	1.13311184939092	5.01326006273841	0.731140717503076	1.86888654068577	1.41905427332183	1.05079489394188	1.56609525530791
3	Hila_GluCl_Unknown_RigA_20180129T132408	5		GluCla_unedited	0.00562942113255065	0.00333320988111551	0.107958964482797	0.00170364060590349	0.0523684307988593	0.0432576571238102	0.0436280137772675	0.108070071478834	0.0224436131995111	0.593829858153402	0.155586830117403	0.243250249990741	0.544053923928743	0.144761904761905	0.115384615384615	0.214023494860499	0.0666666666666667	0.349135802469136	1.21666666666667	1.09074074074074	0.900617283950617	0.140277777777778	1.04388020833333	0.773664825046041	0.117579663444325	1.9744623655914	21.7794117647059	35.9053333333333	1.78675496688742	35.9909090909091	6.25646766169154	24.7	23.4942857142857	6.38442367601246	6.02843822843823	0.74559686888454	4.19703703703704	0.399140247178936	1.69460188933873	4.96202859227436	0.723669049645222	1.59490438976883	1.25630980219698	0.853952401225827	1.57936617778871
4	Hila_GluCl_Unknown_RigA_20180129T132408	5		GluCla_unedited	0.00511092181771045	0.00588867078997074	0.411429206325692	0.000740713306914559	0.0378874856486797	0.0726639754083182	0.0646272360282952	0.132476574941669	0.0667753046183475	0.838154142439169	0.131143290989223	0.174400948113033	0.249620384430206	0.153333333333333	0.120454545454545	0.349010367577757	0.0512820512820513	0.494202898550725	1.59512195121951	2.42361111111111	1.92311827956989	0.335754189944134	3.71609195402299	1.53290043290043	0.0852153456387984	0.774712643678161	10.5264367816092	10.6558139534884	0.512830188679245	38.7194444444444	7.31127450980392	13.0083333333333	19.6594202898551	9.42568306010929	2.50112359550562	0.733828382838284	8.49605263157895	0.435868187579214	1.7921568627451	4.9265386474575	0.718493147459257	1.85455826211732	0.703165489816319	0.398467907319072	1.57733453969659
5	Hila_GluCl_Unknown_RigA_20180129T132408	5		GluCla_unedited	0.0031850672197326	0.00151846227917485	0.338728195252028	0.000592570645531647	0.0316284582052517	0.048590792933595	0.133106181252546	0.36428280434058	0.0764786489389282	0.82678419317803	0.1231065516092	0.16203103588756	0.275397207510833	0.11025641025641	0.151851851851852	0.391356439880188	0.0666666666666667	0.474444444444444	0.780952380952381	2.49583333333333	2.1017094017094	0.168709150326797	2.96467463479416	0.963478260869565	0.082391713747646	0.58048399687744	26.1773333333333	68.0166666666667	0.790359897172236	102.095238095238	14.1129943502825	11.3442424242424	12.4730496453901	2.52430107526882	1.8988533988534	0.654	6.6093567251462	0.458677218767665	1.47323943661972	4.95266641885485	0.722303657444208	1.8107077680326	0.811877090071247	0.381849488042803	1.57815408172401
6	Hila_GluCl_Unknown_RigA_20180129T132408	5		GluCla_unedited	0.00944409466316062	0.00355542387318988	0.0692196585311655	0.00103699862968038	0.0554794266879005	0.0187400466649383	0.0665530906262731	0.0741454020221473	0.0452205473871338	0.490796637161587	0.135735713492093	0.26632346950113	0.669641865116107	0.130769230769231	0.0914285714285714	0.170684931506849	0.0518518518518519	0.494389438943894	0.702777777777778	1.66388888888889	0.834166666666667	0.176190476190476	0.686988076723691	0.66036036036036	0.1132797731569	1.75203488372093	12.33125	22.9578431372549	2.31007326007326	47.778431372549	8.047	35.5333333333333	20.5914285714286	9.47130801687764	3.46275362318841	0.745638629283489	4.09039855072464	0.345279747832939	0.758309037900875	4.99359986170882	0.728273446843437	1.8352376064419	1.40719800318504	1.15391975280024	1.58753260444757
7	Hila_GluCl_Unknown_RigA_20180129T132408	5		GluCla_unedited	0.00448131550683308	0.00459242250287026	0.115662382874708	0.000629606310877375	0.0610347764897596	0.0224436131995111	0.131069219658531	0.174363912447687	0.0314803155438687	0.581089589274471	0.141735491278101	0.224584274656494	0.544350209251509	0.103418803418803	0.142528735632184	0.195676691729323	0.0472222222222222	0.406913580246914	0.439130434782609	2.50992907801418	1.13719806763285	0.177083333333333	1.11991434689507	0.533751743375174	0.108208422555318	2.10271816881259	22.1377192982456	26.2857142857143	1.51048336472065	78.8424242424242	6.01990049751244	18.3688888888889	16.3	5.18272506082725	5.36352201257862	0.841845493562232	3.21946778711485	0.406998750223174	1.8007183908046	5.13634015119811	0.74909088626763	1.81702987568222	1.19598209790829	0.949914951541003	1.58664544483456
8	Hila_GluCl_Unknown_RigA_20180129T132408	5		GluCla_unedited	0.0034443168771527	0.00488870782563609	0.232954335024629	0.000814784637606015	0.0525165734602422	0.0234065404985001	0.0782563608755231	0.171771415873486	0.0182215473500981	0.701974000962927	0.103292470649235	0.189881856227547	0.41413280989593	0.129166666666667	0.151724137931034	0.338172043010753	0.0523809523809524	0.425825825825826	1.0031746031746	1.71788617886179	0.780808080808081	0.128125	1.7747191011236	0.76831955922865	0.0974900171135197	1.13292806484296	26.863768115942	22.4142857142857	1.14421109316101	49.8769230769231	6.13545454545455	26.3433333333333	14.7866666666667	3.61387478849408	6.48792650918635	0.788638497652582	5.25722222222222	0.449162861491629	1.60010162601626	5.02913647464909	0.733456155172471	1.53023991688408	0.94652002992051	0.609430053499068	1.5697430279927
9	Hila_GluCl_Unknown_RigA_20180129T132408	5		GluCla_unedited	0.00618495611273657	0.005036850487019	0.138180067404911	0.000592570645531647	0.0687752305470168	0.033220991815118	0.175993481722899	0.155994222436206	0.028998925965705	0.596755675715714	0.189474463908744	0.219732602496204	0.529684085774601	0.198809523809524	0.161904761904762	0.198036093418259	0.0666666666666667	0.461940298507463	0.474603174603175	4.4	0.821052631578947	0.29	1.2042600896861	0.719549929676512	0.108187454412837	1.85499351491569	20.1049382716049	29.5123456790123	1.25826687931951	47.8666666666667	5.94235588972431	12.3290322580645	18.8895238095238	3.90156862745098	8.93183520599251	0.84	2.89731638418079	0.417168399927021	1.64596354166667	5.05319699500018	0.736965174431966	1.85672160723125	1.10847364185263	0.891970246181032	1.57822154176762
10	Hila_GluCl_Unknown_RigA_20180129T132408	5		GluCla_unedited	0.00581459945927929	0.00551831413651346	0.146809377430466	0.000481463649494463	0.0589978148957446	0.0031850672197326	0.049961112551387	0.076367541942891	0.024369467797489	0.590904040591089	0.0928113773563942	0.222510277397133	0.50724047257509	0.193827160493827	0.137962962962963	0.222446689113356	0.0619047619047619	0.431707317073171	0.179166666666667	0.956737588652482	0.558807588075881	0.153379953379953	1.39223385689354	0.48007662835249	0.103604069667184	2.07515151515152	22.6051282051282	23.3190476190476	1.29932546374368	111.644444444444	6.7448087431694	49.76	17.886231884058	6.17158469945355	6.14225352112676	0.998425196850394	4.57745664739884	0.395031055900621	2.05814307458143	5.01715322776934	0.731708502026211	1.92563735372819	1.18122377104499	0.897486571994544	1.58295649132549
1	Hila_GluCl_Unknown_RigA_20180129T132811	6		GluCla_unedited	0.00396281619199289	0.0193696529758157	0.097329728528573	0.00566645679789637	0.0753675789785564	0.00696270508499685	0.0447761194029851	0.0347394540942928	0.0167771564016148	0.495426095329803	0.0943298396355691	0.258138587459724	0.620680715529054	0.118888888888889	0.152923976608187	0.195100222717149	0.0739130434782609	0.426624737945493	0.522222222222222	0.959523809523809	0.422522522522523	0.115267175572519	0.665522388059701	0.444502617801047	0.109591194968553	1.3396482813749	30.4632183908046	6.79587020648968	1.84017857142857	13.1220588235294	5.28164556962025	63.0969696969697	20.7455284552846	11.4657534246575	6.67	0.711111111111111	4.27140350877193	0.34818310523832	0.853846153846154	4.93538485978298	0.72579189335915	1.75314294642029	1.58736522676366	1.07431476685133	1.52783345932315
2	Hila_GluCl_Unknown_RigA_20180129T132811	6		GluCla_unedited	0.00388874486130143	0.00762934706121996	0.0983296914929077	0.00174067627124921	0.0955890522573238	0.0304062812488426	0.0556275693492834	0.0567386393096552	0.0135920891818822	0.520054812784712	0.148142661382912	0.232398800044443	0.573571349209289	0.112903225806452	0.134640522875817	0.197104677060134	0.0626666666666667	0.477962962962963	0.977380952380952	1.19206349206349	0.500653594771242	0.191145833333333	1.06621108580106	0.656814449917898	0.110029808872523	1.79247685185185	26.97	13.2313333333333	1.79910714285714	34.6097222222222	4.07392923649907	29.0641975308642	19.5626016260163	7.87590759075908	11.5285714285714	1.01879756468798	3.78861386138614	0.396543859649123	1.30905923344948	5.17472817688234	0.760989440098808	1.72463168569325	1.31394900498687	1.08035118321803	1.57433186160978
3	Hila_GluCl_Unknown_RigA_20180129T132811	6		GluCla_unedited	0.00374060219991852	0.00588867078997074	0.194177993407652	0.00407392318803007	0.0907373800970334	0.0284804266508648	0.0873300988852265	0.0785896818636347	0.0239250398133402	0.571089959631125	0.135402392503981	0.23736157920077	0.522795452020296	0.0687074829931973	0.135897435897436	0.246497414198402	0.0705128205128205	0.464015151515151	0.62520325203252	1.228125	0.539949109414758	0.146485260770975	0.903339191564148	0.680819366852886	0.104722222222222	1.19122362869198	14.0777777777778	19.1973684210526	1.05419020715631	17.5921568627451	4.67980952380952	14.5708333333333	12.5079365079365	5.6125641025641	5.99292237442922	0.711737089201878	4.28895131086142	0.369821808075854	1.12326565143824	5.01200086476426	0.737058952949601	1.6898589590211	1.45076494078079	1.00593130752343	1.55862306415786
4	Hila_GluCl_Unknown_RigA_20180129T132811	6		GluCla_unedited	0.00403688752268434	0.0105181289581867	0.116329024850931	0.00322210288507833	0.0788118958557091	0.0510351468464131	0.0855153512832858	0.125217584533906	0.0198511166253102	0.579163734676494	0.153994296507537	0.260175549053739	0.543868745602015	0.103809523809524	0.178616352201258	0.228602620087336	0.0707317073170732	0.448945147679325	1.06821705426357	1.87723577235772	0.580927835051546	0.124074074074074	0.824789029535865	0.597413793103448	0.117083333333333	1.54905063291139	18.3421568627451	13.1589743589744	1.76360320933625	21.1041666666667	5.276008492569	16.7174603174603	20.0925	3.76683937823834	5.81165501165501	0.631801373481247	3.26421356421356	0.365649491412373	1.3231746031746	4.8346281406985	0.710974728742691	1.71718989709047	1.45997537588348	0.983874131416046	1.53085172986813
5	Hila_GluCl_Unknown_RigA_20180129T132811	6		GluCla_unedited	0.0027776749009296	0.00677752675826821	0.170364060590349	0.00211103292470649	0.0659975556460872	0.0206288655975705	0.0645161290322581	0.125624976852709	0.0649605570164068	0.633346913077293	0.126550868486352	0.218769675197215	0.479982222880634	0.15625	0.135555555555556	0.250135943447526	0.0655172413793103	0.388235294117647	0.714102564102564	0.893333333333333	0.504761904761905	0.3723991507431	1.45416666666667	0.547596153846154	0.0979114868224764	1.10769230769231	55.5822222222222	18.9727272727273	1.24847494553377	31.2809523809524	5.40570175438596	32.808	12.275	2.91136023916293	5.38119658119658	0.875959079283887	3.54685990338164	0.382852404643449	1.2350471293916	4.80564044668715	0.706711832551549	1.67454392273881	1.19761698301995	0.806496078931302	1.5631031500244
6	Hila_GluCl_Unknown_RigA_20180129T132811	6		GluCla_unedited	0.00325913855042406	0.00644420577015666	0.0563312469908522	0.00451835117217881	0.100292581756231	0.0215177215658679	0.0496648272286212	0.0672938039331877	0.00966630865523499	0.440354060960705	0.122736194955742	0.276100885152402	0.668975223139884	0.146666666666667	0.107407407407407	0.160952380952381	0.0726190476190476	0.458206429780034	0.624731182795699	1.09024390243902	0.582371794871795	0.090625	0.545913682277319	0.546864686468647	0.117884250474383	1.3969837587007	45.0052631578947	15.0566037735849	2.73290870488323	15.5769696969697	4.11428571428571	27.9477777777778	20.36	6.92977346278317	8.74105263157895	0.727862068965517	3.90762852404643	0.342129409903496	0.721937984496124	4.78195536526425	0.703228732331669	1.76074346406995	1.62247847554261	1.36739746134534	1.58652438230024
7	Hila_GluCl_Unknown_RigA_20180129T132811	6		GluCla_unedited	0.00722195474241695	0.0107773786156068	0.116810488500426	0.0041109588533758	0.0948113032850635	0.0147401948075997	0.0647753786896782	0.0376652716566053	0.0138143031739565	0.495166845672383	0.110255175734232	0.258397837117144	0.603607273804674	0.12037037037037	0.173214285714286	0.235197613721104	0.0672727272727273	0.446771378708551	0.427956989247312	1.325	0.498529411764706	0.142911877394636	0.637577491654745	0.39535192563081	0.107719623282384	1.55219047619048	16.1075471698113	15.5012121212121	1.75710014947683	16.5555555555556	4.30526315789474	24.1666666666667	19.3263565891473	12.8258706467662	10.3259689922481	0.683619866284623	3.21973333333333	0.342384924312635	1.0549188156638	5.01262303875783	0.737150449125405	1.80729976228305	1.50533156101427	1.20492268574705	1.57664034648749
8	Hila_GluCl_Unknown_RigA_20180129T132811	6		GluCla_unedited	0.00496277915632754	0.0102959149661124	0.0609977408244139	0.00222213992074368	0.0935520906633088	0.026813821710307	0.0580348875967557	0.0689233732083997	0.0110736639383727	0.509240398503759	0.148031554386875	0.234139476315692	0.605273878745232	0.103875968992248	0.100724637681159	0.16099706744868	0.0689655172413793	0.48953488372093	0.574603174603175	1.04466666666667	0.626599326599327	0.0986798679867987	0.836374695863747	0.586930983847283	0.10762683009874	1.69709241952233	20.6968253968254	9.7032967032967	2.50950980392157	31.15	4.78479532163743	20.5780487804878	17.0462585034014	7.64285714285714	8.664	0.837842778793419	3.39690265486726	0.384636348151933	1.1403125	4.83312617060478	0.710753850787063	1.75328887775168	1.42028871246993	1.13434985419066	1.53801466589524
9	Hila_GluCl_Unknown_RigA_20180129T132811	6		GluCla_unedited	0.00399985185733862	0.00951816599385208	0.21214029110033	0.00107403429502611	0.0567756749750009	0	0.0122588052294359	0.0788489315210548	0.0263323580608126	0.701788822636199	0.056220139994815	0.178178585978297	0.380541461427355	0.18	0.142777777777778	0.34969474969475	0.0690476190476191	0.393076923076923	NaN	0.441333333333333	0.921645021645022	0.152903225806452	2.11957494407159	0.320253164556962	0.0906026365348399	0.973011363636364	46.8631578947368	15.0406779661017	1.27168195718654	66.6871794871795	6.58397932816537	NaN	36.5138888888889	9.30043859649123	5.52770562770563	0.936139169472503	5.35966029723992	0.451177689843603	1.62165242165242	4.86958342824339	0.716115212220863	1.47411501582278	0.892697542555027	0.736934817957062	1.55092788479834
10	Hila_GluCl_Unknown_RigA_20180129T132811	6		GluCla_unedited	0.00681456242361394	0.00444427984148735	0.163216177178623	0.00303692455834969	0.0711084774637976	0.0182585830154439	0.0669234472797304	0.0478500796266805	0.0214066145698307	0.596977889707789	0.119328913743935	0.236139402244361	0.508388578200807	0.139393939393939	0.0909090909090909	0.259540636042403	0.0650793650793651	0.355555555555556	0.53010752688172	1.36893939393939	0.398765432098765	0.11468253968254	1.15548387096774	0.67125	0.104080966372837	1.11059870550162	20.6527131782946	20.3395348837209	1.33309734513274	21.1569105691057	4.61247672253259	23.3277777777778	18.9891472868217	7.16355140186916	4.60818363273453	0.814224137931035	4.87672955974843	0.369214437367304	1.1095701540957	5.03721216229028	0.740766496714742	1.78207642475759	1.32400055397457	0.917736873725296	1.58443941025596
1	Hila_GluCl_Unknown_RigA_20180129T135150	7		GluCla_unedited	0.00440708095696615	0.0110362195392934	0.0919931856899489	0.00077772016887638	0.0605881045848456	0.0126286941708022	0.0354788534182653	0.0392193170876231	0.0049255610695504	0.542330197763129	0.0851048070513295	0.261054736686171	0.627731279164506	0.127956989247312	0.157671957671958	0.193006993006993	0.07	0.37351598173516	0.710416666666667	1.14047619047619	0.477027027027027	0.105555555555556	0.756795865633075	0.57593984962406	0.108730525991054	2.35416666666667	13.7377777777778	12.7709677419355	1.89945482866044	87.8296296296296	5.62758620689655	36.6688888888889	30.6024691358025	9.16986301369863	20.9479674796748	0.672929606625259	5.975	0.34033950617284	1.42175732217573	4.56265918911562	0.678460523437469	1.86175817205474	1.31686560875908	1.00750546134948	1.55776126138432
2	Hila_GluCl_Unknown_RigA_20180129T135150	7		GluCla_unedited	0.00455521813199022	0.00433301236945411	0.146100288867491	0.00322198355677357	0.0602918302347974	0.0282571661358418	0.0499222279831124	0.108806755055181	0.0134804829271906	0.560773276053626	0.116287682393897	0.282719798533442	0.601066587660173	0.146428571428571	0.108333333333333	0.202619414483821	0.0644444444444444	0.359381898454746	1.01733333333333	1.79733333333333	0.771128608923885	0.163963963963964	0.757857857857858	0.615686274509804	0.110493559125778	1.66461538461538	27.079012345679	25.327619047619	1.20776748971193	19.0871212121212	5.62822222222222	25.3055555555556	31.9986111111111	4.61455026455026	11.8159817351598	0.627669172932331	4.71794871794872	0.313321749203591	1.14084362139918	4.48105683884527	0.66632637732149	1.73183509803354	1.54084444417572	0.985349051200281	1.56375977564778
3	Hila_GluCl_Unknown_RigA_20180129T135150	7		GluCla_unedited	0.0049255610695504	0.00329605214428561	0.117880157025406	0.0014443374564847	0.0559217835715873	0.0929931116213614	0.126805421820606	0.332975335160358	0.00644396711354714	0.632730908821569	0.170765128508999	0.237093548626028	0.490482186504703	0.143010752688172	0.114102564102564	0.199436090225564	0.0590909090909091	0.384223918575064	1.19571428571429	4.75555555555556	2.17173913043478	0.0610526315789474	1.21170212765957	1.03851351351351	0.103091787439614	2.25238095238095	20.8344444444444	26.1266666666667	1.50778405524168	22.7206349206349	4.84948717948718	6.48985507246377	25.9869565217391	3.31630170316302	5.8936170212766	0.737810945273632	4.69863945578231	0.364813919768004	2.38376068376068	4.33253125803644	0.644240848001265	1.84319228049617	1.16471318353381	0.748438644642067	1.56189506852992
4	Hila_GluCl_Unknown_RigA_20180129T135150	7		GluCla_unedited	0.00355529220057773	0.0079994074512999	0.319272646470632	0.00133323457521665	0.061513961928746	0.0111843567143175	0.0357010591808014	0.0648470483667876	0.0661802829420043	0.672764980371824	0.0949929634841864	0.268054218206059	0.419265239611881	0.0888888888888889	0.122033898305085	0.342919649960223	0.06	0.398321342925659	0.479365079365079	1.60666666666667	0.429166666666667	0.131784660766962	1.44174603174603	0.662790697674419	0.0907017543859649	1.2705948372615	22.4752380952381	14.332183908046	0.761449621664675	42.8438596491228	5.93478260869565	29.685	40.8456140350877	5.4479012345679	1.89179600886918	0.734685759745426	6.15390625	0.280982825623668	1.79414414414414	3.53820019802238	0.526125020274001	1.61144895471273	1.92051620983371	0.773958930737523	1.55393109406404
5	Hila_GluCl_Unknown_RigA_20180129T135150	7		GluCla_unedited	0.0018517146878009	0.00174061180653285	0.25753647877935	0.00159247463150878	0.055292200577735	0.00677727575735131	0.217576475816606	0.587141693207911	0.0108880823642693	0.783756758758611	0.0828827494259684	0.182616102510925	0.300570328123843	0.0694444444444444	0.092156862745098	0.282682926829268	0.0573333333333333	0.401344086021505	0.38125	3.69496855345912	3.61963470319635	0.144117647058824	2.22534174553102	0.320171673819742	0.0888948981431404	0.829856850715746	18.136231884058	20.8104166666667	0.843386243386243	17.3819444444444	6.18319783197832	26.2444444444444	9.16538461538462	1.69862068965517	6.06567164179104	0.64662447257384	2.78261494252874	0.431006493506494	0.866051282051282	4.68474753151617	0.696614875375108	2.00693497554855	0.788581589665496	0.485774680366004	1.56934533386601
6	Hila_GluCl_Unknown_RigA_20180129T135150	7		GluCla_unedited	0.00707355010739945	0.00536997259462262	0.115954373750093	0.00414784090067402	0.0706243981927265	0.0455521813199022	0.150840678468262	0.151173987112066	0.0235908451225835	0.521850233316051	0.120250351825791	0.296718761573217	0.610695504036738	0.181904761904762	0.100694444444444	0.22111581920904	0.073202614379085	0.357116104868914	1.24242424242424	5.90289855072464	1.28364779874214	0.0842592592592593	0.793412162162162	0.698279569892473	0.114131054131054	1.88888888888889	16.3362745098039	16.2191489361702	1.71464968152866	17.4613333333333	4.62768361581921	22.115625	32.0545454545455	5.81428571428571	3.40106241699867	0.761477721376199	4.99935064935065	0.302294427818156	1.18114942528736	4.44780082427229	0.661381258232065	1.85285904774233	1.80024358933357	1.23320155978701	1.54637344784115
7	Hila_GluCl_Unknown_RigA_20180129T135150	7		GluCla_unedited	0.00262943485667728	0.00818457892007999	0.079994074512999	0.00311088067550552	0.0739574846307681	0.0744759647433523	0.143063476779498	0.163654544107844	0.0118139397081698	0.497555736612103	0.189689652618325	0.293793052366491	0.649766683949337	0.0845238095238095	0.144444444444444	0.194070080862534	0.0736842105263158	0.39156862745098	1.97156862745098	3.48018018018018	1.2698275862069	0.105280528052805	0.65568570034163	0.862289562289562	0.11507107629823	1.34444444444444	25.5691358024691	17.1266666666667	2.25486486486486	22.4387387387387	4.90907297830375	18.0232323232323	18.7601851851852	4.68347826086957	8.83566666666667	0.694623655913979	3.59323181049069	0.309693803511827	0.759062980030722	4.49911990763647	0.669012328342377	1.90223362525473	1.72287729256136	1.1111787391129	1.57407226414022
8	Hila_GluCl_Unknown_RigA_20180129T135150	7		GluCla_unedited	0.00248129768165321	0.00462928671950226	0.134434486334346	0.00129620028146063	0.0547366861713947	0.0582549440782164	0.177060958447522	0.266572846455818	0.0179986667654248	0.619361528775646	0.163617509814088	0.238426783201244	0.523850085178876	0.15952380952381	0.0833333333333333	0.218018018018018	0.0686274509803921	0.439880952380952	1.45648148148148	3.00691823899371	1.37892720306513	0.16875	1.16138888888889	0.634770114942529	0.0995823665893271	1.80651340996169	67.3948717948718	15.3258503401361	1.43345367027678	55.7854166666667	7.61021021021021	20.2161904761905	13.8403846153846	2.96589595375723	6.18280701754386	0.747042449547669	3.25425685425685	0.350804704425874	1.67166666666667	4.65364498631584	0.691989973925706	1.72766266380421	1.1516897585084	0.806345249384589	1.56688033993352
9	Hila_GluCl_Unknown_RigA_20180129T135150	7		GluCla_unedited	0.00148137175024072	0.00325901785052959	0.31649507443893	0.000555514406340271	0.034775201836901	0.0053329383008666	0.0107399451892452	0.0906599511147322	0.0464780386638027	0.805644026368417	0.0776238797126139	0.193207910525146	0.259240056292126	0.0740740740740741	0.0715447154471545	0.379822222222222	0.0833333333333333	0.417333333333333	0.685714285714286	0.537037037037037	1.02	0.145760743321719	3.43665086887836	0.48183908045977	0.084912109375	0.659133709981168	46.4098039215686	8.665	0.827058299955496	111.106666666667	11.6990990990991	126.105555555556	47.2372549019608	10.0810126582278	1.43321678321678	0.865714285714286	5.725	0.387803289366553	1.91406987724268	4.42877274283386	0.658551811289477	1.68409049077999	0.888049000876433	0.515597551852655	1.57596115927586
10	Hila_GluCl_Unknown_RigA_20180129T135150	7		GluCla_unedited	0.00255536626916525	0.0042959780756981	0.247018739352641	0.000703651581364343	0.0404044144878157	0.0267757943856011	0.0678468261610251	0.329679283016073	0.0232945707725354	0.710058514184134	0.134434486334346	0.223872305755129	0.427301681356937	0.0884615384615385	0.101754385964912	0.330853174603175	0.0791666666666667	0.374914089347079	0.753125	2.44266666666667	1.72519379844961	0.139777777777778	1.53629807692308	0.796052631578947	0.101205424409844	1.57622950819672	17.3853333333333	11.9585585585586	1.03094883258818	50.7428571428571	8.58854166666667	19.2752688172043	25.7583333333333	3.2541910331384	3.55525727069351	0.65863453815261	4.87814569536424	0.384020100502513	1.95541838134431	4.36994953481223	0.649804889187595	1.88384795999346	1.08263639872287	0.56922778615859	1.56409993543102
1	Hila_w1118_Unknown_RigA_20180129T122655	8		W1118_control	0.00755443637979559	0.00588801659013479	0.516664197896608	0.00222189305288105	0.0532513701673826	0.135757665531032	0.242112279662272	0.436564953340246	0.0060361427936602	0.781550881350911	0.207376684935565	0.175122204117908	0.299992593689824	0.138775510204082	0.123255813953488	0.558303321328531	0.0571428571428571	0.557364341085271	1.47228915662651	2.27013888888889	0.816978516978517	0.0970238095238095	2.39285714285714	0.412979351032448	0.0783855461627714	0.735785649409628	18.2694444444444	20.6079365079365	0.548918269230769	26.1078431372549	9.92156862745098	9.24959349593496	7.15087719298246	0.617708333333333	15.9175757575758	0.703640500568828	1.60133037694013	0.401359867330017	1.73360655737705	4.69653751338691	0.698368027854787	1.64519334177042	0.825111277822164	0.431417020206327	1.58028399936931
2	Hila_w1118_Unknown_RigA_20180129T122655	8		W1118_control	0.00629536364982965	0.00592504814101615	0.574396385720634	0.00103688342467783	0.0304399348244704	0.0627314471930084	0.109391201303511	0.305177010813213	0.0118130647311509	0.831321285735447	0.1721596800474	0.157495185898385	0.254147533698711	0.115646258503401	0.166666666666667	0.753692905733722	0.0583333333333333	0.480701754385965	1.82150537634409	4.68888888888889	1.51767955801105	0.147685185185185	3.31106194690265	0.962525879917184	0.0729252400548697	0.503891336270191	18.3784722222222	28.0967741935484	0.574209245742093	4.63111111111111	15.4	18.8822222222222	38.185	3.27814814814815	12.2051643192488	0.699407407407407	4.67458333333333	0.422954194544519	1.50044150110375	4.94781779347504	0.735733025609781	1.72070605814977	0.660833216551687	0.317359516723626	1.56818095397499
3	Hila_w1118_Unknown_RigA_20180129T122655	8		W1118_control	0.00225892460376241	0.0128499481558288	0.148829802992149	0.00122204117908458	0.0391423492815879	0.0352910679899274	0.167197452229299	0.171900459191231	0.00388831284254185	0.557065619908162	0.134498592801067	0.224596356095393	0.593726855280699	0.0968253968253968	0.158447488584475	0.247627849661121	0.0733333333333333	0.46359649122807	1.44393939393939	2.95098039215686	0.740350877192982	0.074468085106383	0.906751054852321	0.903482587064677	0.102155971029139	2.01672955974843	41.7983333333333	12.1421296296296	1.44895061728395	63.5095238095238	11.392	40.3460317460317	14.89	3.58060897435897	19.2514492753623	0.754891304347826	5.76516290726817	0.385743174924166	1.38169191919192	4.89801920685825	0.728328051067067	1.8617882562867	1.11650157220782	0.809950744307404	1.56524179775011
4	Hila_w1118_Unknown_RigA_20180129T122655	8		W1118_control	0.0061842689971856	0.00207376684935565	0.480039994074952	0.000333283957932158	0.0405125166641979	0.088431343504666	0.120908013627611	0.325507332247075	0.0235520663605392	0.761664938527626	0.185379943712043	0.184639312694416	0.330099244556362	0.163725490196078	0.109803921568627	0.596	0.06	0.383859649122807	2.34117647058824	1.49086757990868	1.05395683453237	0.136774193548387	2.38055555555556	0.869097222222222	0.0836436839456467	0.663244047619048	11.0585858585859	23.4604166666667	0.653268876611418	74.975	3.65106382978723	20.1424242424242	9.70740740740741	2.03453670276775	5.23658008658009	0.779442508710801	3.29528795811518	0.402098019469621	1.33542132736764	5.0871296238335	0.756448484167701	1.72310579429246	0.864810398364946	0.463513121997074	1.56644441086882
5	Hila_w1118_Unknown_RigA_20180129T122655	8		W1118_control	0.00718412087098208	0.00433269145311806	0.516256850836913	0.00233298770552511	0.0416975262924011	0.129758554288254	0.227003406902681	0.368019552658865	0.0166271663457266	0.790475485113317	0.294548955710265	0.175862835135535	0.295548807584062	0.129333333333333	0.185714285714286	0.655430183356841	0.065625	0.412454212454212	1.39047619047619	6.19191919191919	0.798232931726908	0.105399061032864	2.52316784869976	0.375542965061379	0.0786388474913065	0.690995670995671	17.865306122449	22.2	0.614171374764595	28.3838709677419	8.69407407407407	5.43253012048193	21.5645833333333	1.10354267310789	6.17777777777778	0.69988137603796	0.925059101654846	0.400894632206759	1.64314236111111	4.6274813591505	0.688099482121286	1.54587214490871	0.830409556946782	0.481830482827353	1.57835303713079
6	Hila_w1118_Unknown_RigA_20180129T122655	8		W1118_control	0.00322174492667753	0.00388831284254185	0.24533402458895	0.00166641978966079	0.0566953043993482	0.0232928455043697	0.144571174640794	0.355762109317138	0.00311065027403348	0.6606428677233	0.187009331950822	0.177158939416383	0.430565842097467	0.0935483870967742	0.233333333333333	0.310595405532114	0.0714285714285714	0.526116838487973	0.240996168582375	2.71111111111111	1.32876901798064	0.08	1.70391595033429	0.673333333333333	0.0852307144129699	1.30055928411633	25.0711111111111	35.1928571428571	0.985117370892019	33.6483333333333	7.33125	7.27364341085271	13.8262411347518	1.93694444444444	21.1235294117647	0.910536398467433	2.67402945113788	0.428787878787879	1.68529741863075	4.64745659150495	0.691069768973156	1.77395354970052	0.807957557822432	0.598832347438732	1.58265345679357
7	Hila_w1118_Unknown_RigA_20180129T122655	8		W1118_control	0.00214782995111835	0.00529551177603318	0.164531180565842	0.000999851873796475	0.0374388979410458	0.0501777514442305	0.0824692638127685	0.193934231965635	0.015516219819286	0.563286920456229	0.169900755443638	0.194489705228855	0.522959561546438	0.107407407407407	0.125438596491228	0.218114874815906	0.0642857142857143	0.327184466019417	0.44281045751634	1.54652777777778	0.904490500863558	0.131761006289308	1.49127450980392	1.41604938271605	0.0907081174438687	1.78308080808081	19.9607843137255	12.3477477477477	1.12748279252704	59.2282051282051	7.24901960784314	4.4039603960396	15.4794326241135	3.43993055555556	7.41206349206349	1.17885939036382	5.96230529595016	0.408501814411612	1.66552598225602	4.58377329753	0.681600159437657	1.82412680870824	1.02829366732416	0.704956786328023	1.58664134469788
8	Hila_w1118_Unknown_RigA_20180129T122655	8		W1118_control	0.00244408235816916	0.00622130054806695	0.477966227225596	0.00170345134054214	0.0428084728188417	0.0637312990668049	0.101540512516664	0.368389868167679	0.0137757369278625	0.827470004443786	0.151199822248556	0.164234928158791	0.264738557250778	0.0956521739130435	0.136585365853659	0.595891043397969	0.058974358974359	0.442911877394636	1.39918699186992	3.51538461538462	1.0872131147541	0.109734513274336	3.16950354609929	0.951748251748252	0.0763601928374656	0.559389671361502	38.6590909090909	21.2233333333333	0.643088303282478	33.624	9.59341085271318	15.7933333333333	30.8306666666667	1.52861842105263	7.41785714285714	0.684045584045584	5.39577464788732	0.421533161068045	1.57192156862745	4.55131024805585	0.676772953059599	1.85307502176927	0.801936601706494	0.383234889004647	1.55905135329065
9	Hila_w1118_Unknown_RigA_20180129T122655	8		W1118_control	0.00229595615464376	0.00314768182491483	0.414790401422012	0.000888757221152422	0.0501036883424678	0.0296252407050807	0.131610131832321	0.377832913642423	0.00966523478003259	0.747592949192712	0.0995037772181899	0.18667604799289	0.352836616797511	0.12156862745098	0.128787878787879	0.478062313273581	0.0615384615384615	0.48494623655914	0.784313725490196	3.3847619047619	1.39958847736626	0.122535211267606	1.87970204841713	0.740220385674931	0.0852528327414172	0.818556701030928	27.4145833333333	15.3412698412698	0.691880341880342	26.6472222222222	6.02427536231884	8.68585858585859	14.7421568627451	1.44573002754821	8.28190476190476	0.66844070961718	4.99805555555556	0.404263959390863	1.49147286821705	4.77616893956451	0.710209100537887	1.55265706229369	0.830038200282391	0.553512724884347	1.59704040762762
10	Hila_w1118_Unknown_RigA_20180129T122655	8		W1118_control	0.00325877647755888	0.00288846096874537	0.0765442156717523	0.00255517701081321	0.0638794252703303	0.0231447193008443	0.0742852910679899	0.163272107835876	0.00425862835135535	0.510109613390609	0.165790253295808	0.247778106947119	0.646533846837506	0.13968253968254	0.118181818181818	0.178036175710594	0.0696969696969697	0.438931297709924	2.08333333333333	1.11444444444444	1.13051282051282	0.10952380952381	0.77300785634119	0.703930817610063	0.110576764171211	1.7269040553907	37.61	28.9952380952381	2.16303972366149	25.6520833333333	5.91589743589744	64.6148148148148	12.1338983050847	4.43824289405685	8.70294117647059	0.776616076447442	3.16808846761453	0.365906084656085	0.931349206349206	4.7648065415494	0.708519529131102	1.97287592635838	1.30573325074402	0.932170952888122	1.60866290942996
1	Hila_w1118_Unknown_RigA_20180129T124403	9		W1118_control	0.00181468039404489	0.00418487519443004	0.106325457373528	0.00407377231316199	0.0688837863861936	0.0134434486334346	0.0772165024812977	0.155988445300348	0.0694393007925339	0.506184727057255	0.0837715724761129	0.232871639137842	0.596252129471891	0.0859649122807018	0.107619047619048	0.188385826771654	0.0691823899371069	0.433566433566434	0.55	2.48214285714286	1.25357142857143	0.235849056603774	0.866159695817491	0.375124378109453	0.1048	1.62134944612286	39.3425925925926	25.578431372549	1.59237343852728	15.5858974358974	5.83474178403756	22.3984126984127	20.2234567901235	5.53963963963964	2.85214646464646	0.875492063492063	4.03416666666667	0.378555944638986	1.13444444444444	4.90214729416339	0.728941891408362	1.6699854220864	1.34222751978044	0.9833666140932	1.52562626484404
2	Hila_w1118_Unknown_RigA_20180129T124403	9		W1118_control	0.00170357751277683	0.00444411525072217	0.240463669357825	0.00222205762536108	0.0459595585512184	0.000925857343900452	0.0305162580549589	0.268091252499815	0.00374046366935783	0.633545663284201	0.0637360195541071	0.219502259091919	0.457225390711799	0.127777777777778	0.114285714285714	0.291689128481581	0.0645161290322581	0.369345238095238	0.208333333333333	2.4969696969697	2.48762886597938	0.0841666666666667	1.40798353909465	0.470218579234973	0.105425115617218	1.72913165266106	27.1	17.8196078431373	0.93625730994152	14.6366666666667	5.24054054054054	96.9	58.7133333333333	4.96597222222222	19.3957264957265	0.847277227722772	6.05812672176309	0.407634810464495	1.92686357243319	4.66989924488927	0.694406957601832	1.77912721622286	1.15827004694753	0.700839560842582	1.58618106918785
3	Hila_w1118_Unknown_RigA_20180129T124403	9		W1118_control	0.00403673801940597	0.0022590919191171	0.303162728686764	0.00159247463150878	0.055292200577735	0.0136656543959707	0.0514406340271091	0.135027035034442	0.067624620398489	0.647803866380268	0.096252129471891	0.196318791200652	0.433930819939264	0.201851851851852	0.112962962962963	0.350278134360291	0.0754385964912281	0.418207282913165	0.261702127659574	2.72352941176471	0.920707070707071	0.133187454412837	1.67067812798472	0.666410256410256	0.0901070882202958	1.04429590017825	26.0058823529412	36.5274509803922	0.797557840616967	48.0296296296296	7.21497175141243	17.0666666666667	52.6770833333333	5.60381679389313	1.86111111111111	0.944061302681992	6.31757105943152	0.401207482993197	1.39124218051832	4.9101033189023	0.730124940258847	1.69572634453333	1.04998738449765	0.689634101541883	1.59093585959763
4	Hila_w1118_Unknown_RigA_20180129T124403	9		W1118_control	0.00077772016887638	0.00255536626916525	0.588771202133175	0.00214798903784905	0.0424042663506407	0.0824013036071402	0.225798089030442	0.381119917043182	0.00281460632545737	0.822420561439893	0.144841122879787	0.18498629731131	0.256610621435449	0.0538461538461538	0.104545454545455	0.68912006935414	0.0920634920634921	0.454365079365079	2.18137254901961	7.00804597701149	1.67333333333333	0.0791666666666667	3.26093979441997	0.507263294422827	0.0765165441176471	0.467543859649123	49.7583333333333	20.9206349206349	0.512673611111111	38.38	10.2	17.1575757575758	20.0392857142857	2.45196078431373	25.6591397849462	0.739675516224189	2.95859375	0.370053639846743	1.38573360378634	4.92087353688616	0.731726455390262	1.64450072950526	0.795382556221364	0.641401903169346	1.57432457409037
5	Hila_w1118_Unknown_RigA_20180129T124403	9		W1118_control	0.0113324938893415	0.00303681208799348	0.286386193615288	0.000925857343900452	0.0289237834234501	0.127657210576994	0.130731056958744	0.242389452633138	0.00422190948818606	0.71735427005407	0.212910154803348	0.175912895341086	0.375490704392267	0.167213114754098	0.101234567901235	0.388788335847159	0.0641025641025641	0.388557213930348	2.61136363636364	6.92156862745098	0.944444444444444	0.131034482758621	2.35644768856448	0.992918825561313	0.0860039833423864	0.982461240310078	9.23444444444445	28.1897435897436	0.997633434038268	46.675	11.8712121212121	16.0093023255814	42.7833333333333	2.76449275362319	31.9869047619048	0.958608058608059	3.696875	0.436032608695652	1.67201166180758	4.82966355916228	0.718163669597083	1.74898534947759	0.699685162183151	0.484399987627338	1.5497498540135
6	Hila_w1118_Unknown_RigA_20180129T124403	9		W1118_control	0.00229612621287312	0.00455521813199022	0.396303977483149	0.0026664691504333	0.0586993556032886	0.135841789497074	0.236760239982224	0.384230797718688	0.0116658025331457	0.713021257684616	0.295237389822976	0.195281830975483	0.371046589141545	0.129166666666667	0.132258064516129	0.520729927007299	0.0774193548387097	0.426075268817204	1.43843137254902	6.08857142857143	1.15277777777778	0.1640625	2.05694444444444	0.78156862745098	0.0875768144826441	0.87655293088364	53.1422222222222	22.0522222222222	0.739132553606238	27.3511111111111	6.53062330623306	7.91150793650794	13.9264705882353	1.19364548494983	13.3497354497354	0.860235798499464	1.8756145526057	0.393685609837155	1.40377192982456	5.03822773134105	0.749176846685625	1.92380361447224	1.00987163860978	0.751400875428045	1.56250392728037
7	Hila_w1118_Unknown_RigA_20180129T124403	9		W1118_control	0.000518480112584253	0.00199985186282498	0.138211984297459	0.00155544033775276	0.0414413747129842	0.0882156877268351	0.141026590622917	0.256980964373009	0.00566624694467077	0.598733427153544	0.136471372490927	0.206355084808533	0.513147174283386	0.233333333333333	0.105882352941176	0.279550561797753	0.0636363636363636	0.396808510638298	0.91264367816092	7.05185185185185	2.04690265486726	0.118604651162791	1.19225663716814	0.292460317460317	0.0979089790897909	1.76284987277354	0.166666666666667	39.74375	1.76854354354354	38.4603174603175	8.32616487455197	5.43759689922481	32.8725490196078	4.80297619047619	19.5126984126984	0.833333333333333	1.8557677008751	0.409194796061885	1.43767560664112	4.64448167594993	0.690627403527702	1.71877125947938	1.06092394640365	0.684054053569769	1.58813602046148
8	Hila_w1118_Unknown_RigA_20180129T124403	9		W1118_control	0.00292570920672543	0.00340715502555366	0.337789793348641	0.00170357751277683	0.0381453225686986	0.0645137397229835	0.100770313310125	0.152951633212355	0.154284867787571	0.684208577142434	0.121324346344715	0.224872231686542	0.427486852825717	0.175555555555556	0.0989247311827957	0.364985994397759	0.0528735632183908	0.320872274143302	2.52463768115942	4.77368421052632	1.27469135802469	0.141124661246612	1.53192371475954	0.704516129032258	0.0910071942446043	0.999393939393939	39.7071428571429	22.7922222222222	0.743629807692308	25.102380952381	8.05377358490566	21.7454545454545	34.5277777777778	6.28130841121495	0.745710410308579	0.732003325020781	5.03766233766234	0.346873594242015	1.33463541666667	4.74577448420488	0.705689490977286	1.97547118393443	1.28845978760475	0.618784619675545	1.56858625787246
9	Hila_w1118_Unknown_RigA_20180129T124403	9		W1118_control	0.00311088067550552	0.00396266943189393	0.118472705725502	0.000888823050144434	0.0457373527886823	0.0230353307162432	0.0566624694467077	0.094178209021554	0.00855492185764017	0.624398192726465	0.0858454929264499	0.184171542848678	0.52547959410414	0.133333333333333	0.162121212121212	0.301224105461394	0.0615384615384615	0.411666666666667	1.15185185185185	3.64285714285714	1.36720430107527	0.183333333333333	1.56111111111111	0.536574074074074	0.0919393603253836	1.33984891406988	35.0883333333333	25.7920634920635	1.60623229461756	42.3194444444444	7.72558922558923	38.7588235294118	50.4692307692308	9.3120218579235	16.4959349593496	0.974187558031569	5.03356643356643	0.334387717351091	1.24431818181818	4.38284484388194	0.651722402150691	1.77004234035446	0.818881379956322	0.829801069484862	1.56679488517471
10	Hila_w1118_Unknown_RigA_20180129T124403	9		W1118_control	0.00107399451892452	0.00588845270720687	0.388452707206874	0.000703651581364343	0.0417006147692763	0.000555514406340271	0.00588845270720687	0.159988149025998	0.00270350344418932	0.753203466409896	0.0421079920005926	0.180875490704392	0.344085623287164	0.0508771929824561	0.147222222222222	0.378801011195377	0.0703703703703704	0.390972222222222	0.166666666666667	0.588888888888889	0.560311284046693	0.0623931623931624	2.1251828631139	0.47375	0.0915635545556805	1.26926229508197	24.0611111111111	20.767619047619	0.621511207519884	86.3958333333333	7.8259649122807	26.0833333333333	53.7291666666667	2.43450520833333	17.4289473684211	0.730817610062893	9.48059071729958	0.44753329581692	2.01275720164609	4.53073902988668	0.673714044018114	2.02217521643489	0.761546175326153	0.506781818400161	1.54439217389992
1	Hila_w1118_Unknown_RigA_20180129T124715	10		W1118_control	0.000999962964334654	0.0111106996037184	0.0429613718010444	0.000999962964334654	0.0765156846042739	0.010073700974038	0.037702307321951	0.0289248546350135	0.0114440205918299	0.312321765860524	0.113292100292582	0.211473649124107	0.78171178845228	0.075	0.140845070422535	0.179012345679012	0.0642857142857143	0.435864978902954	0.47719298245614	1.30512820512821	0.520666666666667	0.1609375	0.514835164835165	0.629423868312757	0.0988231221876082	1.32249373433584	60.6090909090909	11.4171428571429	3.8384496124031	58.8615384615385	5.28025477707006	41.1722222222222	32.4133333333333	15.6482993197279	13.4481481481481	1.16788990825688	4.88198757763975	0.401714285714286	0.402762084118016	5.32675975600904	0.783347025332717	1.74662250346203	1.19465023101246	1.1588992637643	1.58380329926891
2	Hila_w1118_Unknown_RigA_20180129T124715	10		W1118_control	0.00670345542757676	0.00581459945927929	0.423095440909596	0.000407392318803007	0.0306655309062627	0.00266656790489241	0.0292211399577793	0.221399207436762	0.0331469204844265	0.819636309766305	0.0469241879930373	0.16177178623014	0.249250027776749	0.167592592592593	0.137719298245614	0.485714285714286	0.0523809523809524	0.372972972972973	0.4	1.19545454545455	0.893572496263079	0.178642714570858	3.32297297297297	0.218825561312608	0.0742857142857143	0.539262820512821	18.1457142857143	4.84054054054054	0.680246913580247	6.48888888888889	8.63881278538813	86.8	41.2349206349206	2.34054054054054	5.24779116465863	0.760030165912519	4.38506944444444	0.417798196358686	1.6540562248996	4.87014971775119	0.71619849008991	1.51514133132663	0.729203083290394	0.373062164437883	1.55738547691633
3	Hila_w1118_Unknown_RigA_20180129T124715	10		W1118_control	0.00218510425539795	0.00481463649494463	0.0739972593607644	0.00088885596829747	0.0365912373615792	0.0585904225769416	0.0301099959260768	0.138328210066294	0.0102959149661124	0.550646272360283	0.160105181289582	0.210288507833043	0.583385800525906	0.122916666666667	0.105691056910569	0.210759493670886	0.0571428571428571	0.396787148594378	0.994968553459119	0.846875	1.0375	0.111646586345382	1.36906077348066	1.12578125	0.090775379696243	1.99645120405577	57.3755555555556	19.6075	2.66677248677249	50.7923076923077	9.93211382113821	13.7807692307692	27	5.5921568627451	10.8752032520325	1.15272391505078	5.83149606299213	0.373576455534229	1.45928753180662	4.86880635341284	0.716000936510137	1.73706688613422	1.05897089793301	0.877706110704836	1.57303094527893
4	Hila_w1118_Unknown_RigA_20180129T124715	10		W1118_control	0.00770341839191141	0.0128884115403133	0.0617384541313285	0.00107403429502611	0.0656642346579756	0.0113699492611385	0.0265175363875412	0.0341468834487612	0.0123328765601274	0.432835820895522	0.0862931002555461	0.296100144439095	0.70108514499463	0.150724637681159	0.158904109589041	0.188361581920904	0.107407407407407	0.422142857142857	0.682222222222222	1.03768115942029	0.495698924731183	0.144155844155844	0.616402953586498	0.521252796420582	0.122359963269054	1.86135693215339	15.3755555555556	10.2240740740741	2.84002267573696	47.3333333333333	5.98896882494005	54.3285714285714	31.3560606060606	13.3584699453552	11.1026315789474	0.84041204437401	5.41036036036036	0.323855458582147	0.827712031558185	4.61830778145254	0.679162911109455	1.77455918777929	1.60551554094818	1.09518401198147	1.55222869114116
5	Hila_w1118_Unknown_RigA_20180129T124715	10		W1118_control	0.00107403429502611	0.00333320988111551	0.144661308840413	0.000777748972260287	0.0305173882448798	0.0582941372541758	0.0569978889670753	0.106551609199659	0.014703159142254	0.624680567386393	0.123662086589386	0.188770786267175	0.490981815488315	0.138095238095238	0.115384615384615	0.257821782178218	0.05	0.366222222222222	0.77156862745098	2.1375	0.439908256880734	0.171861471861472	1.65850540806293	0.78936170212766	0.0849924962481241	1.57821428571429	24.7333333333333	33.8586666666667	1.52242063492064	36.3974358974359	11.0378378378378	8.16318407960199	20.1695652173913	3.32642089093702	9.28289473684211	1.02593688362919	5.29404761904762	0.397063730397064	1.66535244922342	4.81993334789453	0.708813729794336	1.77987909802345	0.92709063733439	0.779639272352328	1.58321913086131
6	Hila_w1118_Unknown_RigA_20180129T124715	10		W1118_control	0.00677752675826821	0.00429613718010444	0.164660568127106	0.000407392318803007	0.0275545350172216	0.0068886337543054	0.0190733676530499	0.0287026406429392	0.0174808340431836	0.647531572904707	0.0674789822599163	0.203140624421318	0.449057442316951	0.138636363636364	0.0859259259259259	0.291732283464567	0.0733333333333333	0.370149253731343	0.775	0.78030303030303	0.403645833333333	0.122916666666667	2.07402135231317	0.547147147147147	0.0933299302365152	1.32513661202186	11.5372093023256	12.1628787878788	1.40696909927679	163.825	9.63434343434343	51.6095238095238	30.4857142857143	8.41957671957672	6.48661417322835	1.16333333333333	5.52121212121212	0.398365679264556	1.49440789473684	4.76014089618904	0.700020722163758	1.84218346656232	1.00662070220568	0.723602144677551	1.56279096573901
7	Hila_w1118_Unknown_RigA_20180129T124715	10		W1118_control	0.00203696159401504	0.00177771193659494	0.329061886596793	0.000703677641568831	0.0320358505240547	0.0148142661382912	0.0599237065293878	0.13688381911781	0.0266286433835784	0.808266360505166	0.0774045405725714	0.146327913780971	0.286989370764046	0.183333333333333	0.0842105263157895	0.441381023348236	0.0703703703703704	0.457671957671958	0.310077519379845	3.85238095238095	0.9625	0.144377510040161	2.57966903073286	0.733333333333333	0.0747022121384004	0.42344262295082	53.5814814814815	48.7203703703704	0.91363184079602	97.9208333333333	12.9715053763441	18.3166666666667	63.7589743589744	6.03412073490814	5.26242424242424	0.644721233689205	8.73191489361702	0.46831252364737	1.08292282430213	5.01817644646495	0.737967126731884	1.74944891103919	0.694731228411617	0.387834274065907	1.56338277686604
8	Hila_w1118_Unknown_RigA_20180129T124715	10		W1118_control	0.00088885596829747	0.0105181289581867	0.039887411577349	0.000481463649494463	0.0775526832339543	0.00296285322765823	0.0151846227917485	0.0286285693122477	0.00211103292470649	0.384356134957965	0.0668123402836932	0.266434576497167	0.719010407021962	0.0571428571428571	0.163218390804598	0.185051546391753	0.0541666666666667	0.371276595744681	0.666666666666667	0.621212121212121	0.888505747126437	0.0558823529411765	0.536330749354005	0.466149870801034	0.125026068821689	1.48766283524904	43.2333333333333	15.2216374269006	4.15371329879102	107.990476190476	4.39251336898396	160.888888888889	35.9	30.2297619047619	26.6282828282828	0.887163561076605	6.42005208333333	0.374786993566336	0.595468509984639	4.90419705318321	0.721205451198132	1.76944624412225	1.52248095727755	1.25014385889806	1.58528997828826
9	Hila_w1118_Unknown_RigA_20180129T124715	10		W1118_control	0.000592570645531647	0.00692566941965112	0.144698344505759	0.000999962964334654	0.0434428354505389	0.000407392318803007	0.0146290878115625	0.0498870412206955	0.0137402318432651	0.617458612643976	0.0650346283470983	0.205733120995519	0.48868560423688	0.0761904761904762	0.103888888888889	0.259946773120426	0.075	0.355454545454545	0.122222222222222	0.774509803921569	0.575641025641026	0.130175438596491	1.60616570327553	0.427250608272506	0.0974561403508772	1.68518518518519	83.2333333333333	13.8853107344633	1.49653333333333	35.5333333333333	7.79113149847095	263.366666666667	50.1125	8.30865800865801	8.93971631205674	1.03062801932367	5.7968137254902	0.409619097770757	1.80269230769231	4.83575400159253	0.711140296521733	1.51227452138353	0.995398896808814	0.708289912505656	1.54179043450016
10	Hila_w1118_Unknown_RigA_20180129T124715	10		W1118_control	0.00151846227917485	0.00274063923558387	0.137476389763342	0.000296285322765823	0.0240361468093774	0.013480982185845	0.0305914595755713	0.0820710344061331	0.00696270508499685	0.714825376837895	0.0708492278063775	0.146364949446317	0.36020888115255	0.0911111111111111	0.117460317460317	0.302526487367563	0.0666666666666667	0.354644808743169	0.808888888888889	1.72083333333333	0.64231884057971	0.104444444444444	2.49366925064599	0.518428184281843	0.0795011064172199	0.988414634146341	4.17142857142857	22.665	1.89632352941176	154.5	14.1861111111111	48.4214285714286	47.0933333333333	6.79152046783626	8.4	1.0272373540856	6.84617486338798	0.496356682769726	1.77838939857288	4.85727140591089	0.714304620695851	1.66614339115131	0.672935218084042	0.504328281583676	1.57585782711798
1	Hila_w1118_Unknown_RigA_20180129T130517	11		W1118_control	0.00162956927521203	0.0138143031739565	0.148105625717566	0.00177771193659494	0.060034813525425	0.0304062812488426	0.0490352209177438	0.110514425391652	0.0106292359542239	0.551979556312729	0.121328839672605	0.221510314432799	0.569127069367801	0.104761904761905	0.172685185185185	0.217100977198697	0.0615384615384615	0.394403892944039	1.36833333333333	1.07642276422764	0.625576519916143	0.125877192982456	0.968421052631579	0.453112033195021	0.102554869684499	1.97012820512821	60.7948717948718	12.1403755868545	1.26193583469277	34.608	6.15661764705882	34.3789473684211	19.1558333333333	4.55253164556962	11.7342222222222	0.820833333333333	3.28305555555556	0.393806827929319	1.52985842985843	4.56241759994074	0.678424599492409	1.64127216913317	1.40212136853318	0.869832352665707	1.56192261134692
2	Hila_w1118_Unknown_RigA_20180129T130517	11		W1118_control	0.000666641976223103	0.00359245953853561	0.13429132254361	0.00255546090885523	0.0671826969371505	0.00751824006518277	0.0195918669678901	0.0805155364616125	0.00803673938002296	0.513314321691789	0.0605533128402652	0.251546239028184	0.620495537202326	0.0461538461538461	0.076984126984127	0.228481411468179	0.0884615384615385	0.36425702811245	0.966666666666667	0.766666666666667	0.696794871794872	0.124712643678161	0.814814814814815	0.383802816901408	0.108429118773946	1.80733549083064	74.5444444444445	20.8512195121951	1.49109848484848	35.4213333333333	5.08929292929293	117.255555555556	37.1954545454545	7.36472491909385	15.219298245614	0.804063604240283	5.94231678486998	0.355709950487143	1.14209956709957	4.66267654421427	0.693332952930987	1.74042701146057	1.40073288473035	0.939154171110143	1.58730623797554
3	Hila_w1118_Unknown_RigA_20180129T130517	11		W1118_control	0.00270360357023814	0.0109625569423355	0.122736194955742	0.00192585459797785	0.0626273100996259	0.0152957297877856	0.0246657531202548	0.0460353320247398	0.00588867078997074	0.482056220139995	0.0831821043665049	0.260397763045813	0.662568053035073	0.0901234567901235	0.128138528138528	0.236039886039886	0.0666666666666667	0.420646766169154	1.72083333333333	0.853846153846154	0.567579908675799	0.0929824561403509	0.640866568193008	0.425378787878788	0.108957074229041	1.413112164297	21.3730769230769	11.6390350877193	1.67801570306924	35.572	6.32882205513785	4.05714285714286	33.0413333333333	8.37638888888889	15.7154761904762	0.714497041420118	4.68552380952381	0.342558139534884	0.754631828978622	4.69644789035591	0.698354701045574	1.75948580008348	1.38227076769323	0.941835102407329	1.5669829254459
4	Hila_w1118_Unknown_RigA_20180129T130517	11		W1118_control	0.00548127847116773	0.0127773045442761	0.0969964075404615	0.00222213992074368	0.0653679493352098	0.00522202881374764	0.0252953594311322	0.0483685789415207	0.00814784637606015	0.561868078960039	0.0891818821525129	0.220954779452613	0.577126773082478	0.129824561403509	0.221153846153846	0.203496503496504	0.0588235294117647	0.342054263565891	0.5875	0.669607843137255	0.613145539906103	0.100456621004566	0.966921606118547	0.528070175438596	0.101930633862976	1.54134520276954	18.0702702702703	11.1640522875817	1.86214953271028	20.3323232323232	4.47543859649123	53.8095238095238	23.5212121212121	9.00619047619048	10.8976851851852	0.787739463601533	5.17836644591611	0.392307692307692	0.923115079365079	4.79289415704974	0.712696115092185	1.71629341913844	1.17172789937835	0.794963022183996	1.56918894227862
5	Hila_w1118_Unknown_RigA_20180129T130517	11		W1118_control	0.00492574349098182	0.0133698751898078	0.0633680234065405	0.00259249657420096	0.0629976667530832	0.00470352949890745	0.032813599496315	0.0261471797340839	0.00518499314840191	0.391281804377616	0.0905522017703048	0.302655457205289	0.768749305581275	0.147777777777778	0.135205992509363	0.182215122470714	0.0630630630630631	0.410869565217391	0.352777777777778	0.602721088435374	0.500709219858156	0.0729166666666667	0.414313725490196	0.473837209302326	0.115472657905892	0.980028328611898	27.2	9.58636363636364	2.65395299145299	22.7009259259259	6.12433090024331	39.9212121212121	17.9784722222222	18.1210144927536	12.9412698412698	0.676796230859835	4.78421052631579	0.2990245971162	0.328510638297872	4.70086252375838	0.699011150358327	1.70668349409639	1.65766826838507	1.10900184950175	1.55429674998429
6	Hila_w1118_Unknown_RigA_20180129T130517	11		W1118_control	0.00259249657420096	0.0059627421206622	0.190104070219622	0.00137031961779193	0.0494055775712011	0.00514795748305618	0.0228880411836599	0.0490722565830895	0.00851820302951743	0.594496500129625	0.0868856709010777	0.241139217066035	0.534276508277471	0.0972222222222222	0.141228070175439	0.270727848101266	0.0685185185185185	0.411728395061728	0.514814814814815	0.710344827586207	0.441666666666667	0.0842490842490842	1.0191746031746	0.383333333333333	0.107762330354187	1.84948717948718	16.8492753623188	13.9801801801802	1.17712625462229	26.8039215686275	7.88473520249221	61.0041666666667	30.752380952381	8.07676767676768	9.74111111111111	0.729389312977099	4.00213464696223	0.37110448749793	1.62072072072072	4.59004719240029	0.682533078119782	1.67412639443535	1.26970952424663	0.65551170939146	1.58226253728229
7	Hila_w1118_Unknown_RigA_20180129T130517	11		W1118_control	0.00311099588904115	0.00648124143550239	0.194326136069034	0.00174067627124921	0.0653679493352098	0.00488870782563609	0.0477389726306433	0.0821080700714788	0.0101477723047295	0.557683048775971	0.0758490426280508	0.214325395355728	0.561090329987778	0.147368421052632	0.110062893081761	0.314003590664273	0.092156862745098	0.40296803652968	0.4	1.16126126126126	0.710576923076923	0.101481481481481	1.04135546334716	0.517171717171717	0.0987205731832139	1.90566037735849	37.5518518518519	15.4685897435897	1.30875299760192	40.65	5.82229885057471	48.57	22.2759259259259	6.73948220064725	8.17116104868914	0.854331254331254	6.27455470737914	0.395101553166069	1.52954545454545	4.7176264055035	0.701503914229618	1.69989625717429	1.15858660268003	0.793707809458967	1.58668732463328
8	Hila_w1118_Unknown_RigA_20180129T130517	11		W1118_control	0.00207399725936076	0.00944409466316062	0.111884745009444	0.0022591755860894	0.0750712936557905	0.00240731824747232	0.033072849153735	0.0487759712603237	0.00722195474241695	0.492055849783341	0.104218362282878	0.263508758934854	0.654086885670901	0.0982456140350877	0.111842105263158	0.201803607214429	0.0635416666666667	0.411991869918699	0.30952380952381	0.930208333333333	0.493258426966292	0.0984848484848485	0.707454739084132	0.488541666666667	0.111555346503606	1.1750499001996	19.1407407407407	11.5244444444444	1.53413654618474	28.1344086021505	5.08159509202454	128.133333333333	21.8849462365591	8.01212121212121	12.1528205128205	0.763466666666667	4.20715532286213	0.345160784313725	0.655933333333333	4.75348113958742	0.706835458981485	1.82097915908909	1.46436628732285	1.03450041460584	1.57708317340554
9	Hila_w1118_Unknown_RigA_20180129T130517	11		W1118_control	0.0015925336098663	0.0102218436354209	0.0613310618125255	0.0018517832672864	0.0617014184659827	0.00751824006518277	0.0265175363875412	0.0182215473500981	0.00440724417614162	0.373652827673049	0.0851079589644828	0.278915595718677	0.764897596385319	0.119444444444444	0.158620689655172	0.221686746987952	0.0694444444444444	0.388344988344988	0.845833333333333	0.954666666666667	0.32156862745098	0.0619791666666667	0.440183246073298	0.445348837209302	0.113129037103801	1.09448860625331	35.6121212121212	14.7766081871345	3.37849462365591	24.768115942029	5.88145539906103	89.3095238095238	30.85	10.922	14.110582010582	0.771210135430319	4.58908382066277	0.325398256687707	0.356369426751592	4.69269001935114	0.697795911308442	1.70364880219151	1.5070133449519	0.996437443787721	1.57405633544295
10	Hila_w1118_Unknown_RigA_20180129T130517	11		W1118_control	0.0031850672197326	0.0098144513166179	0.130254435020925	0.00192585459797785	0.0713677271212177	0.00377763786526425	0.0496648272286212	0.0748120439983704	0.00874041702159179	0.484056146068664	0.0862560645902004	0.244027998963001	0.64230954409096	0.106172839506173	0.121004566210046	0.227637540453074	0.0641975308641975	0.422587719298246	0.226666666666667	1.31470588235294	0.617737003058104	0.103508771929825	0.782166367444644	0.542890442890443	0.108140489085836	1.75714285714286	33.024358974359	12.3171296296296	1.46997405966278	22.9141025641026	5.55761589403974	50.1595238095238	22.6222222222222	6.49537037037037	10.152	0.866127098321343	5.75399061032864	0.368325123152709	1.0145325203252	4.76449483276545	0.70847317850618	1.76820952626219	1.34076676302952	0.951362955310901	1.59375133947049
1	Hila_w1118_Unknown_RigA_20180129T130656	12		W1118_control	0.00281460632545737	0.00611065846974298	0.112584253018295	0.00129620028146063	0.103029405229242	0.000370342937560181	0.016295089252648	0.0258129027479446	0.034849270424413	0.485926968372713	0.0680319976298052	0.260499222279831	0.63206429153396	0.0723809523809524	0.148648648648649	0.21886249100072	0.0614035087719298	0.478006872852234	0.0476190476190476	0.488888888888889	0.505072463768116	0.210514541387025	0.632032755298651	0.351915708812261	0.102926543751829	1.57154696132597	11.4960784313725	22.1731481481481	1.73823953823954	42.3074074074074	3.97409326424871	87.2222222222222	29.2724137931034	18.5703703703704	5.72004504504504	0.701205981669079	4.77495183044316	0.325179329527156	0.918282548476454	5.39253706292125	0.793020158731679	1.69903089907521	1.41647466648969	1.07903374031173	1.59490232918495
2	Hila_w1118_Unknown_RigA_20180129T130656	12		W1118_control	0.00751796163247167	0.00522183541959855	0.130731056958744	0.00140730316272869	0.0821420635508481	0.00514776683208651	0.0243315309977039	0.0556255092215391	0.00488852677579439	0.538848974150063	0.0772165024812977	0.200911043626398	0.551329531145841	0.173504273504273	0.162068965517241	0.228478964401294	0.0745098039215686	0.502947845804989	0.210606060606061	0.73	0.641880341880342	0.0862745098039216	1.03191489361702	0.390449438202247	0.0944792755137583	1.50373737373737	22.1578947368421	30.6261904761905	1.55045395590143	41.3625	5.5703196347032	36.3412698412698	27.1413793103448	10.1281385281385	17.3326666666667	0.914498933901919	4.67871939736346	0.40879944241157	1.2484295845998	5.34396884327087	0.78587777346718	1.79951905032439	1.10438530526114	0.959829812030819	1.6039013037106
3	Hila_w1118_Unknown_RigA_20180129T130656	12		W1118_control	0.00425894378194208	0.00503666395081846	0.314235982519813	0.00177764610028887	0.0460706614324865	0.0124805569957781	0.0453299755573661	0.0844381897637212	0.0218131990222946	0.751610991778387	0.083919709651137	0.167913487889786	0.336530627360936	0.136904761904762	0.197101449275362	0.496198830409357	0.064	0.511934156378601	0.66078431372549	1.36	0.716981132075472	0.145432098765432	1.97230320699708	0.547342995169082	0.0844320297951583	0.635010482180294	31.7555555555556	32.6772727272727	1.05928529584066	23.5347222222222	10.2270833333333	39.01875	29.5080459770115	7.12412698412698	5.48457711442786	0.680799220272905	5.94136253041363	0.451872554499721	1.2874649859944	5.30254659595585	0.779786266490503	1.65017301394576	0.860872731575854	0.519134205854275	1.55095367170881
4	Hila_w1118_Unknown_RigA_20180129T130656	12		W1118_control	0.00481445818828235	0.00677727575735131	0.166987630545886	0.00174061180653285	0.0763647137249093	0.00955484778905266	0.0338863787867565	0.107362417598696	0.0212206503221984	0.642026516554329	0.0674024146359529	0.194318939337827	0.465891415450707	0.117117117117117	0.145238095238095	0.271790235081374	0.0626666666666667	0.449237472766885	0.661538461538462	0.897058823529412	1.09810606060606	0.196907216494845	1.35331772053084	0.421296296296296	0.0915706806282723	0.915574963609898	17.8092592592593	13.7772357723577	1.3768115942029	30.0736111111111	4.13245614035088	58.9277777777778	21.0313131313131	7.85402298850575	7.384375	0.786306729264476	4.98554778554779	0.412676794133054	1.07819110138585	5.33827002731278	0.785039712294317	1.53807911267206	1.01043077588345	0.752976104364985	1.57140364904765
5	Hila_w1118_Unknown_RigA_20180129T130656	12		W1118_control	0.00311088067550552	0.0107399451892452	0.0694393007925339	0.00133323457521665	0.0827716465447004	0.00288867491296941	0.0192948670468854	0.0228501592474632	0.0119250425894378	0.411969483741945	0.0773276053625657	0.265609954818162	0.700207392045034	0.155555555555556	0.205673758865248	0.181686046511628	0.0705882352941176	0.448795180722892	0.26	0.560215053763441	0.555855855855856	0.111805555555556	0.49047619047619	0.353299492385787	0.112820512820513	1.090369088812	43.7156862745098	19.3724637681159	2.36501457725947	33.4666666666667	4.98525252525253	90.4777777777778	27.9611111111111	23.8990740740741	8.63614035087719	0.732626931567329	4.25714285714286	0.345247088448222	0.500866551126516	5.24741996355825	0.771679408760237	1.81543473851452	1.49307995410768	1.27811275136597	1.55636921576
6	Hila_w1118_Unknown_RigA_20180129T130656	12		W1118_control	0.00585141841345086	0.00781423598251981	0.094326346196578	0.00262943485667728	0.0971779868157914	0.00536997259462262	0.0433671579882972	0.0561810236278794	0.0172950151840604	0.506851344344863	0.0940671061402859	0.223576031405081	0.605177394267091	0.202564102564103	0.137908496732026	0.185776805251641	0.0739583333333333	0.483241252302026	0.284313725490196	1.21979166666667	0.632083333333333	0.117929292929293	0.7578073089701	0.39937106918239	0.0993254359986838	1.29075829383886	25.6013333333333	17.246	1.8109649122807	28.7860215053763	4.52314814814815	55.5833333333333	25.2225806451613	8.49535864978903	6.76081424936387	0.771547420965058	3.89399684044234	0.378353909465021	0.877276326207443	5.35143460912155	0.786975680213278	1.66039188513698	1.28904031798578	0.965270585055438	1.56489858135369
7	Hila_w1118_Unknown_RigA_20180129T130656	12		W1118_control	0.00281460632545737	0.0038886008443819	0.311680616250648	0.000629582993852307	0.0440337752759055	0.00262943485667728	0.0096289163765647	0.06547663136064	0.00885119620768832	0.821198429745945	0.0495518850455522	0.150322198355677	0.248389008221613	0.140740740740741	0.21875	0.432921810699589	0.062962962962963	0.44037037037037	0.13921568627451	0.433333333333333	0.613888888888889	0.104824561403509	3.65907590759076	0.409174311926606	0.0771819737592698	0.490277777777778	14.4235294117647	9.46	0.974137042761463	16.2125	8.75205992509363	8.91666666666667	40.3771929824561	8.47649122807018	9.11644444444445	0.832172470978441	7.18487654320988	0.469330289193303	1.34336996336996	5.4684629332827	0.804185727936549	1.66648488140707	0.65826635751105	0.431102474964771	1.56674639290126
8	Hila_w1118_Unknown_RigA_20180129T130656	12		W1118_control	0.00448114954447819	0.00692541293237538	0.200392563513814	0.00229612621287312	0.0650322198355677	0.0030738463817495	0.0115176653581216	0.0515887712021332	0.0294792978297904	0.609251166580253	0.0498111251018443	0.208910451077698	0.476594326346197	0.109009009009009	0.135507246376812	0.281383255330213	0.0688888888888889	0.390222222222222	0.307407407407407	0.575925925925926	0.318036529680365	0.139649122807018	1.20785609397944	0.389855072463768	0.0948226592704656	1.13784261715296	24.0583333333333	18.677037037037	1.1475	14.6931034482759	5.61364653243848	19.9791666666667	37.956862745098	5.10114942528736	4.4289241622575	0.80691685062546	7.51198830409357	0.392364614867138	1.28599290780142	5.22272613856382	0.768047963897031	1.7899418555726	1.1506354751726	0.835739456530195	1.54390018414828
9	Hila_w1118_Unknown_RigA_20180129T130656	12		W1118_control	0.00351825790682172	0.00944374490778461	0.106918006073624	0.000851788756388416	0.0625138878601585	0.0057403155321828	0.0234427079475594	0.0289978520109622	0.00551810976964669	0.498222353899711	0.0883638249018591	0.261795422561292	0.664728538626768	0.113095238095238	0.163461538461538	0.198829201101928	0.0696969696969697	0.419900497512438	0.430555555555556	0.680645161290322	0.466071428571429	0.107971014492754	0.654647201946472	0.382371794871795	0.108837567359507	1.35977272727273	18.2135802469136	15.5562091503268	1.67149758454106	18.8566666666667	6.27268170426065	38.7515151515152	23.1222222222222	11.3430303030303	17.9266666666667	0.692495126705653	3.94798711755233	0.340080098582871	0.720652999240699	5.37710271748389	0.790750402042785	1.63740251751134	1.33259501814489	0.975427326040451	1.57040327201679
10	Hila_w1118_Unknown_RigA_20180129T130656	12		W1118_control	0.00166654321902081	0.00529590400711058	0.199985186282498	0.000592548700096289	0.0934375231464336	0.0073698244574476	0.0117028368269017	0.0419968891193245	0.0121102140582179	0.589104510776979	0.0625509221539145	0.212058366046959	0.496444707799422	0.115384615384615	0.116260162601626	0.288	0.0592592592592593	0.467222222222222	0.552777777777778	0.478787878787879	0.663157894736842	0.121111111111111	1.11628070175439	0.375333333333333	0.094069328076228	1.3180924287119	47.1138888888889	20.3525	1.13739316239316	39.825	4.30875232774674	50.7454545454545	29.7253968253968	14.8684523809524	8.37752808988764	0.806329113924051	5.35503355704698	0.382823800131492	1.3741617357002	5.33269287325012	0.784219542576717	1.70838102791116	1.13752846997436	0.869396046655888	1.58263191928735
1	Hila_w1118_Unknown_RigA_20180129T132632	13		W1118_control	0.00425910151475871	0.00629606310877375	0.108477463797637	0.00118514129106329	0.0678123032480279	0.00348135254249843	0.0156290507758972	0.017147513055072	0.00818488204140587	0.523832450649976	0.0845894596496426	0.263360616273471	0.652679530387763	0.174242424242424	0.092896174863388	0.226003086419753	0.0888888888888889	0.435952380952381	0.522222222222222	0.740350877192982	0.223671497584541	0.0866666666666667	0.743638275499474	0.427715355805243	0.113739603326935	2.29466145833333	39.7666666666667	14.125	1.89242072699149	77.3636363636364	5.86618705035971	66.0733333333333	46.5314814814815	12.0446078431373	10.6305555555556	0.710321221695629	4.4939736346516	0.351080172827652	1.23686274509804	4.46572773078774	0.664046962128406	1.76950373308154	1.4805225445433	1.08079776356022	1.5820847346786
2	Hila_w1118_Unknown_RigA_20180129T132632	13		W1118_control	0.00292581756231251	0.00625902744342802	0.117106773823192	0.000851820302951743	0.072552868412281	0.0140365171660309	0.0171845487204178	0.0248138957816377	0.0124069478908189	0.507833043220622	0.0821080700714788	0.245324247250102	0.602199918521536	0.13859649122807	0.144444444444444	0.205859375	0.0696969696969697	0.463120567375887	1.8047619047619	0.618666666666667	0.465277777777778	0.104361370716511	0.857535959974984	0.543382352941176	0.0995042812077512	1.97810218978102	47.2407407407407	22.4350877192982	1.51311154598826	70.0033333333333	5.78785714285714	94.65	33.5152777777778	17.7921985815603	7.14276729559748	0.864097744360902	6.0637037037037	0.339419897805831	1.34456654456654	4.23206389005963	0.629301502273111	1.77326119203645	1.4715470413233	0.854986086207943	1.63475064482897
3	Hila_w1118_Unknown_RigA_20180129T132632	13		W1118_control	0.00492574349098182	0.00725899040776268	0.0801081441428095	0.000444427984148735	0.0626273100996259	0.00274063923558387	0.0199251879560016	0.0154809081145143	0.0109255212769897	0.506499759268175	0.0865153142476205	0.216806784933891	0.584607977482316	0.126666666666667	0.139007092198582	0.173317307692308	0.0571428571428571	0.366017316017316	0.274074074074074	0.664197530864198	0.497619047619048	0.119918699186992	1.05280985373364	0.460749506903353	0.0897990489338856	2.61774461028192	21.0578431372549	14.6434782608696	2.0204016064257	64.9333333333333	5.32505446623094	41.175	28.5641025641026	29.0086419753086	10.8765432098765	1.06141975308642	4.84305555555556	0.357213014119091	1.2215	3.75969525184252	0.559060999913272	1.70246464645555	1.28918527466188	0.952885922282871	1.58595783215397
4	Hila_w1118_Unknown_RigA_20180129T132632	13		W1118_control	0.00196289026332358	0.0106292359542239	0.159290396651976	0.00133328395244621	0.0552942483611718	0.0022591755860894	0.0182215473500981	0.0174067627124921	0.0123699122254731	0.535906077552683	0.0823673197288989	0.241139217066035	0.587830080367394	0.0679487179487179	0.173939393939394	0.229386666666667	0.0666666666666667	0.391863517060367	0.29047619047619	0.496969696969697	0.279761904761905	0.121014492753623	0.852179034157833	0.481385281385281	0.101512316806985	1.76945373467113	24.6853333333333	12.9691358024691	1.23824786324786	45.1098039215686	5.28597883597884	82.0388888888889	20.9041666666667	14.4012121212121	9.17032967032967	0.771681415929203	4.53507625272331	0.35209795663703	1.26498881431767	4.74329904409096	0.705321396774801	1.73259698352429	1.30009084746582	0.791167638859052	1.54193211451465
5	Hila_w1118_Unknown_RigA_20180129T132632	13		W1118_control	0.00414799451872153	0.0152957297877856	0.175771267730825	0.000962927298988926	0.0534795007592311	0.00966630865523499	0.0288137476389763	0.0605533128402652	0.0167771564016148	0.635272767675271	0.0806266434576497	0.210288507833043	0.488278211918077	0.138271604938272	0.144912280701754	0.245271317829457	0.108333333333333	0.429761904761905	0.511764705882353	0.762745098039216	0.454166666666667	0.118897637795276	1.42230514096186	0.468172043010753	0.0966632618318012	1.67735368956743	26.7435897435897	7.31879432624114	1.17292960662526	80.3571428571429	5.98438438438438	29.9979166666667	24.9717171717172	7.05854341736695	5.78650793650794	0.849459684123026	5.28874458874459	0.394498381877023	1.77126436781609	4.30273030211844	0.63980949091036	1.50760986549323	1.14003926645755	0.843947561585376	1.5714371695773
6	Hila_w1118_Unknown_RigA_20180129T132632	13		W1118_control	0.00440724417614162	0.00725899040776268	0.181326617532684	0.000925891633643198	0.0887004185030184	0.00640717010481093	0.0167030850709233	0.0184807970075182	0.0272582496944558	0.532832117328988	0.069293729861857	0.236398651901781	0.578534128365616	0.132222222222222	0.102083333333333	0.253810264385692	0.0641025641025641	0.466861598440546	0.524242424242424	0.884313725490196	0.281920903954802	0.153333333333333	0.962985274431058	0.494973544973545	0.0951550387596899	1.60215384615385	26.9954022988506	12.4539682539683	1.17679127725857	42.1194444444444	4.60549019607843	39.1833333333333	47.25	12.816091954023	5.47295597484277	0.875922199865862	6.38	0.339761372110365	1.17263374485597	4.56704042548424	0.679112006661781	1.76078297894683	1.41585500446787	0.8267150547702	1.57399371924357
7	Hila_w1118_Unknown_RigA_20180129T132632	13		W1118_control	0.00422206584941298	0.0129995185363505	0.121958445983482	0.00018517832672864	0.0716640124439836	0.00118514129106329	0.0107773786156068	0.0299618532646939	0.0240361468093774	0.509018184511685	0.070515906818266	0.242435465353135	0.61308840413318	0.12258064516129	0.144444444444444	0.219533333333333	0.0833333333333333	0.400621118012422	0.355555555555556	0.570588235294118	0.612878787878788	0.188115942028985	0.840611620795107	0.456594724220624	0.0986883763003166	1.94295774647887	25.3977777777778	9.56083333333333	1.56593186372746	209.7	5.22979166666667	205.583333333333	47.4229166666667	19.7426356589147	5.72485380116959	0.834865196078431	6.03212560386473	0.341523378582202	1.26372202591284	4.66432801227732	0.693578523735217	1.69266934931337	1.33082392555251	0.822458001023351	1.60147471215069
8	Hila_w1118_Unknown_RigA_20180129T132632	13		W1118_control	0.00288878189696678	0.0160364430947002	0.0584422799155587	0.00125921262175475	0.071738083774675	0.00111106996037184	0.0237768971519573	0.0110736639383727	0.00455538683752454	0.36680122958409	0.0735898670419614	0.258990407762675	0.756268286359765	0.0962962962962963	0.147278911564626	0.179522184300341	0.0708333333333333	0.391313131313131	0.25	0.764285714285714	0.237301587301587	0.151851851851852	0.48836291913215	0.43008658008658	0.101524390243902	1.10497835497835	27.8935897435897	8.67938144329897	2.77477168949772	56.7	5.10304878048781	203.644444444444	28.4876543209877	18.8463414634146	22.5666666666667	0.866913580246914	5.11786492374728	0.32318082788671	0.389972899728997	4.77134678797082	0.709492053886198	1.63206246996773	1.41291743527158	1.11701094213134	1.5751198068607
9	Hila_w1118_Unknown_RigA_20180129T132632	13		W1118_control	0.00140735528313766	0.0149624087996741	0.140624421317729	0.0022591755860894	0.0652198066738269	0.00299988889300396	0.0128884115403133	0.02314729084108	0.0152957297877856	0.450687011592163	0.0696640865153142	0.278989667049369	0.668234509832969	0.0791666666666667	0.153030303030303	0.303517186250999	0.0701149425287356	0.347337278106509	0.54	0.58	0.484496124031008	0.0956018518518518	0.726941457586619	0.505645161290323	0.098936170212766	1.36379440665155	56.4866666666667	9.63371647509578	1.88397435897436	24.822619047619	4.99246031746032	194.116666666667	44.1771929824561	19.0777777777778	4.97109557109557	0.920885697187313	6.76991869918699	0.289029036920247	0.704924242424242	4.36548869419651	0.64914156893209	1.63514898927461	1.73203481806475	0.982704672523235	1.57001564902703
10	Hila_w1118_Unknown_RigA_20180129T132632	13		W1118_control	0.00196289026332358	0.00670345542757676	0.134846857523795	0.00088885596829747	0.0611458834857968	0.0132217325284249	0.0164067997481575	0.0625532387689345	0.00851820302951743	0.540498500055553	0.0804414651309211	0.221732528424873	0.571423280619236	0.0841269841269841	0.131159420289855	0.239855072463768	0.0615384615384615	0.454820936639118	0.793333333333333	0.738333333333333	0.686585365853659	0.0934959349593496	1.01771269177127	0.658181818181818	0.100588037634409	2.61065989847716	38.7583333333333	17.4355555555556	1.52917491749175	64.0416666666667	7.03083333333333	40.4452380952381	39.5947368421053	8.37325102880658	10.7164609053498	0.900279524807827	7.08715596330275	0.386165742141536	1.99829931972789	4.65140086478278	0.69165627644648	1.68146529928596	1.11283886340532	0.812759392662511	1.59605655737278
1	Hila_w1118_Unknown_RigA_20180129T134910	14		W1118_control	0.00929491927121908	0.00329580802844023	0.327432972892905	0.000518441712338913	0.053399496370908	0.128795733965338	0.183824618575026	0.255554732632203	0.00544363797955858	0.704080876907125	0.232372981780477	0.215301436824174	0.394311953784625	0.157861635220126	0.0956989247311828	0.398827244023455	0.0518518518518519	0.457777777777778	1.06360856269113	6.1283950617284	1.25018115942029	0.0816666666666667	1.56872937293729	0.651609553478712	0.0962264150943396	0.967120799273388	16.5102564102564	24.4088888888889	0.826513098464318	105.275	7.97660256410256	6.51358024691358	27.9961538461538	3.0391621129326	13.6090395480226	0.691728701406121	2.184375	0.378754760721974	1.49180327868852	5.38137703010664	0.784827400475524	1.95586672800058	1.04534161986784	0.607228333837349	1.55973389452733
2	Hila_w1118_Unknown_RigA_20180129T134910	14		W1118_control	0.00662864760776181	0.00170345134054214	0.411531624944453	0.000259220856169456	0.0152199674122352	0.0942452969930381	0.0944674862983262	0.425899866686417	0.0202192267812176	0.873241001333136	0.174677825507332	0.14994074951859	0.222522589246038	0.298333333333333	0.139393939393939	0.435803921568627	0.0583333333333333	0.428125	1.08760683760684	4.25166666666667	1.29079685746352	0.118954248366013	3.49348148148148	0.644398907103825	0.0751903435468895	0.428907922912206	26.3175438596491	15.7266666666667	0.656576364350216	53.2666666666667	12.4010752688172	9.08354978354978	42.6017543859649	1.62150900900901	4.41425438596491	0.542559523809524	3.07969821673525	0.458175399479747	1.41273247496423	4.72802758935713	0.689542022714989	1.62511745152673	0.612009528429358	0.21561638685491	1.56753520631117
3	Hila_w1118_Unknown_RigA_20180129T134910	14		W1118_control	0.00374018663901644	0.000481410161457562	0.463227669974819	0.000296252407050807	0.0175899866686417	0.0985409568952748	0.0465486594578581	0.288290623611317	0.01973781661976	0.885350318471338	0.132165605095541	0.160346615316249	0.202266330913939	0.17719298245614	0.0866666666666667	0.438912280701754	0.0666666666666667	0.545977011494253	8.87	2.79333333333333	0.82120253164557	0.125117370892019	4.28458781362007	0.782675438596491	0.072058578798469	0.338413878562577	47.8351851851852	32.075	0.535686687741482	171.388888888889	30.7904761904762	74.9518518518519	55.7880952380952	1.85227513227513	4.26666666666667	0.585225225225225	4.68984547461369	0.410539460539461	1.34444444444444	4.85009821148719	0.707344969526701	1.7697974514316	0.628413435971022	0.23600895826535	1.58943596031843
4	Hila_w1118_Unknown_RigA_20180129T134910	14		W1118_control	0.00366612353725374	0.00270330321433862	0.274329728929048	0.00040734705969486	0.0202562583320989	0.0740260702118205	0.146756036142794	0.289920011850096	0.00788772033772774	0.716634572655903	0.169974818545401	0.181269441564213	0.39527477410754	0.173684210526316	0.115873015873016	0.349763928234183	0.0611111111111111	0.455833333333333	0.979901960784314	6.95263157894737	1.01149870801034	0.114516129032258	1.94884189325277	0.503289473684211	0.0901473296500921	1.08145896656535	30.3851851851852	42.6516666666667	0.959007092198581	87.5	21.5871794871795	11.6004975124378	40.2092592592593	2.29571984435798	14.655737704918	0.806161616161616	2.43157315731573	0.440151096370002	1.68973577235772	4.90992615177381	0.716070358323708	1.74942225180468	0.837579553996804	0.50800220188392	1.56766362435094
5	Hila_w1118_Unknown_RigA_20180129T134910	14		W1118_control	0.00081469411938972	0.00266627166345727	0.428492075248111	0.000851725670271071	0.0191082802547771	0.061731595319212	0.131869352688491	0.361909346763442	0.0165531032439639	0.784513405421419	0.186527921789365	0.187453710561398	0.319026810842838	0.0564102564102564	0.171428571428571	0.519811320754717	0.0511111111111111	0.307142857142857	0.750900900900901	7.91333333333333	1.12333333333333	0.133035714285714	2.05281007751938	0.690946502057613	0.09047363717605	0.825191570881226	43.7416666666667	52.9282051282051	0.717183985605038	51.5190476190476	12.9618181818182	8.58630136986301	50.2595238095238	1.86839677047289	7.68138138138138	0.597278911564626	2.42493112947658	0.424767525035765	1.73093179634966	4.93333718752778	0.719484655859528	1.73642449972152	0.845103166717772	0.37630650849439	1.57635297636935
6	Hila_w1118_Unknown_RigA_20180129T134910	14		W1118_control	0.00277736631610132	0.00270330321433862	0.122352244111983	0.00151829358613539	0.027440379203081	0.0809880017775144	0.112538883128425	0.176307213746112	0.0911716782698859	0.606984150496223	0.16886387201896	0.232521107984002	0.518849059398608	0.1	0.121666666666667	0.232840028188865	0.0803921568627451	0.352857142857143	1.58478260869565	3.49310344827586	1.30081967213115	0.161867192636423	1.07977602108037	0.873563218390805	0.101306873184898	1.56198439241917	29.2180555555556	20.1771929824561	1.66822033898305	38.6916666666667	10.824154589372	13.0088888888889	21.347619047619	4.12534435261708	1.60434782608696	0.731749174917492	3.59672447013487	0.36774818401937	1.48624161073826	5.15553501808991	0.751890291958942	1.73635978415978	1.11682060575592	0.693837850176986	1.58397289714206
7	Hila_w1118_Unknown_RigA_20180129T134910	14		W1118_control	0.00644348985335506	0.00274033476521997	0.167678862390757	0.000999851873796475	0.0828766108724633	0.0382535920604355	0.207932158198785	0.222411494593394	0.0287735150348097	0.581617538142497	0.154643756480521	0.252332987705525	0.507480373278033	0.134883720930233	0.129824561403509	0.245819761129207	0.05625	0.47515923566879	0.732624113475177	3.89930555555556	0.758333333333333	0.156969696969697	1.12105638829408	0.426993865030675	0.108989123480486	1.85691056910569	17.4912698412698	40.0944444444444	1.23066884176183	33.3422222222222	4.29188034188034	16.713768115942	13.5609929078014	2.32446134347275	5.2109756097561	0.840701001430615	2.16994871794872	0.354872779644743	1.81374149659864	5.07459905252926	0.740086479830452	1.79832713490746	1.59154395511384	0.959535747000984	1.56760354109536
8	Hila_w1118_Unknown_RigA_20180129T134910	14		W1118_control	0.000333283957932158	0.000370315508813509	0.553584654125315	0.000259220856169456	0.00485113316545697	0.167678862390757	0.157939564508962	0.51040586579766	0.0679158643163976	0.958450599911124	0.255739890386609	0.127314471930084	0.112724040882832	0.06	0.0555555555555556	0.613669950738916	0.0388888888888889	0.396969696969697	1.34761904761905	7.48245614035088	1.6349940688019	0.24163372859025	7.8430303030303	1.10143540669856	0.0618122977346278	0.223988226637233	8.41666666666667	63.4533333333333	0.527743526510481	42.12	61.67	5.12162162162162	19.2222222222222	1.25678571428571	3.35925925925926	0.375229357798165	3.06586538461538	0.45661090124123	1.79778761061947	5.27864566149459	0.769844916898548	1.45787244815371	0.464500987971246	0.110340406919445	1.57094323070462
9	Hila_w1118_Unknown_RigA_20180129T134910	14		W1118_control	0.000370315508813509	0.000666567915864316	0.466597541105021	3.70315508813509e-05	0.0214412679603022	0.0726929343800918	0.125499925936898	0.392904754851133	0.0151459043104725	0.903310620648793	0.245852466301289	0.155051103540216	0.175751740482891	0.0476190476190476	0.1	0.501792114695341	0.0333333333333333	0.438636363636364	0.499491094147583	4.51866666666667	1.29075425790754	0.143508771929825	4.39513513513513	0.574805194805195	0.0708100794858786	0.494375	82.0111111111111	12.8	0.606140350877193	NaN	18.762015503876	5.16666666666667	27.6625	1.64725274725275	8.68475177304965	0.506159420289855	1.60329861111111	0.418121827411167	2.3521421107628	4.73788197828099	0.690979200299669	1.66377638361058	0.542070044012806	0.205419636804048	1.57415383702345
10	Hila_w1118_Unknown_RigA_20180129T134910	14		W1118_control	0.00103688342467783	0.000592504814101615	0.475114797807732	0.00125907272996593	0.0187379647459636	0.0907643312101911	0.189638572063398	0.375351799733373	0.0251444230484373	0.825433269145312	0.168752777366316	0.176085024440824	0.283402458894979	0.116666666666667	0.0592592592592593	0.46944749359678	0.0944444444444445	0.35886524822695	0.996341463414634	7.1125	0.965333333333333	0.135528942115768	2.644128113879	0.6076	0.0838180856689582	0.662597402597403	17.6380952380952	8.44166666666667	0.543406593406593	49.7151515151515	13.6065217391304	8.9201646090535	27.9478260869565	1.47297039159503	4.55481927710843	0.592619047619048	2.82650602409639	0.425432098765432	1.67065972222222	4.78964903680936	0.698528979054771	1.7107971524324	0.751095605646302	0.374873022296289	1.56930334315608
[truncated: 73 more columns]
