# Supplementary material for: A highly conserved A-to-I RNA editing event within the glutamate-gated chloride channel GluClα is necessary for olfactory-based behaviors in Drosophila
Source: Sci Adv. 2024 Sep 4;10(36):eadi9101. doi: 10.1126/sciadv.adi9101 (PMC11373593; doi:10.1126/sciadv.adi9101)
Supplement: Supplementary file 2 — Tables S1 to S6 [file sciadv.adi9101_tables_s1_to_s6.zip › sciadv.adi9101_table_s6.csv]

fly	name of the file	movie number	sex	condition	scores_Chain.mat	scores_Chase.mat	scores_Grooming.mat	scores_Jump.mat	scores_Long_Distance_Approach.mat	scores_Social_Clustering.mat	scores_Song.mat	scores_Stop.mat	scores_Touch.mat	scores_Turn.mat	scores_Walk.mat	scores_short_distance_approach.mat	boutscores_Chain.mat	boutscores_Chase.mat	boutscores_Grooming.mat	boutscores_Jump.mat	boutscores_Long_Distance_Approach.mat	boutscores_Social_Clustering.mat	boutscores_Song.mat	boutscores_Stop.mat	boutscores_Touch.mat	boutscores_Turn.mat	boutscores_Walk.mat	boutscores_short_distance_approach.mat	interboutscores_Chain.mat	interboutscores_Chase.mat	interboutscores_Grooming.mat	interboutscores_Jump.mat	interboutscores_Long_Distance_Approach.mat	interboutscores_Social_Clustering.mat	interboutscores_Song.mat	interboutscores_Stop.mat	interboutscores_Touch.mat	interboutscores_Turn.mat	interboutscores_Walk.mat	interboutscores_short_distance_approach.mat	a.mat	a_mm.mat	absanglefrom1to2_nose2ell.mat	absdtheta.mat	absdv_cor.mat	absphidiff_anglesub.mat	absphidiff_nose2ell.mat	absthetadiff_anglesub.mat	absthetadiff_nose2ell.mat
1	Hila_Males_RP_gh146gluclunedited_Unknown_RigA_20231023T122508	1	Males	RP_gh146gluclunedited	0.000703677641568831	0.0101848079700752	0.169252990629977	0.00974037998592645	0.124365764230954	0.0216658642272508	0.000111106996037184	0.394615014258731	0.0711825487944891	0.258508944113181	0.659308914484649	0.0155549794452057	0.105555555555556	0.160818713450292	0.315389924085576	0.0876666666666667	0.449531459170013	0.4875	0.05	0.602999434069044	0.364015151515152	0.105709525973043	1.3304932735426	0.7	105.9	14.7702380952381	1.55587828492393	8.19360269360269	3.18010752688172	12.1153846153846	286.966666666667	0.956859410430839	4.71561904761905	0.336424242424242	0.722322097378277	42.8789473684211	4.12286971208473	0.606304371274231	1.78536308879249	1.53003877818168	1.97816059424129	1.55843096750624	1.53314764811267	1.61900988617094	1.53847889583169
2	Hila_Males_RP_gh146gluclunedited_Unknown_RigA_20231023T122508	1	Males	RP_gh146gluclunedited	0.000851820302951743	0.00559238546720492	0.162142142883597	0.0034443168771527	0.0915892003999852	0.057034924632421	0.000148142661382912	0.49527795266842	0.088885596829747	0.280878485982001	0.602792489167068	0.0187030109995926	0.0851851851851852	0.0986928104575164	0.214607843137255	0.0659574468085106	0.445585585585586	0.733333333333333	0.0444444444444444	0.72600434310532	0.412371134020619	0.120668257756563	1.10047329276538	0.647435897435897	75.25	14.93	1.13681885125184	10.9521739130435	4.43731884057971	10.3816425120773	71.35	0.771179989124524	4.22970639032815	0.340241961158867	0.750677506775068	34.6813333333333	3.98335346213102	0.585787275630201	1.68164252944891	1.3435604949271	1.49615717845816	1.57201217851482	1.54866399332893	1.44843873318006	1.48088335279417
3	Hila_Males_RP_gh146gluclunedited_Unknown_RigA_20231023T122508	1	Males	RP_gh146gluclunedited	0.000777748972260287	0.0127402688789304	0.185585719047443	0.0114069849264842	0.0956260879226695	0.033072849153735	0.000222213992074368	0.445539054109107	0.0773675049072257	0.274286137550461	0.62756934928336	0.00670345542757676	0.0777777777777778	0.176410256410256	0.259368530020704	0.0821333333333333	0.407898894154818	0.386580086580087	0.0333333333333333	0.543360433604336	0.429835390946502	0.111906920519794	0.999705014749263	0.354901960784314	93.6875	12.8416666666667	1.16283048211509	6.7736559139785	3.77238095238095	9.72675438596491	108.966666666667	0.70958842152872	5.16521739130435	0.327649281934996	0.621335697399527	50.69375	4.11780913203214	0.60556016832305	1.63969465317684	1.50904567101741	1.68845633356075	1.5266569695269	1.52741610522984	1.38251980451402	1.46962343975726
4	Hila_Males_RP_gh146gluclunedited_Unknown_RigA_20231023T122508	1	Males	RP_gh146gluclunedited	0.00137031961779193	0.00474056516425318	0.338765230917373	0.0101477723047295	0.0663679122995445	0.0773675049072257	0.000148142661382912	0.656790489241139	0.0572201029591497	0.224102811007	0.422317691937336	0.0115551275878671	0.0948717948717949	0.118518518518519	0.536795774647887	0.0697201017811705	0.368724279835391	0.531552162849873	0.0666666666666667	1.17521537442015	0.373188405797101	0.100248508946322	0.79022869022869	0.742857142857143	43.0694444444444	20.1580952380952	1.05743680188125	6.00025641025641	4.43209109730849	5.03358974358974	84.7333333333333	0.648605577689243	5.09537712895377	0.37933034974308	1.11041666666667	38.351282051282	4.14558385704233	0.609644686719364	1.59899809317875	1.17358003728965	1.14704286755043	1.57614497897552	1.55957907379599	1.55015786008334	1.61457480125521
5	Hila_Males_RP_gh146gluclunedited_Unknown_RigA_20231023T122508	1	Males	RP_gh146gluclunedited	0.00144439094848339	0.0094070589978149	0.216658642272508	0.0111106996037184	0.102588793007666	0.0539239287433799	7.40713306914559e-05	0.474167623421355	0.0709973704677605	0.27117514166142	0.600422206584941	0.0182215473500981	0.065	0.141111111111111	0.281385281385281	0.0793650793650794	0.421613394216134	0.510877192982456	0.0333333333333333	0.637917289486796	0.3328125	0.113625077591558	1.02737642585551	0.71304347826087	43.6789473684211	14.1564971751412	1.04455684007707	5.73146666666667	3.70122324159021	7.15992907801418	187.066666666667	0.739171656686627	4.26055846422339	0.33847228691197	0.717587301587302	36.8333333333333	4.04546076930484	0.594920703183627	1.71385717136689	1.48118039790791	1.66000006369969	1.58972223199288	1.57376053138211	1.47456425437706	1.54596721591427
6	Hila_Males_RP_gh146gluclunedited_Unknown_RigA_20231023T122508	1	Males	RP_gh146gluclunedited	0.00166660494055776	0.00637013443946521	0.19869634457983	0.0157401577719344	0.099922225102774	0.0414799451872153	0.000259249657420096	0.525721269582608	0.0865153142476205	0.253805414614274	0.542905818303026	0.0123328765601274	0.166666666666667	0.13030303030303	0.313742690058479	0.0874485596707819	0.432371794871795	0.405797101449275	0.0466666666666667	0.822898550724638	0.374358974358974	0.106050758279171	0.943307593307593	0.58421052631579	83.7458333333333	20.2348837209302	1.29314586994728	5.3712215320911	3.93462157809984	7.56446886446886	85.8	0.776190476190476	3.89694041867955	0.344883108840378	0.827917472598324	31.1944444444444	4.1414002875449	0.609029455909042	1.6327275997555	1.48361960633671	1.61914541849258	1.57638268026732	1.56792972048643	1.50984150266898	1.56522285560114
7	Hila_Males_RP_gh146gluclunedited_Unknown_RigA_20231023T122508	1	Males	RP_gh146gluclunedited	0.00199992592866931	0.00259249657420096	0.349357431206252	0.00974037998592645	0.08140439242991	0.0464797600088886	0.000148142661382912	0.617495648309322	0.0669234472797304	0.236028295248324	0.454575756453465	0.0120736269027073	0.09	0.0864197530864197	0.538413242009132	0.0749287749287749	0.43872255489022	0.674731182795699	0.0333333333333333	1.03494723774053	0.367276422764228	0.101545570427024	0.98349358974359	0.452777777777778	41.380701754386	30.6730769230769	1.02704402515723	7.27586206896552	4.98855421686747	13.7775956284153	220.055555555556	0.674440298507463	5.11370143149284	0.362027737924438	1.21614457831325	37.5826086956522	4.15425069364098	0.610919221517171	1.88630916272027	1.21007433897121	1.20678097479659	1.59190730922891	1.57702496243806	1.57520396048806	1.5409506198097
8	Hila_Males_RP_gh146gluclunedited_Unknown_RigA_20231023T122508	1	Males	RP_gh146gluclunedited	0.00292581756231251	0.0149624087996741	0.167623421354765	0.000296285322765823	0.113180993296545	0.0241842894707603	0.000407392318803007	0.372060294063183	0.0810710714417985	0.266545683493204	0.68608570052961	0.00844413169882597	0.11969696969697	0.187037037037037	0.304166666666667	0.0444444444444444	0.426220362622036	0.282683982683983	0.0733333333333333	0.615563725490196	0.380034722222222	0.110552995391705	1.72486033519553	0.330434782608696	37.4380952380952	10.9488262910798	1.52686868686869	162.62	3.34649859943978	10.8872807017544	219.483333333333	1.07366482504604	4.27417102966841	0.337021668971876	0.822875816993464	32.9712121212121	3.82754690615163	0.562874546739785	1.71370609502114	1.38527685808231	1.96931117280019	1.57599774858113	1.56932296956058	1.44641097274063	1.51326666201165
9	Hila_Males_RP_gh146gluclunedited_Unknown_RigA_20231023T122508	1	Males	RP_gh146gluclunedited	0.000925891633643198	0.0149253731343284	0.124550942557683	0.00359245953853561	0.10151475871264	0.0587015295729788	0.000296285322765823	0.449983333950594	0.102662864338358	0.288359690381838	0.634198733380245	0.0258879300766638	0.0757575757575758	0.156201550387597	0.194618055555556	0.0718518518518518	0.417199391171994	0.484709480122324	0.0533333333333333	0.560165975103734	0.401739130434783	0.119490484960098	1.17933884297521	0.832142857142857	88.0433333333333	10.3486274509804	1.39026086956522	18.7863636363636	3.70275229357798	6.59876543209876	173.183333333333	0.714035087719298	3.48558951965065	0.328128358667281	0.714837819185645	28.7061728395062	4.25706912962483	0.626039579796228	1.73511499008636	1.5027574968906	1.67677728325278	1.5685953981145	1.53277905043103	1.46855545518229	1.41322445399191
10	Hila_Males_RP_gh146gluclunedited_Unknown_RigA_20231023T122508	1	Males	RP_gh146gluclunedited	0.00218510425539795	0.00674049109292248	0.263582830265546	0.00162956927521203	0.0799600014814266	0.124958334876486	0.000592570645531647	0.648161179215585	0.131661790304063	0.231843265064257	0.446539017073442	0.0327395281656235	0.0983333333333333	0.126388888888889	0.35041851304776	0.0586666666666667	0.461324786324786	0.698550724637681	0.041025641025641	1.17614247311828	0.329166666666667	0.107118412046543	1.8351598173516	0.866666666666667	34.2947368421053	7.22624113475177	1.00034516765286	15.5819444444444	5.18387096774194	2.36854166666667	33.1333333333333	0.666397306397306	2.1422469823584	0.386646122239343	2.20076452599388	24.2232323232323	3.87256440728121	0.569494767514339	1.75498032544995	0.987029427427208	1.01531628349726	1.57564204588042	1.54728213903699	1.48855230397707	1.43713295208719
1	Hila_Males_RP_gh146gluclunedited_Unknown_RigA_20231023T124336	2	Males	RP_gh146gluclunedited	0.0016295089252648	0.00407377231316199	0.258795644767054	0.00555514406340271	0.0999185245537368	0.053329383008666	0.000222205762536108	0.493222724242649	0.104325605510703	0.278720094807792	0.587289830382935	0.0194059699281535	0.183333333333333	0.0833333333333333	0.302904204594712	0.0793650793650794	0.405105105105105	0.738461538461538	0.0666666666666667	0.676727642276423	0.434722222222222	0.107299686341603	1.13677419354839	0.545833333333333	74.1904761904762	18.5410852713178	0.897482638888889	12.702688172043	3.69517345399698	12.2598958333333	120.766666666667	0.727684478371501	3.70232558139535	0.310939951504778	0.833764367816092	27.5311827956989	3.9511905574402	0.587536062346499	1.82343755871266	1.44094645192288	1.62230208535169	1.62539398295434	1.63162645223234	1.58062964029865	1.65248270193035
2	Hila_Males_RP_gh146gluclunedited_Unknown_RigA_20231023T124336	2	Males	RP_gh146gluclunedited	0.00277757203170136	0.010332567957929	0.162987926820236	0.00437004666321013	0.104955188504555	0.0151099918524554	0.000629582993852307	0.380638471224354	0.0817346863195319	0.301348048292719	0.698392711650989	0.0165913636026961	0.1	0.178846153846154	0.232120253164557	0.0836879432624113	0.460813008130081	0.242857142857143	0.0435897435897436	0.410791366906475	0.397657657657658	0.104885279711266	1.04941569282137	0.82962962962963	36.7277777777778	17.240522875817	1.22091917591125	5.11086956521739	3.9640522875817	14.3793939393939	68.4	0.700280112044818	4.42355072463768	0.276479690522244	0.487068004459309	50.0039215686274	3.98557515854381	0.592649000546794	1.65438583126651	1.48748291466072	1.55754095121676	1.58890102104839	1.62630616826055	1.475554219911	1.64724592657643
3	Hila_Males_RP_gh146gluclunedited_Unknown_RigA_20231023T124336	2	Males	RP_gh146gluclunedited	0.00211095474409303	0.0114806310643656	0.187726835049256	0.00474038960077031	0.120842900525887	0.0441448781571735	0.000222205762536108	0.460965854381157	0.0961410265906229	0.268980075549959	0.604658914154507	0.0341826531368047	0.135714285714286	0.198717948717949	0.270346666666667	0.080503144654088	0.481268436578171	0.451515151515151	0.05	0.62390977443609	0.362064156206416	0.103861003861004	1.11752224503765	0.85462962962963	54.4871794871795	16.0647058823529	1.19150641025641	16.6442307692308	3.53733333333333	9.1544061302682	86.7	0.762349397590361	3.40924369747899	0.315264663805436	0.76522633744856	23.2238095238095	4.05452020202207	0.60290102427854	1.76576027470319	1.4606136437625	1.86887168280257	1.57480753430056	1.5811317428744	1.49086066112514	1.58132910677098
4	Hila_Males_RP_gh146gluclunedited_Unknown_RigA_20231023T124336	2	Males	RP_gh146gluclunedited	0.000740685875120361	0.00444411525072217	0.238982297607585	0.0116287682393897	0.118250499962966	0.137323161247315	0.000629582993852307	0.537367602399822	0.11132508703059	0.259536330642175	0.568180134804829	0.0386638026812829	0.0833333333333333	0.0952380952380952	0.280078125	0.071689497716895	0.48599695585997	1.34347826086957	0.0566666666666667	0.764086361242759	0.447321428571429	0.109465791940019	1.06987447698745	1.0875	107.185714285714	13.4813008130081	0.909126466753585	4.68919540229885	2.74113149847095	6.34798534798535	62.7185185185185	0.68792194092827	3.56965620328849	0.343944366307236	0.767575122292103	25.394623655914	3.92082919054144	0.583021372990008	1.55045495314265	1.47168207961532	1.83508735077224	1.5667291416242	1.55924483469036	1.40140337102459	1.47361466383683
5	Hila_Males_RP_gh146gluclunedited_Unknown_RigA_20231023T124336	2	Males	RP_gh146gluclunedited	0.000555514406340271	0.00488852677579439	0.238871194726317	0.0135175172209466	0.142359825198133	0.193281979112658	0.000222205762536108	0.509147470557736	0.0873638989704466	0.279868157914229	0.540626620250352	0.0302940522924228	0.0625	0.141935483870968	0.290148448043185	0.0770042194092827	0.504461942257218	1.89094202898551	0.05	0.703942652329749	0.269292237442922	0.109808195292066	1.03312101910828	0.973809523809524	31.1095238095238	19.3933333333333	0.931351351351351	5.49426751592357	2.97483530961792	2.65934065934066	188.5	0.712	2.81214203894616	0.315103939526094	0.861347517730496	31.6654320987654	4.05097464339678	0.602373805071256	1.90206296759535	1.58304652279889	1.67943888106306	1.6146076598928	1.6028504000289	1.63738032741601	1.75078608448393
6	Hila_Males_RP_gh146gluclunedited_Unknown_RigA_20231023T124336	2	Males	RP_gh146gluclunedited	0.000740685875120361	0.00259240056292127	0.448226057329087	0.00329605214428561	0.055292200577735	0.182912376860973	0.000888823050144434	0.740871046589141	0.0851788756388416	0.206355084808533	0.334382638323087	0.0437375009258573	0.0833333333333333	0.155555555555556	0.607580321285141	0.0689922480620155	0.465109034267913	0.799190938511327	0.0571428571428571	1.50526711813394	0.29040404040404	0.0896829229035892	0.619272976680384	2.0719298245614	105.285714285714	21.6666666666667	0.77737556561086	18.484126984127	6.42672955974843	3.28260162601626	38.9948717948718	0.560633484162896	3.09201520912548	0.376328502415459	1.23615120274914	44.5185185185185	3.99011346307681	0.593323839569685	1.69691782706891	0.840396599325397	0.771320716801968	1.58332971594857	1.57830279511732	1.42305142953362	1.42803349792586
7	Hila_Males_RP_gh146gluclunedited_Unknown_RigA_20231023T124336	2	Males	RP_gh146gluclunedited	0.000444411525072217	0.00466632101325828	0.214354492259833	0.0105177394267091	0.109473372342789	0.0385526998000148	0.00018517146878009	0.496296570624398	0.0704021924301904	0.284756684690023	0.598511221391008	0.0112954595955855	0.0666666666666667	0.0954545454545455	0.257932263814617	0.078236914600551	0.441853512705531	0.444871794871795	0.0416666666666667	0.621279554937413	0.312151067323481	0.114164810690423	0.975905797101449	0.726190476190476	102.773333333333	10.137984496124	0.961892012494422	7.24305555555556	3.56216216216216	10.0619047619048	178.044444444444	0.659192200557103	4.12244224422442	0.319890077243018	0.689110707803993	44.3025641025641	3.85462687173173	0.57317718826993	1.76455690918439	1.5620765672491	1.66288855831221	1.59543487243596	1.5915699587958	1.52627736954514	1.58716455080062
8	Hila_Males_RP_gh146gluclunedited_Unknown_RigA_20231023T124336	2	Males	RP_gh146gluclunedited	0.00207392045033701	0.00911043626398045	0.275868454188579	0.00618472705725502	0.0852159099325976	0.212576846159544	0.000407377231316199	0.670320716983927	0.0590326642470928	0.234649285238131	0.428597881638397	0.0282201318420858	0.0982456140350877	0.134426229508197	0.364610866372981	0.0732456140350877	0.482389937106918	1.72372372372372	0.0458333333333333	1.11316113161132	0.308914728682171	0.103937007874016	0.897131782945736	1.20952380952381	29.0888888888889	8.23388888888889	0.983186274509804	11.3715555555556	5.03818565400844	5.86030303030303	28.6095238095238	0.580591497227357	4.91520467836257	0.371770884621697	1.21118881118881	40.1283333333333	3.92588695835493	0.583773455417366	1.85170548390482	1.15958394321465	1.14865830190926	1.57457201822793	1.55401139208555	1.49129452999182	1.67084335731152
9	Hila_Males_RP_gh146gluclunedited_Unknown_RigA_20231023T124336	2	Males	RP_gh146gluclunedited	0.00399970372564995	0.00781423598251981	0.235501073994519	0.0132212428708985	0.107473520479964	0.156766165469225	0.000407377231316199	0.582549440782164	0.144989260054811	0.245463299014888	0.47870528109029	0.0355529220057774	0.163636363636364	0.13525641025641	0.359265536723164	0.0798657718120805	0.467310789049919	0.916233766233766	0.0366666666666667	1.07887517146776	0.669230769230769	0.110026560424967	1.25617103984451	1.06666666666667	37.2222222222222	9.13006535947712	1.19111488398415	5.08310810810811	3.78656957928803	4.98344226579521	46.5851851851852	0.806941580756014	3.94295532646048	0.369622986214914	1.32641325536062	23.7931034482759	3.93155680653284	0.584616553269553	1.63893214297807	1.31349570753507	1.34046352125858	1.6094550213234	1.58435952054436	1.61954731497642	1.56776053793727
10	Hila_Males_RP_gh146gluclunedited_Unknown_RigA_20231023T124336	2	Males	RP_gh146gluclunedited	0.00281460632545737	0.00548107547589068	0.356936523220502	0.00851788756388416	0.0896229908895637	0.113250870305903	0.000481445818828235	0.605806977260944	0.124250055551441	0.22627953484927	0.474001925783275	0.0301829494111547	0.180952380952381	0.133333333333333	0.451851851851852	0.0766666666666667	0.474509803921569	0.717840375586854	0.0433333333333333	1.05671834625323	0.545528455284553	0.0950381085705398	0.804968553459119	0.799019607843137	62.9897435897436	22.6435185185185	0.820516431924883	8.76127946127946	4.86252465483235	5.03498817966903	89.8111111111111	0.719288025889968	3.88790849673203	0.357983193277311	0.924007561436673	25.3565656565657	3.86394987836086	0.574563505260841	1.63590074041263	1.19626549294699	1.30526342917144	1.57808820647734	1.57884563948332	1.46521298183611	1.54807687005668
1	Hila_Males_RP_gh146gluclunedited_Unknown_RigA_20231023T130251	3	Males	RP_gh146gluclunedited	0.0012221316939486	0.00555514406340271	0.372231686541738	0.00740685875120361	0.0961780608843789	0.113473076068439	0.000814754462632398	0.548588993407896	0.179801496185468	0.250944374490778	0.51144359677061	0.0267757943856011	0.1	0.128205128205128	0.44552304964539	0.0701754385964912	0.465412186379928	0.418579234972678	0.0407407407407407	0.85132183908046	0.627260981912145	0.0996763754045307	0.985724482512491	0.860714285714286	47.84	19.4508771929825	0.784021304926764	7.66631205673759	3.83441441441441	2.68079561042524	32.7450980392157	0.733793897524467	2.8579766536965	0.330198675496689	0.965593705293276	26.3777777777778	3.71796070491075	0.546758928861072	1.69277537213133	1.37101082384109	1.42384257679187	1.58383468575953	1.56122040524825	1.51346940263638	1.53736478117961
2	Hila_Males_RP_gh146gluclunedited_Unknown_RigA_20231023T130251	3	Males	RP_gh146gluclunedited	0.000407377231316199	0.0038886008443819	0.311680616250648	0.0109251166580253	0.0749574105621806	0.0865121102140582	0.000259240056292126	0.535626990593289	0.0576623953781201	0.257425375898082	0.531849492630176	0.0124435227020221	0.0733333333333333	0.112903225806452	0.363856463467358	0.0756410256410256	0.355087719298246	0.884848484848485	0.0466666666666667	0.73941717791411	0.326415094339623	0.100914634146341	0.944181459566075	0.509090909090909	148.6	23.8877777777778	0.825411255411255	6.81963824289406	4.41269841269841	8.11609195402299	208.566666666667	0.665437788018433	5.34725738396625	0.324415395787945	0.865942028985507	33.3412698412698	4.01891835349233	0.591017406728703	1.67168318057627	1.35238405536221	1.54328496183968	1.57866514706039	1.5667050484982	1.41702601699384	1.49798229337503
3	Hila_Males_RP_gh146gluclunedited_Unknown_RigA_20231023T130251	3	Males	RP_gh146gluclunedited	0.00159247463150878	0.0112584253018295	0.20117028368269	0.00844381897637212	0.0679949633360492	0.0412191689504481	0.00103696022516851	0.742944967039479	0.0684393748611214	0.200022220576254	0.307606843937486	0.00966595067032072	0.0843137254901961	0.220289855072464	0.362859051436206	0.0745098039215686	0.387341772151899	0.386458333333333	0.0444444444444444	1.76904761904762	0.380246913580247	0.098648401826484	0.627815570672713	0.435	20.7395833333333	7.61481481481482	1.46104417670683	4.2996699669967	2.56645435244161	7.68842105263158	20.0566666666667	0.646242263483643	5.16604554865424	0.42733918128655	0.968484848484849	27.1157894736842	4.15620360788089	0.611206414788623	1.55598229624897	0.935577977160264	0.924056477341694	1.56045056464121	1.54162228841139	1.43129051002994	1.44640219204533
4	Hila_Males_RP_gh146gluclunedited_Unknown_RigA_20231023T130251	3	Males	RP_gh146gluclunedited	0.00129620028146063	0.00733279016369158	0.251092511665803	0.00244426338789719	0.065587734241908	0.148877860899193	0.000703651581364343	0.715132212428709	0.137767572772387	0.206058810458485	0.363380490334049	0.0322198355677357	0.0833333333333333	0.178378378378378	0.338323353293413	0.0785714285714286	0.468518518518519	0.91156462585034	0.0452380952380952	1.61725293132328	0.53448275862069	0.103037037037037	0.797723577235772	1.31818181818182	31.4435897435897	11.2240740740741	1.03393303348326	12.1641975308642	5.29466666666667	3.98721461187215	27.9589743589744	0.677665827036104	2.63030303030303	0.429757272558829	0.98198859005705	22.6269841269841	3.81984242133916	0.561741534263909	1.61566009692237	0.881097991174251	0.90368902199784	1.57488049462708	1.56629503502729	1.55523344557169	1.648060112243
5	Hila_Males_RP_gh146gluclunedited_Unknown_RigA_20231023T130251	3	Males	RP_gh146gluclunedited	0.00118509740019258	0.00733279016369158	0.230723650099993	0.00711058440115547	0.117398711206577	0.0524035256647656	0.000222205762536108	0.417561662099104	0.0879564476705429	0.286497296496556	0.645285534404859	0.0137397229834827	0.0888888888888889	0.0970588235294118	0.213210130047912	0.0744186046511628	0.429539295392954	0.481292517006803	0.0333333333333333	0.508570139828597	0.380608974358974	0.113547629531777	0.989437819420784	0.386458333333333	62.6272727272727	11.7791044776119	0.744193216855087	9.98039215686275	3.23714285714286	7.20481099656357	52.7333333333333	0.742908762420958	3.84605475040258	0.315697503671072	0.563936291240046	25.8741935483871	3.82208213728613	0.562070904257114	1.66676924129785	1.55602812734557	1.88976466048286	1.56680536408463	1.52109787942126	1.4700487391082	1.46445001134162
6	Hila_Males_RP_gh146gluclunedited_Unknown_RigA_20231023T130251	3	Males	RP_gh146gluclunedited	0.000999925931412488	0.00685134434486334	0.168135693652322	0.0116287682393897	0.102140582179098	0.0439597066883935	0.000111102881268054	0.452262795348493	0.107658691948745	0.303903414561884	0.635656618028294	0.0212947189097104	0.09	0.150406504065041	0.206176203451408	0.0712018140589569	0.4217125382263	0.565238095238095	0.05	0.420523415977961	0.372692307692308	0.110295698924731	0.816167379933428	0.638888888888889	96.1666666666667	21.6583333333333	1.05288767621646	6.037899543379	3.71996927803379	11.0106280193237	312	0.5427438814202	3.12226512226512	0.285666263278204	0.495	26.3758620689655	4.13073668828235	0.607461279542115	1.74556654098068	1.63446483384464	1.53251590982827	1.57174913098467	1.5636669029665	1.41929350356594	1.44713362536929
7	Hila_Males_RP_gh146gluclunedited_Unknown_RigA_20231023T130251	3	Males	RP_gh146gluclunedited	0.00192578327531294	0.00618472705725502	0.237574994444856	0.0100733279016369	0.0875490704392267	0.0702170209614103	0.000222205762536108	0.533330864380416	0.0847344641137694	0.286201022146508	0.55673653803422	0.0280719946670617	0.108333333333333	0.15462962962963	0.248354626403407	0.0768361581920904	0.458139534883721	0.518032786885246	0.04	0.593366295838484	0.302645502645503	0.116140667267809	0.943691148775895	0.842222222222222	52.0311111111111	22.3828571428571	0.826434108527132	6.86068376068376	4.80701754385965	5.88815426997245	161.808333333333	0.549917491749175	3.28964143426295	0.322883776875658	0.786037735849057	23.5551724137931	3.99788415491446	0.587924142222517	1.78536849846576	1.59344283655033	1.48597526150517	1.58048256142939	1.59001380690222	1.56366632530372	1.636037784602
8	Hila_Males_RP_gh146gluclunedited_Unknown_RigA_20231023T130251	3	Males	RP_gh146gluclunedited	0.00140730316272869	0.00722168728242352	0.241056218057922	0.00711058440115547	0.0954373750092586	0.138841567291312	0.000222205762536108	0.617213539737797	0.096400266646915	0.224205614398933	0.45452188726761	0.014406340271091	0.0904761904761905	0.147727272727273	0.368364459535937	0.0853333333333333	0.485310734463277	0.946717171717172	0.04	1.08714938030007	0.423252032520325	0.100698602794411	1.04362244897959	0.480246913580247	23.9589743589744	9.08294573643411	1.17097505668934	6.64684684684685	4.63200757575758	5.34910941475827	24.4916666666667	0.706535947712418	3.99705882352941	0.380213013812614	1.13921568627451	28.2551282051282	4.0024594635027	0.588596981722842	1.78345401255648	1.07783982760858	1.26225711150955	1.58533273981964	1.57149997960256	1.45155190821354	1.46845932288435
9	Hila_Males_RP_gh146gluclunedited_Unknown_RigA_20231023T130251	3	Males	RP_gh146gluclunedited	0.00118509740019258	0.00892526479520036	0.230057032812384	0.00414784090067402	0.13476779497815	0.0571068809717799	0.000481445818828235	0.399933338271239	0.0813273090882157	0.286423227909044	0.655581068069032	0.0157025405525517	0.0761904761904762	0.133888888888889	0.285215794306703	0.0777777777777778	0.489112903225806	0.597674418604651	0.0393939393939394	0.523207364341085	0.358823529411765	0.103993545784591	1.23444909344491	0.831372549019608	23.9102564102564	13.0050847457627	0.980505747126437	16.7503546099291	3.15209176788124	6.83725490196078	87.1533333333333	0.817709849587579	4.08045977011494	0.292265267688997	0.683018867924528	52.5666666666667	3.88816191482112	0.571788518630147	1.72855218669403	1.59159265056492	1.85130371908656	1.59570815461313	1.56556707508561	1.5268590980941	1.50695276764914
10	Hila_Males_RP_gh146gluclunedited_Unknown_RigA_20231023T130251	3	Males	RP_gh146gluclunedited	0.000481445818828235	0.00936967632027257	0.181097696466928	0.00999925931412488	0.0795496629879268	0.0298126064735945	0.000296274350048145	0.459743722687208	0.0787719428190504	0.283978964521147	0.617546848381601	0.0136286201022147	0.0619047619047619	0.145402298850575	0.211139896373057	0.075	0.367179487179487	0.319444444444444	0.0380952380952381	0.472374429223744	0.358080808080808	0.1109375	0.806724721819062	0.471794871794872	132.661111111111	13.8157894736842	0.987332468655426	7.22268907563025	4.17920962199313	9.2995983935743	79.2388888888889	0.587352380952381	4.24060913705584	0.312187002460559	0.515455426356589	30.768	4.00216942074661	0.588554328376228	1.71001545014769	1.54821109872175	1.61222462817721	1.56795550833222	1.53817722549902	1.50778768564109	1.54865609308635
1	Hila_Males_RP_gh146gluclunedited_Unknown_RigA_20231023T131743	4	Males	RP_gh146gluclunedited	0.00111102881268054	0.00433301236945411	0.316865417376491	0.00707355010739945	0.0858084586326939	0.141878379379305	0.000703651581364343	0.664506332864232	0.0892526479520035	0.250129620028146	0.411228797866825	0.0223687134286349	0.0666666666666667	0.0906976744186046	0.388027210884354	0.0715355805243446	0.410815602836879	0.845695364238411	0.0395833333333333	1.20828282828283	0.349275362318841	0.110576293385724	0.813479853479853	1.11851851851852	41.252380952381	18.7238095238095	0.866802906448683	4.53181818181818	4.2458110516934	4.15	28.8022222222222	0.643589743589744	3.51950509461426	0.362571662571663	1.12606461086637	37.2725490196078	3.96227550851789	0.589184377813145	1.7013074301303	1.2490185924322	1.16950179268858	1.56504803720607	1.55011277163015	1.42588044890331	1.47227424168341
2	Hila_Males_RP_gh146gluclunedited_Unknown_RigA_20231023T131743	4	Males	RP_gh146gluclunedited	0.00174061180653285	0.00377749796311384	0.349714835938079	0.00885119620768832	0.105029257092067	0.116028442337605	0.000370342937560181	0.605177394267091	0.0708095696615066	0.253647877934968	0.472298348270498	0.0219243019035627	0.130555555555556	0.0918918918918919	0.355668549905838	0.0724242424242424	0.418289085545723	0.791161616161616	0.0333333333333333	0.845807453416149	0.312418300653595	0.104580852038479	0.757754010695187	0.680459770114943	76.8272727272727	15.7824074074074	0.692609351432881	7.19051987767584	3.57792592592593	5.66793893129771	16.7555555555556	0.585795749092794	4.04564860426929	0.340757714634892	0.877738095238095	29.5678571428571	3.92846799562996	0.584157251758062	1.66700448531821	1.38026485359463	1.33775891587698	1.57514120951765	1.54007437600901	1.44214172722737	1.40955983001327
3	Hila_Males_RP_gh146gluclunedited_Unknown_RigA_20231023T131743	4	Males	RP_gh146gluclunedited	0.000111102881268054	0.00262943485667728	0.271276201762832	0.00918450485149248	0.096363232353159	0.124768535664025	0.000111102881268054	0.621546552107251	0.0560699207466114	0.237797200207392	0.453892304273757	0.00870305903266425	0.05	0.0816091954022988	0.391920813269128	0.0731563421828909	0.442517006802721	1.20752688172043	0.0333333333333333	0.993664890467732	0.300396825396825	0.104051207259763	0.794811932555123	0.356060606060606	74.6666666666667	20.2488095238095	1.08472668810289	3.13482142857143	3.25316239316239	7.3945652173913	97.4166666666667	0.63938315539739	4.74890219560878	0.366439688715953	0.978752436647173	34.1238095238095	4.03401381545811	0.599851755598736	1.7573482393482	1.18539215128387	1.18361905267808	1.56810805694904	1.57771045882187	1.56111037201304	1.61047994145082
4	Hila_Males_RP_gh146gluclunedited_Unknown_RigA_20231023T131743	4	Males	RP_gh146gluclunedited	0.000888823050144434	0.00366639508184579	0.181393970816977	0.0121842826457299	0.118361602844234	0.0219613361973187	0.000148137175024072	0.37304644100437	0.0542922746463225	0.338826753573809	0.67550551810977	0.00792533886378787	0.0666666666666667	0.126923076923077	0.196470116325712	0.0783333333333333	0.408173690932312	0.470634920634921	0.0444444444444444	0.364963768115942	0.334703196347032	0.116001014327374	0.866096866096866	0.324242424242424	61.6454545454545	34.5173333333333	0.916506024096385	6.28729016786571	3.08346153846154	21.0626016260163	67.7666666666667	0.647007616974973	5.89310344827586	0.259576357179097	0.449786019971469	39.1714285714286	4.0860898328272	0.607595380651215	1.78387335704782	1.98208170119002	2.18152372119495	1.59164254611379	1.58725676568701	1.47532423531573	1.52987289108791
5	Hila_Males_RP_gh146gluclunedited_Unknown_RigA_20231023T131743	4	Males	RP_gh146gluclunedited	0.000296274350048145	0.00733279016369158	0.32049477816458	0.00911043626398045	0.0904007110584401	0.096363232353159	0.000111102881268054	0.573142730168136	0.0866232130953263	0.2695355899563	0.513073105695874	0.0167024664839641	0.0380952380952381	0.0904109589041096	0.322309124767225	0.071304347826087	0.449539594843462	0.563203463203463	0.0333333333333333	0.766518078256563	0.389833333333333	0.104885430177259	0.778752107925801	0.536904761904762	145.8	11.9300925925926	0.71096196868009	7.37280701754386	4.57777777777778	3.70893246187364	171.633333333333	0.601488095238095	4.15762144053601	0.317373125720877	0.772972972972973	31.8827160493827	3.91952677175765	0.582827705285898	1.67589874140553	1.39168461041445	1.49445346107532	1.57992696558853	1.56672082379919	1.45463246640585	1.38473025017714
6	Hila_Males_RP_gh146gluclunedited_Unknown_RigA_20231023T131743	4	Males	RP_gh146gluclunedited	0.000333308643804163	0.00455521813199022	0.338974890748833	0.00340715502555366	0.0794385601066588	0.277831271757648	0.00114806310643656	0.74627805347752	0.177912747203911	0.190800681431005	0.313791570994741	0.0570328123842678	0.05	0.170833333333333	0.455373134328358	0.0713178294573643	0.541666666666667	3.04959349593496	0.0607843137254902	1.7912	0.664453665283541	0.0896311760612387	0.675677830940989	1.97435897435897	72.3866666666667	16.5057971014493	0.908619830592925	10.5325396825397	4.83944020356234	6.8477366255144	25.2458333333333	0.643761140819964	3.10847222222222	0.413107049608355	1.40927258193445	33.896	4.02528741048812	0.598554152372572	1.57620633922182	0.831009859655349	0.832811811880275	1.55785744859952	1.56472684375046	1.41772473477245	1.57497725407251
7	Hila_Males_RP_gh146gluclunedited_Unknown_RigA_20231023T131743	4	Males	RP_gh146gluclunedited	0.000666617287608325	0.00214798903784905	0.339234130805126	0.00966595067032072	0.092289460039997	0.0529960743648619	0.000740685875120361	0.756129175616621	0.0468483816013629	0.212650914747056	0.305088511962077	0.00414784090067402	0.0857142857142857	0.0604166666666667	0.382144347100542	0.0790909090909091	0.45391621129326	0.441666666666667	0.0444444444444444	1.69717373233583	0.277412280701754	0.102682403433476	0.660096153846154	0.287179487179487	129.288888888889	10.7430107526882	0.776315789473684	3.27278287461774	3.84304029304029	6.97289719626168	41.1285714285714	0.582	5.37152317880795	0.412757201646091	1.26827309236948	63.1472222222222	3.89804018243093	0.579632681937175	1.64502497981342	1.07067512906075	0.994192982683424	1.57312095610759	1.57943974071368	1.45827513483926	1.55728775971078
8	Hila_Males_RP_gh146gluclunedited_Unknown_RigA_20231023T131743	4	Males	RP_gh146gluclunedited	0.000629582993852307	0.00907340197022443	0.226168431968002	0.0139619287460188	0.111251018443078	0.0579216354344123	0.000296274350048145	0.44652247981631	0.0729205244055996	0.306977260943634	0.619768906006962	0.00751796163247167	0.113333333333333	0.131720430107527	0.207721088435374	0.0816017316017316	0.474565560821485	0.585767790262172	0.0533333333333333	0.52467362924282	0.305271317829457	0.111321514907333	0.892533333333333	0.356140350877193	212.133333333333	8.86502732240437	0.742696629213483	5.44705882352941	3.83492063492064	9.20719696969697	120	0.684357298474946	3.92757009345794	0.284428321913207	0.580929487179487	45.9740740740741	4.08094807592031	0.606830809172644	1.74932825343211	1.76864863803623	2.15475090149765	1.58402986467474	1.58366724867336	1.4003261711986	1.53204506208013
9	Hila_Males_RP_gh146gluclunedited_Unknown_RigA_20231023T131743	4	Males	RP_gh146gluclunedited	0.000481445818828235	0.00670320716983927	0.201614695207762	0.0112584253018295	0.10714021183616	0.0223316791348789	0.000444411525072217	0.429375601807274	0.0481816161765795	0.304570031849493	0.623805644026368	0.00362936078808977	0.0722222222222222	0.131159420289855	0.220494127176995	0.0723809523809524	0.413876967095851	0.271621621621622	0.0363636363636364	0.484901714763697	0.281601731601732	0.113465783664459	0.886993154291732	0.296969696969697	83.7466666666667	16.8525925925926	0.902554744525547	6.19328537170264	3.4941091954023	10.1196347031963	75.78	0.676046901172529	5.4557734204793	0.292298136645963	0.569040084388186	65.6066666666667	4.07538298700097	0.60600328886383	1.62061712797775	1.70450688807881	2.06969906986689	1.59467636859761	1.59289724232096	1.48479888436407	1.50492846689939
10	Hila_Males_RP_gh146gluclunedited_Unknown_RigA_20231023T131743	4	Males	RP_gh146gluclunedited	0.000407377231316199	0.00618472705725502	0.268831938374935	0.00640693281979113	0.0685875120361455	0.128583067920895	0.000148137175024072	0.552292422783498	0.168209762239834	0.238352714613732	0.509925190726613	0.0285164061921339	0.0523809523809524	0.146491228070175	0.334208103130755	0.0711934156378601	0.371887550200803	0.781981981981982	0.0666666666666667	0.923977695167286	0.558671586715867	0.0992291088498304	1.08759873617694	0.987179487179487	119.333333333333	19.5279279279279	0.890179806362379	7.79	4.3610101010101	4.60249433106576	300.266666666667	0.783054003724395	2.79234567901235	0.349467838963443	0.985431512272367	34.6706666666667	3.99191200596252	0.593591280177693	1.66838227855398	1.20521720845269	1.50635098224138	1.57974647043303	1.57899378887699	1.53781233651168	1.66820136436555
1	Hila_Males_RP_gh146gluclunedited_Unknown_RigA_20231023T133248	5	Males	RP_gh146gluclunedited	0.00114806310643656	0.00703651581364343	0.182764239685949	0.0065550699948152	0.11932449448189	0.0740685875120361	0.000259240056292126	0.42215391452485	0.104807051329531	0.300088882305014	0.636471372490927	0.00670320716983927	0.129166666666667	0.162393162393162	0.251529051987768	0.0808219178082192	0.46695652173913	0.854700854700855	0.0388888888888889	0.562080867850099	0.428787878787879	0.116573154941735	1.23462643678161	0.317543859649123	48.1761904761905	22.6605263157895	1.1572741194487	11.1712962962963	3.34235807860262	9.12337662337662	151.833333333333	0.802518518518519	3.62222222222222	0.303252734599885	0.722390208783297	48.5	3.94703090704392	0.58044572339521	1.70161947696189	1.64560733956579	2.0069398216816	1.59648046591983	1.57866987888634	1.46134489361673	1.50483138188879
2	Hila_Males_RP_gh146gluclunedited_Unknown_RigA_20231023T133248	5	Males	RP_gh146gluclunedited	0.00411080660691801	0.00748092733871565	0.326198059403007	0.0084067846826161	0.0899562995333679	0.053218280127398	0.000481445818828235	0.56640248870454	0.0581808754907044	0.265943263461966	0.512517591289534	0.00896229908895637	0.112121212121212	0.143262411347518	0.387846763540291	0.0796491228070175	0.381918238993711	0.855357142857143	0.0481481481481481	0.765465465465465	0.37673860911271	0.108310708898944	1.02057522123894	0.620512820512821	24.571875	18.3760869565217	0.834700176366843	8.40496453900709	3.75055292259084	13.0551515151515	66.4041666666667	0.62015037593985	6.14130434782609	0.332065791459182	1.00428677014043	69.2194444444444	3.86339345689208	0.568146098335351	1.76436987755735	1.48700553727186	1.45777276776018	1.59152521932893	1.57751041716343	1.57375878075606	1.56128701789563
3	Hila_Males_RP_gh146gluclunedited_Unknown_RigA_20231023T133248	5	Males	RP_gh146gluclunedited	0.000814754462632398	0.00651803570105918	0.236834308569736	0.0117028368269017	0.0858454929264499	0.0294792978297904	0.000333308643804163	0.494407821642841	0.0713280497740908	0.305088511962077	0.600103696022517	0.0134804829271906	0.0666666666666667	0.108641975308642	0.242234848484848	0.0780246913580247	0.375080906148867	0.304980842911877	0.0428571428571429	0.497762863534676	0.391463414634146	0.111990212071778	0.947602339181287	0.577777777777778	84.32	16.0377358490566	0.807015547971179	6.54975124378109	4.04422764227642	8.15697674418605	119.894444444444	0.539828294139604	5.09120654396728	0.288385692914457	0.665787932044523	25.7083333333333	4.00834552740538	0.58946257935823	1.69946808282108	1.60840986895646	1.76009755908301	1.59356110843399	1.58142303213763	1.489434133208	1.55792578018061
4	Hila_Males_RP_gh146gluclunedited_Unknown_RigA_20231023T133248	5	Males	RP_gh146gluclunedited	0.000629582993852307	0.010258499370417	0.241574698170506	0.00525886971335457	0.115806236575069	0.0641433967854233	0.000666617287608325	0.482223538997111	0.069698540848826	0.29427449818532	0.606473594548552	0.00725872157617954	0.0566666666666667	0.12648401826484	0.303677839851024	0.0696078431372549	0.445441595441595	0.302268760907504	0.0666666666666667	0.541188694929343	0.37120315581854	0.113384703196347	1.26945736434109	0.435555555555556	76.7333333333333	10.3666666666667	0.984522144522144	13.2248756218905	3.38354792560801	3.08228070175439	64.05	0.612983770287141	4.96349206349206	0.304996431120628	0.858818958818959	40.7952380952381	3.88192114668357	0.57087075860712	1.53628692951666	1.6293696457254	1.75334727097329	1.57027066565814	1.57864695217648	1.52909694699677	1.59484475898352
5	Hila_Males_RP_gh146gluclunedited_Unknown_RigA_20231023T133248	5	Males	RP_gh146gluclunedited	0.00170357751277683	0.00381453225686986	0.232427227612769	0.0106658766017332	0.0915117398711207	0.0247759425227761	0.000333308643804163	0.437708317902378	0.0711799125990667	0.317754240426635	0.665543293089401	0.00988815643285683	0.0807017543859649	0.0858333333333333	0.203898635477583	0.08	0.420238095238095	0.285897435897436	0.05	0.397143817204301	0.421491228070175	0.117453798767967	0.870687984496124	0.741666666666667	45.3388888888889	21.6726495726496	0.703056910569106	7.49495798319328	4.15059829059829	9.24848484848485	64.7533333333333	0.543155062226707	5.50684326710817	0.285538208709943	0.471470160116448	45.7484848484848	3.94778117859788	0.580556057447599	1.77298736313754	1.73925665637402	1.73177054314061	1.61490520929567	1.60141336843495	1.59772305428454	1.64054883041073
6	Hila_Males_RP_gh146gluclunedited_Unknown_RigA_20231023T133248	5	Males	RP_gh146gluclunedited	0.00129620028146063	0.00248129768165321	0.244648544552255	0.00555514406340271	0.096326198059403	0.0980297755721798	0.000814754462632398	0.503333086438042	0.0729575586993556	0.281275461076957	0.584327086882453	0.012221316939486	0.0686274509803921	0.139583333333333	0.287843137254902	0.0793650793650794	0.425	0.580482456140351	0.0611111111111111	0.637177684013127	0.440715883668904	0.111674753712689	1.11900709219858	0.523809523809524	43.7083333333333	37.3511111111111	0.920767888307155	12.5661290322581	3.45172413793103	4.53907284768212	36.1454545454545	0.662910798122066	5.3795045045045	0.318078846719623	0.736389481165601	43.4266666666667	3.94450542417228	0.580074328854129	1.64280481932843	1.49290763628644	1.52606204749467	1.6034510201978	1.61649671097562	1.56011639451647	1.63215553739996
7	Hila_Males_RP_gh146gluclunedited_Unknown_RigA_20231023T133248	5	Males	RP_gh146gluclunedited	0.000999925931412488	0.00936967632027257	0.365269239315606	0.0132212428708985	0.0981408784534479	0.0314791496926154	0.000333308643804163	0.549774090808088	0.045144804088586	0.288126805421821	0.547218724538923	0.00774016739500778	0.06	0.165359477124183	0.405384299219071	0.07	0.365013774104683	0.534591194968553	0.0428571428571429	0.676926584587323	0.383333333333333	0.117558174675128	1.04794326241135	0.435416666666667	41.3666666666667	11.858	0.72716049382716	5.23806706114398	3.37593360995851	16.1820512820513	140.111111111111	0.587397260273973	7.93873015873016	0.323446712018141	0.893390191897655	47.7466666666667	3.92383683638249	0.577034830640473	1.62908055082534	1.68269508169043	1.57167526373042	1.57197657425673	1.57328668555991	1.54370712945292	1.59211469180782
8	Hila_Males_RP_gh146gluclunedited_Unknown_RigA_20231023T133248	5	Males	RP_gh146gluclunedited	0.00125916598770461	0.0114806310643656	0.185652914598919	0.0115546996518776	0.117917191319162	0.0371824309310421	0.00018517146878009	0.425524035256648	0.0822531664321161	0.32719798533442	0.651914672987186	0.016480260721428	0.0809523809523809	0.143518518518519	0.182224645583424	0.0753623188405797	0.354960981047938	0.507070707070707	0.0416666666666667	0.381474103585657	0.329037037037037	0.125532821824382	0.798321995464853	0.529761904761905	56.0051282051282	12.1816901408451	0.823762736535662	5.78637469586375	2.64642058165548	11.1389743589744	245.022222222222	0.547756729810568	3.62916666666667	0.290703624733475	0.45772025431426	29.7679012345679	4.06177275559218	0.597319524703792	1.70107987856751	1.86230555762722	2.07174764270168	1.5575942821807	1.57907309422926	1.46502080650709	1.53261796112437
9	Hila_Males_RP_gh146gluclunedited_Unknown_RigA_20231023T133248	5	Males	RP_gh146gluclunedited	0.000999925931412488	0.0135545515147026	0.219946670616991	0.00444411525072217	0.112213910080735	0.0752166506184727	0.000555514406340271	0.467594992963484	0.109028960817717	0.273461225094437	0.611065846974298	0.0138508258647508	0.0642857142857143	0.167123287671233	0.286908212560386	0.0784313725490196	0.450892857142857	0.463698630136986	0.05	0.691078270388615	0.35047619047619	0.110176066845718	1.47058823529412	0.429885057471264	30.725641025641	10.4407407407407	1.0137397194001	13.162	3.16995515695067	4.06850574712644	74.1851851851852	0.821217105263158	2.79928315412186	0.324675324675325	0.93065236818588	27.4678571428571	3.94755574463003	0.580522905393401	1.75122418622002	1.41747638941295	1.74242776038231	1.57812702147197	1.56825434510768	1.44870059640814	1.51405038675739
10	Hila_Males_RP_gh146gluclunedited_Unknown_RigA_20231023T133248	5	Males	RP_gh146gluclunedited	0.00203688615658099	0.0128138656395823	0.135434412265758	0.0111473224205614	0.169172653877491	0.0104436708391971	0.000407377231316199	0.315347011332494	0.0816976520257759	0.331271757647582	0.715761795422561	0.0120731797644619	0.114583333333333	0.118900343642612	0.209090909090909	0.0754385964912281	0.460020140986908	0.241025641025641	0.0458333333333333	0.400329102021627	0.379037800687285	0.120813074014046	0.846561541830924	0.493939393939394	34.8488888888889	8.890625	1.35967926689576	6.41717171717172	2.29838383838384	20.4210526315789	86.0714285714286	0.901224105461394	4.23229706390328	0.277111201189029	0.369868421052632	35.9634920634921	3.88264833389193	0.570977697902792	1.71563599582115	1.98932920165297	2.2953405517333	1.61135162086864	1.57117919054911	1.50838075051464	1.53958681603588
1	Hila_Males_RP_gh146gluclunedited_Unknown_RigA_20231029T093813	6	Males	RP_gh146gluclunedited	0.00137026886897267	0.0065550699948152	0.376564698911192	0.00648100140730316	0.0969187467594993	0.0555884749277831	0.000222205762536108	0.465076660988075	0.0958077179468187	0.261536182505	0.590734019702244	0.016332123546404	0.0725490196078431	0.115686274509804	0.363272597356199	0.0767543859649123	0.433996683250415	0.410109289617486	0.0666666666666667	0.751526032315978	0.444501718213058	0.108579335793358	1.13611111111111	0.397297297297297	41.6708333333333	16.816	0.63412017167382	11.0875555555556	4.074	6.76666666666667	235.533333333333	0.899220623501199	4.18117443868739	0.339501615136133	0.817273376159886	23.2537037037037	3.70338280219984	0.550687423786488	1.66714626328695	1.39286152517771	1.95653500374071	1.55061196213846	1.55099064736894	1.42786986337166	1.41903079665009
2	Hila_Males_RP_gh146gluclunedited_Unknown_RigA_20231029T093813	6	Males	RP_gh146gluclunedited	0.00196281756906896	0.00362936078808977	0.310532553144212	0.00214798903784905	0.125249981482853	0.124138952670173	0.000629582993852307	0.525257388341604	0.109621509517813	0.275979557069847	0.563032367972743	0.0145544774461151	0.117777777777778	0.130666666666667	0.329988193624557	0.0568627450980392	0.507807807807808	0.938935574229692	0.0708333333333333	0.752813163481953	0.40771349862259	0.110155210643016	1.34420866489832	0.42258064516129	38.8666666666667	32.2986111111111	0.765602836879433	22.8575757575758	3.4763197586727	5.80706214689266	83.0666666666667	0.714619883040936	3.26390041493776	0.320644779650991	1.05948581560284	27.7344444444444	3.77344837445373	0.56110606845312	1.75982132328704	1.3854245116466	1.57970058581402	1.577409725485	1.57032005523682	1.46406463392481	1.5593267257464
3	Hila_Males_RP_gh146gluclunedited_Unknown_RigA_20231029T093813	6	Males	RP_gh146gluclunedited	0.00148137175024072	0.00803644174505592	0.145581808754907	0.000148137175024072	0.143804162654618	0.115361825049996	0.00111102881268054	0.408821568772683	0.215946966891341	0.278757129101548	0.643804162654618	0.0592178357158729	0.102564102564103	0.114814814814815	0.29512012012012	0.0333333333333333	0.534848484848485	0.478494623655914	0.0625	0.74789972899729	0.681988304093567	0.114305239179954	2.17844611528822	1.066	53.7416666666667	12.389247311828	1.76493604213695	28	2.85172890733057	2.79861111111111	46.1711111111111	1.1152749490835	2.46349765258216	0.32879064114251	1.01911949685535	16.8210884353742	3.9081124134879	0.581130407467802	1.75449205500389	1.36906574613934	1.86646920740309	1.56698887997538	1.55701370149642	1.50613596623987	1.51930773771003
4	Hila_Males_RP_gh146gluclunedited_Unknown_RigA_20231029T093813	6	Males	RP_gh146gluclunedited	0.000296274350048145	0.0049255610695504	0.371713206429153	0.00292570920672543	0.0784386341752463	0.0622546478038664	7.40685875120361e-05	0.636323235315903	0.0969187467594993	0.228390489593363	0.439189689652618	0.0145544774461151	0.0444444444444444	0.134343434343434	0.531058201058201	0.0731481481481482	0.44125	0.554785478547855	0.0666666666666667	1.27274074074074	0.479304029304029	0.0988301282051282	0.98825	0.284782608695652	47.6	10.096875	0.926338102808691	21.6047619047619	5.00083857442348	7.73166666666667	NaN	0.761915367483296	4.38213627992633	0.366570466570467	1.20367585630744	18.1844444444444	3.81403829445967	0.567141728192772	1.74523985545297	1.09604801227934	1.27994292912034	1.57342411486638	1.5759927764422	1.54034498076621	1.49291446326327
5	Hila_Males_RP_gh146gluclunedited_Unknown_RigA_20231029T093813	6	Males	RP_gh146gluclunedited	0.000851788756388416	0.00544404118213466	0.221131768017184	0.000296274350048145	0.109547440930301	0.0578475668469002	0.000222205762536108	0.472039108214206	0.090141471002148	0.271572476112881	0.578438634175246	0.0121842826457299	0.191666666666667	0.188461538461538	0.357330939557151	0.0533333333333333	0.518947368421053	0.58501872659176	0.05	0.870628415300546	0.399671592775041	0.108685341633319	1.85278766310795	0.57719298245614	25.3444444444444	35.308	1.28950839328537	205.45	4.25291005291005	7.73825757575758	26.3888888888889	1.00458590006845	4.06765676567657	0.324644128113879	1.38833333333333	39.7111111111111	3.78705672207614	0.563129609171004	1.75667242773764	1.44221520049516	1.45224614522977	1.60134368460362	1.57160431207021	1.52291136550295	1.62818123355324
6	Hila_Males_RP_gh146gluclunedited_Unknown_RigA_20231029T093813	6	Males	RP_gh146gluclunedited	0.00096289163765647	0.00611065846974298	0.59040071105844	0.00255536626916525	0.0650322198355677	0.0530331086586179	0.00018517146878009	0.748759351159173	0.0662543515295163	0.206503221983557	0.311717650544404	0.0120361454707059	0.0787878787878788	0.161764705882353	1.1210970464135	0.0741935483870968	0.440100250626566	0.446105919003115	0.0416666666666667	2.20239651416122	0.387229437229437	0.0866511266511267	0.746187943262411	0.492424242424242	81.5366666666667	24.6777777777778	0.8	12.01	6.09545454545455	7.49056603773585	102.366666666667	0.771366120218579	5.39673202614379	0.366231343283582	1.64862222222222	35.4015873015873	3.79913812073181	0.564926094886029	1.84807658667178	0.903905019174225	0.846638253625815	1.57831614324796	1.57929236845253	1.41209121178683	1.59806961790174
7	Hila_Males_RP_gh146gluclunedited_Unknown_RigA_20231029T093813	6	Males	RP_gh146gluclunedited	0.000666617287608325	0.000925857343900452	0.530516258054959	0.00255536626916525	0.0335530701429524	0.063476779497815	0.000259240056292126	0.839604473742686	0.0318124583364195	0.179838530479224	0.210243685652915	0.00499962965706244	0.0666666666666667	0.0925925925925926	0.631613756613757	0.0621621621621622	0.397368421052632	0.60140350877193	0.0583333333333333	2.54444444444444	0.275320512820513	0.0786906498136445	0.463807189542484	0.642857142857143	14.0958333333333	13.5541666666667	0.591346578366446	9.59351851851852	4.22488888888889	8.06524822695035	95.5111111111111	0.520833333333333	7.14045307443366	0.391682879377432	1.49099099099099	45.6833333333333	3.70477347540923	0.550894214790256	2.10919820186342	0.702479195961976	0.582279942617597	1.58559580371594	1.563154023661	1.63892602391161	1.13552021338988
8	Hila_Males_RP_gh146gluclunedited_Unknown_RigA_20231029T093813	6	Males	RP_gh146gluclunedited	0.000814754462632398	0.00274053773794534	0.505592178357159	0.00288867491296941	0.0638841567291312	0.120954003407155	0.000555514406340271	0.804977409080809	0.0985852899785201	0.178209021553959	0.236167691282127	0.016443226427672	0.0733333333333333	0.145098039215686	0.699027137736815	0.0722222222222222	0.491452991452991	0.523397435897436	0.0714285714285714	2.93333333333333	0.39437037037037	0.0804010025062657	0.574504504504505	0.528571428571429	32.8148148148148	20.55	0.707641025641026	6.64761904761905	6.87729885057471	3.66199677938808	76.4555555555555	0.746747967479675	3.62276785714286	0.403226345703778	1.88139114724481	31.5716049382716	3.79043632353158	0.563632150798032	1.63126320721939	0.732718482662472	0.738444736983415	1.57160288463394	1.56047789715469	1.28739016804951	1.29515201851426
9	Hila_Males_RP_gh146gluclunedited_Unknown_RigA_20231029T093813	6	Males	RP_gh146gluclunedited	0.000481445818828235	0.00262943485667728	0.468224575957337	0.0026664691504333	0.081956892082068	0.104732982742019	0.00018517146878009	0.693578253462707	0.0637360195541071	0.22227983112362	0.384193763424932	0.0077772016887638	0.108333333333333	0.107575757575758	0.651365275631118	0.075	0.590133333333333	0.585507246376812	0.0555555555555556	1.42852784134249	0.365392781316348	0.0949082858950032	0.777078651685393	0.411764705882353	0.1	35.4539682539683	0.772755417956656	23.552688172043	5.54086021505376	4.76854166666667	21.9333333333333	0.665519877675841	5.26581196581197	0.365147919632969	1.21899399399399	54.0479166666667	3.73858297459447	0.555921636204747	1.54584597507692	0.990758619432353	0.922620243059379	1.60348328278283	1.58220217193786	1.30799631430672	1.36515806811226
10	Hila_Males_RP_gh146gluclunedited_Unknown_RigA_20231029T093813	6	Males	RP_gh146gluclunedited	0.000333308643804163	0.00414784090067402	0.594696689134138	0.0053329383008666	0.055366269165247	0.146915043330124	0.000148137175024072	0.756869861491741	0.162876823938967	0.197466854307088	0.316458040145174	0.0435152951633212	0.075	0.149333333333333	0.93906432748538	0.0813559322033898	0.408469945355191	1.13994252873563	0.0666666666666667	2.07061803444782	1.02517482517483	0.0792744573297651	0.576585695006748	2.06140350877193	0.155555555555556	16.6138888888889	0.666256590509666	7.53908045977012	6.2969696969697	6.01797101449275	0.0666666666666667	0.689837398373984	5.0981220657277	0.353413654618474	1.27829614604462	43.0407407407407	3.87164867657951	0.575708304916649	1.68691830780471	0.896634112881874	0.963973271707308	1.5880382754567	1.56911255936672	1.54133026138321	1.70067465151808
1	Hila_Males_RP_gh146gluclunedited_Unknown_RigA_20231029T095918	7	Males	RP_gh146gluclunedited	0.00233324691678086	0.00907373800970334	0.187696751972149	0.0047776008295989	0.110255175734232	0.0305544239102255	0.00088885596829747	0.474871301062924	0.0815154994259472	0.282285841265138	0.606273841709566	0.0111847709344098	0.21	0.151234567901235	0.234955957348169	0.0716666666666667	0.406693989071038	0.295698924731183	0.0571428571428571	0.603672316384181	0.308263305322129	0.115589930239612	0.940804597701149	0.592156862745098	59.4037037037037	16.6333333333333	1.04350046425255	15.0011299435028	3.25939643347051	8.62753623188406	45.7564102564103	0.701367279585101	3.49212376933896	0.326399635867092	0.641162924582614	45.1375	3.87307239981852	0.569569472299464	1.74473006350017	1.45784054534989	1.63033514206813	1.60770552968175	1.59280636836404	1.5314260133769	1.53178520219733
2	Hila_Males_RP_gh146gluclunedited_Unknown_RigA_20231029T095918	7	Males	RP_gh146gluclunedited	0.000629606310877375	0.00351838820784415	0.275100922188067	0.00818488204140587	0.127328617458613	0.0204066516054961	0.000370356653457279	0.506092366949372	0.0715158697826006	0.278434132069183	0.555534980185919	0.010888485611644	0.0515151515151515	0.0736434108527132	0.307196029776675	0.0729372937293729	0.465853658536585	0.374829931972789	0.0476190476190476	0.666910688140556	0.34981884057971	0.111130820399113	0.878734622144112	0.544444444444444	78.26	17.6746031746032	0.83879917184265	8.08533333333333	3.23414965986395	16.0236111111111	109.566666666667	0.678690127077224	4.54171220400729	0.321280686187518	0.7375	40.0098039215686	3.76896994094662	0.554260287124532	1.72354393381544	1.51566204243763	1.77410346203293	1.59914553498064	1.57900843048811	1.56219296551866	1.54434490976997
3	Hila_Males_RP_gh146gluclunedited_Unknown_RigA_20231029T095918	7	Males	RP_gh146gluclunedited	0.00162956927521203	0.00840709603348024	0.330432206214585	0.0107033072849154	0.130698863005074	0.0441465130921077	0.000629606310877375	0.474167623421355	0.0924039850375912	0.299285211658827	0.593829858153402	0.0135920891818822	0.063768115942029	0.135119047619048	0.33490990990991	0.0764550264550265	0.502706552706553	0.436630036630037	0.0404761904761905	0.561535087719298	0.462037037037037	0.118247000292654	0.9879235982748	0.489333333333333	38.7424242424242	13.8254545454545	0.71108605787298	6.60506666666667	3.29427753934192	8.3037037037037	42.7179487179487	0.656829161176987	4.52029795158287	0.309778948909384	0.708456790123457	31.0277777777778	3.75528455657198	0.552247730592707	1.60781881688157	1.68008105191455	1.81789674025867	1.57194927683667	1.55648920088045	1.4457820724349	1.48038711406833
4	Hila_Males_RP_gh146gluclunedited_Unknown_RigA_20231029T095918	7	Males	RP_gh146gluclunedited	0.00088885596829747	0.00499981482167327	0.270360357023814	0.00274063923558387	0.0834043183585793	0.0321839931854376	0.000370356653457279	0.519499277804526	0.0878485982000667	0.261249583348765	0.590978111921781	0.014295766823451	0.0727272727272727	0.0882352941176471	0.278095238095238	0.0704761904761905	0.605376344086021	0.314855072463768	0.0333333333333333	0.770291048874245	0.380128205128205	0.108506383633287	0.975963302752293	0.584848484848485	27.4733333333333	15.74	0.77463768115942	25.8696078431373	6.56476964769648	8.92893772893773	82.6888888888889	0.745874587458746	3.8610305958132	0.339719913819637	0.708026960784314	35.6460317460317	3.77173407392319	0.554666777269384	1.58900461487944	1.2398231557134	1.43325500085878	1.57822967599792	1.58811463261289	1.51395435255284	1.57247334356268
5	Hila_Males_RP_gh146gluclunedited_Unknown_RigA_20231029T095918	7	Males	RP_gh146gluclunedited	0.00355542387318988	0.00544424280582201	0.286544942779897	0.00699974075034258	0.126884189474464	0.010481093292841	0.000518499314840191	0.470204807229362	0.076774934261694	0.290137402318433	0.61690307766379	0.00559238546720492	0.177777777777778	0.113953488372093	0.308492822966507	0.0768292682926829	0.468032786885246	0.248245614035088	0.0388888888888889	0.59943342776204	0.337073170731707	0.10719759168035	0.939481105470953	0.179761904761905	47.6980392156863	19.3095238095238	0.801996007984032	10.6786008230453	3.23717421124829	17.8882882882883	75.6454545454546	0.709125295508274	4.04264705882353	0.295523613963039	0.611016949152542	31.7123456790123	3.77835497672308	0.555640439448811	1.74491467912635	1.56144485048435	1.90395726933939	1.60111110364413	1.58915540408064	1.54882456303053	1.50910662194981
6	Hila_Males_RP_gh146gluclunedited_Unknown_RigA_20231029T095918	7	Males	RP_gh146gluclunedited	0.00144439094848339	0.00774045405725714	0.442835450538869	0.00299988889300396	0.0953668382652494	0.0355172030665531	0.000259249657420096	0.582422873226918	0.060034813525425	0.274767601199956	0.51486981963631	0.00625902744342802	0.08125	0.126666666666667	0.415173611111111	0.0931034482758621	0.517068273092369	0.359176029962547	0.0388888888888889	0.837380191693291	0.323552894211577	0.107335069444444	1.20677083333333	0.625925925925926	52.5933333333333	15.5666666666667	0.545707334028502	28.727380952381	4.86888888888889	9.65606060606061	68.4666666666667	0.631626666666667	5.11345381526104	0.316630481980026	1.17328111401218	97.8583333333333	3.67701283359876	0.540737183061522	1.67578473140153	1.32636037700628	1.48654377532799	1.5865857547012	1.58420896047242	1.50975485177858	1.60463040125713
7	Hila_Males_RP_gh146gluclunedited_Unknown_RigA_20231029T095918	7	Males	RP_gh146gluclunedited	0.00203696159401504	0.0068886337543054	0.244176141624384	0.00714788341172549	0.138550424058368	0.00792563238398578	0.000629606310877375	0.403022110292211	0.0784415392022518	0.344357616384578	0.699788896707529	0.0075552757305285	0.0763888888888889	0.0873239436619718	0.212129987129987	0.0699275362318841	0.443772241992883	0.145578231292517	0.0566666666666667	0.364556113902848	0.371578947368421	0.124922746204487	0.67289886039886	0.261538461538462	38.7898550724638	12.6104761904762	0.689371980676329	9.12967032967033	2.74869047619048	14.1513888888889	72.7074074074074	0.572199865861838	4.37089947089947	0.270940860215054	0.322281639928699	34.4413333333333	3.72548848475981	0.547865955312844	1.76779033152193	1.93420131087581	2.07728234464059	1.61208508703621	1.58875980780227	1.57867485764002	1.59744122576332
8	Hila_Males_RP_gh146gluclunedited_Unknown_RigA_20231029T095918	7	Males	RP_gh146gluclunedited	0.00129624828710048	0.00874041702159179	0.304729454464649	0.00699974075034258	0.115699418540054	0.0113699492611385	0.000259249657420096	0.436872708418207	0.0830709973704678	0.303655420169623	0.633976519388171	0.0135550535165364	0.0972222222222222	0.114009661835749	0.288701754385965	0.0741176470588235	0.448850574712644	0.487301587301587	0.0388888888888889	0.490886392009988	0.344546850998464	0.109101796407186	1.04505494505495	0.469230769230769	71.2545454545455	13.0720588235294	0.684404636459431	10.0920634920635	3.46103896103896	35.795	54.24	0.664541666666667	3.84398148148148	0.283599574014909	0.637675840978593	31.7866666666667	3.80166672439911	0.559068637646918	1.64792044818992	1.61521760354131	1.93865597963611	1.54319897628117	1.57197172096407	1.46569856870932	1.50884798998601
9	Hila_Males_RP_gh146gluclunedited_Unknown_RigA_20231029T095918	7	Males	RP_gh146gluclunedited	0.00125921262175475	0.005036850487019	0.326024962038443	0.0190733676530499	0.115884596866783	0.0466279026702715	0.000407392318803007	0.555423873189882	0.0903670234435762	0.269841857708974	0.532869152994334	0.00899966667901189	0.113333333333333	0.15632183908046	0.279194418014589	0.0733618233618234	0.427459016393443	0.325322997416021	0.0407407407407407	0.641720154043646	0.430335097001764	0.114830575256107	0.76248012718601	0.324	68.6444444444444	28.2369047619048	0.603269841269841	3.3761087267525	3.21289437585734	5.86588541666667	96.625	0.547600685518423	4.33191489361702	0.341501103752759	0.675053078556263	35.1916666666667	3.69417987373848	0.543261747795655	1.64369526635804	1.56029912841427	1.53793619217675	1.5905385255696	1.59481572377647	1.50279461515136	1.53517092388043
10	Hila_Males_RP_gh146gluclunedited_Unknown_RigA_20231029T095918	7	Males	RP_gh146gluclunedited	0.00140735528313766	0.00774045405725714	0.307877486019036	0.00877745268693752	0.103996148290804	0.0141105884967223	0.000629606310877375	0.479834080219251	0.0562942113255065	0.307470093700233	0.666641976223103	0.00651827710084812	0.0844444444444444	0.145138888888889	0.256811862835959	0.0731481481481482	0.414159292035398	0.208196721311475	0.0472222222222222	0.41445937300064	0.335540838852097	0.108014571948998	0.66815144766147	0.419047619047619	59.4404761904762	16.4276595744681	0.602875695732839	7.97289719626168	3.604	13.6694444444444	75.8	0.483029138648735	5.67577777777778	0.273148509696733	0.35733927907841	60.125641025641	3.76314727318664	0.553404012451333	1.68432270303243	1.64558729473223	1.98608982962981	1.56184424659682	1.54204282194527	1.50092452258052	1.47486095144209
1	Hila_Males_RP_gh146gluclunedited_Unknown_RigA_20231029T111136	8	Males	RP_gh146gluclunedited	0.000518499314840191	0.00355542387318988	0.366097551942521	0.00396281619199289	0.0871449205584978	0.169808525610163	0.000703677641568831	0.736231991407726	0.143402096218659	0.188659679271138	0.307470093700233	0.0598125995333506	0.0777777777777778	0.16	0.473419540229885	0.077536231884058	0.443126177024482	1.23252688172043	0.0527777777777778	2.47251243781095	0.398353909465021	0.091437802907916	0.957554786620531	2.34057971014493	18.8533333333333	22.9052631578947	0.848824940047962	10.557037037037	3.15170454545455	5.98780487804878	39.0606060606061	0.91023720349563	2.37801857585139	0.42641882183908	2.12858796296296	35.3727272727273	3.81675979810007	0.567546411669637	1.7716438263455	0.886628960877506	0.966940927542351	1.59205123455791	1.57548787893887	1.55934948457679	1.4866463927731
2	Hila_Males_RP_gh146gluclunedited_Unknown_RigA_20231029T111136	8	Males	RP_gh146gluclunedited	0.000962927298988926	0.00303692455834969	0.405170178882264	0.00362949520388134	0.0682196955668309	0.236806044220584	0.000259249657420096	0.764490204066516	0.144142809525573	0.183400614792045	0.288915225362024	0.0404429465575349	0.0866666666666667	0.124242424242424	0.70671834625323	0.0710144927536232	0.53859649122807	0.926666666666667	0.0388888888888889	2.61622306717364	0.716758747697974	0.087941751021133	0.724326833797586	1.51666666666667	95.2	14.4857142857143	1.06459546925566	15.6325925925926	7.07522123893805	2.52183406113537	80.98	0.836895674300254	4.13925925925926	0.423898365316276	1.73463687150838	34.6028985507246	3.90139449412985	0.580131463015642	1.96577798327115	0.854527783767531	0.886346162290369	1.56365248167383	1.56926842129738	1.49433794884726	1.39106330104923
3	Hila_Males_RP_gh146gluclunedited_Unknown_RigA_20231029T111136	8	Males	RP_gh146gluclunedited	0.000666641976223103	0.00666641976223103	0.391652161031073	0.000518499314840191	0.105144253916522	0.107107144179845	0.000222213992074368	0.576089774452798	0.10429243361357	0.219028924854635	0.474649087070849	0.00988852264730936	0.0666666666666667	0.136363636363636	0.542307692307692	0.0666666666666667	0.534651600753296	1.08314606741573	0.05	1.59538461538462	0.521481481481481	0.0945030361137744	1.94181818181818	0.423809523809524	26.1875	14.1372093023256	0.87431946584489	23.5444444444444	3.24299242424242	8.80265151515152	127.955555555556	1.2108024691358	4.25400372439479	0.368137490007994	2.15372907153729	30.8383333333333	3.64286433758009	0.541688419591414	1.72839061370675	1.01305002997608	1.43029187345054	1.57442114995905	1.58030878893949	1.29392860389414	1.4671828649176
4	Hila_Males_RP_gh146gluclunedited_Unknown_RigA_20231029T111136	8	Males	RP_gh146gluclunedited	0.000296285322765823	0.000444427984148735	0.30117403059146	0.00666641976223103	0.0786267175289804	0.121625124995371	0.000333320988111551	0.710973667641939	0.0810340357764527	0.186363468019703	0.339061516240139	0.0136291248472279	0.0533333333333333	0.0444444444444444	0.368297101449275	0.0967741935483871	0.474944071588367	0.765501165501166	0.0428571428571429	1.82828571428571	0.467521367521368	0.0927215772986917	0.857209737827715	0.584126984126984	86.4	22.8541666666667	0.87968253968254	7.38907103825137	3.26689189189189	5.2631455399061	16.4	0.778223495702006	4.81913978494624	0.436707227138643	1.28741784037559	26.675	3.93390749846302	0.584966097605713	1.88630748572532	0.896082780354427	0.999415537355667	1.59945021177532	1.57524348855043	1.59535946328497	1.47875733853631
5	Hila_Males_RP_gh146gluclunedited_Unknown_RigA_20231029T111136	8	Males	RP_gh146gluclunedited	0.00144439094848339	0.00459242250287026	0.320247398244509	0.00522202881374764	0.0866264212436576	0.150290729972964	0.000370356653457279	0.605384985741269	0.0619236324580571	0.208103403577645	0.454242435465353	0.0110366282730269	0.0866666666666667	0.158974358974359	0.49524627720504	0.0886792452830189	0.428388278388278	0.781888246628131	0.0555555555555556	1.382910321489	0.231258644536653	0.0979602510460251	1.13250230840259	0.584313725490196	39.897619047619	22.2266666666667	1.0429718875502	10.9070512820513	4.12615101289134	3.8406976744186	125.94	0.93587786259542	3.21263888888889	0.404674690388976	1.31583333333333	45.9270833333333	3.8795842063257	0.5768883061927	1.61656384644409	1.11098332194418	1.24686268818109	1.60541440660658	1.59294347435571	1.48003146351936	1.53003396387038
6	Hila_Males_RP_gh146gluclunedited_Unknown_RigA_20231029T111136	8	Males	RP_gh146gluclunedited	0.000703677641568831	0.00455538683752454	0.344987222695456	0.00633309877411948	0.071330691455872	0.134069108551535	0.000111106996037184	0.61968075256472	0.162919891855857	0.258620051109218	0.472612125476834	0.104255397948224	0.158333333333333	0.178260869565217	0.382389162561576	0.0678571428571429	0.350819672131148	0.641843971631206	0.0333333333333333	0.912820512820513	0.84272030651341	0.113048405374777	0.816442738323736	2.93229166666667	165.488888888889	35.7045454545455	0.744307439375257	8.81004016064257	4.00769230769231	3.55204991087344	370.016666666667	0.594426229508197	4.3757225433526	0.356446388079041	0.907692307692308	23.4655913978495	3.84524461956964	0.571782061557838	1.65431784527921	1.3049227952701	1.07150550021814	1.56906132871264	1.56835047946775	1.39056194625436	1.45265228256973
7	Hila_Males_RP_gh146gluclunedited_Unknown_RigA_20231029T111136	8	Males	RP_gh146gluclunedited	0.00307396022369542	0.00585163512462501	0.449946298285249	0.00703677641568831	0.0753305433132106	0.202473982445095	0.000148142661382912	0.716269767786378	0.0870708492278064	0.215103144327988	0.34165401281434	0.0714047627865635	0.153703703703704	0.131666666666667	0.667160900604064	0.0753968253968254	0.474125874125874	1.49371584699454	0.0333333333333333	1.68760907504363	0.53675799086758	0.0983240223463687	0.840163934426229	1.31156462585034	30.1607843137255	15.8042735042735	0.836193619361936	6.41887550200803	4.46666666666667	5.06584022038568	92.4444444444444	0.702449693788276	5.46919540229885	0.39175135501355	1.50995433789954	11.66875	3.77736445753861	0.561688384087371	1.61376189907884	1.07586577721027	1.01018400361722	1.57203800138506	1.57174710181634	1.4680553715843	1.4163542463002
8	Hila_Males_RP_gh146gluclunedited_Unknown_RigA_20231029T111136	8	Males	RP_gh146gluclunedited	0.000666641976223103	0.00540720714047628	0.193992815080923	0.00125921262175475	0.0913299507425651	0.0723306544202067	0.000296285322765823	0.417762305099811	0.10732935817192	0.283952446205696	0.639568904855376	0.0107773786156068	0.1	0.135185185185185	0.325139664804469	0.0666666666666667	0.45414364640884	0.608411214953271	0.0533333333333333	0.846846846846847	0.527868852459016	0.119984350547731	2.01976608187134	0.461904761904762	82.6733333333333	22.5485714285714	1.38177860696517	27.2354166666667	4.25444444444444	6.52264150943396	161.341666666667	1.21324303987961	4.22967032967033	0.335901049005793	1.17535211267606	40.54	3.91986331187734	0.582877748292904	1.67903375971872	1.47275411347636	1.74950140368876	1.5688508067083	1.60271665678944	1.45221266304494	1.57845500043518
9	Hila_Males_RP_gh146gluclunedited_Unknown_RigA_20231029T111136	8	Males	RP_gh146gluclunedited	0.000592570645531647	0.0082219177067516	0.394059479278545	0.000851820302951743	0.0883300618495611	0.227139735565349	0.000814784637606015	0.666271619569646	0.166327173067664	0.188548572275101	0.366616051257361	0.0329247064923521	0.106666666666667	0.264285714285714	0.552440290758048	0.0638888888888889	0.523026315789474	0.933485540334855	0.0407407407407407	2.72575757575758	0.792063492063492	0.0907486631016043	1.34680272108844	1.23472222222222	5.525	17.5950617283951	0.876079043161727	34.7333333333333	4.59690949227373	2.65932721712538	24.6058823529412	1.39086757990868	3.54787234042553	0.423220973782772	1.85601092896175	27.8550724637681	3.59360901305969	0.534364227301115	1.58049747606224	0.971968958989188	1.34170139185385	1.56707269976647	1.57550396068814	1.42050407362791	1.47008398536366
1	Hila_Males_RP_gh146gluclunedited_Unknown_RigA_20231029T111527	9	Males	RP_gh146gluclunedited	0.00122204117908458	0.00185157754406755	0.356798992741816	0.00636942675159236	0.0852095985779884	0.0869500814694119	0.000148126203525404	0.637201896015405	0.077247815138498	0.220596948600207	0.430788031402755	0.0127388535031847	0.275	0.0980392156862745	0.475802469135802	0.0843137254901961	0.451176470588235	0.588471177944862	0.0333333333333333	1.3215821812596	0.364048865619546	0.0988385598141696	0.875319789315275	0.477777777777778	59.1666666666667	19.0875	0.878387734915925	10.3014925373134	4.02209072978304	6.1239898989899	156.688888888889	0.787451886066205	4.14982456140351	0.381042496679947	0.954374057315234	27.7057971014493	3.78330363216561	0.55636818289846	1.79709632608786	1.11050291231061	1.26612093716522	1.60691050047583	1.5884711994446	1.73486235766754	1.55364940202077
2	Hila_Males_RP_gh146gluclunedited_Unknown_RigA_20231029T111527	9	Males	RP_gh146gluclunedited	0.00125907272996593	0.00607317434454155	0.414234928158791	0.002110798400237	0.0713227669974819	0.0561027995852466	0.000444378610576211	0.530921344985928	0.0771367204858539	0.248111390905051	0.560694711894534	0.0061842689971856	0.0809523809523809	0.165656565656566	0.448157051282051	0.095	0.468613138686131	0.446902654867257	0.0444444444444444	0.878492647058824	0.44508547008547	0.100645936608082	1.33166226912929	0.463888888888889	18.0897435897436	24.825	0.66173285198556	41.3894736842105	5.92647058823529	6.98095238095238	55.8541666666667	0.803376304481277	5.36387096774193	0.337977156597535	1.02504409171076	67.1666666666667	3.68209513223967	0.541484579922762	1.71777142536039	1.20522388645768	1.60839809764475	1.58930120971148	1.57490211000096	1.54757826921994	1.48043416512612
3	Hila_Males_RP_gh146gluclunedited_Unknown_RigA_20231029T111527	9	Males	RP_gh146gluclunedited	0.00166641978966079	0.0079988149903718	0.321656050955414	0.00248111390905051	0.156013923863131	0.0635461413123982	0.000222189305288105	0.387831432380388	0.0797289290475485	0.286957487779588	0.654384535624352	0.0144052732928455	0.15	0.128571428571429	0.363278962777081	0.0744444444444445	0.47766439909297	0.52	0.0333333333333333	0.69403578528827	0.301540616246499	0.113488576449912	1.702408477842	0.926190476190476	86.7555555555555	12.6690909090909	0.797780569514238	26.8402298850575	2.43287827076223	6.81804281345566	143.866666666667	1.12835325365206	3.42194092827004	0.314754578754579	0.787149758454106	57.1128205128205	3.6503014245297	0.536809034657028	1.72693049724528	1.51780478619811	2.05920677423816	1.60625194781857	1.62422209640692	1.59170721007948	1.61721873401901
4	Hila_Males_RP_gh146gluclunedited_Unknown_RigA_20231029T111527	9	Males	RP_gh146gluclunedited	0.000740631017627018	0.00329580802844023	0.455710265145904	0.00166641978966079	0.0477707006369427	0.104280847281884	0.000518441712338913	0.73903866093912	0.0661383498740927	0.194563768330618	0.337616649385276	0.0102577395941342	0.0952380952380952	0.156140350877193	0.435456475583864	0.0681818181818182	0.5	0.590356394129979	0.0518518518518519	1.6029718875502	0.365235173824131	0.0906018279013623	0.656371490280778	0.71025641025641	2.28888888888889	26.0611111111111	0.553418349273822	28.7111111111111	7.91529411764706	4.71751054852321	82.15	0.6	4.75740740740741	0.407884748102139	1.18780663780664	48.4722222222222	3.61587034376388	0.531745640411313	1.79801863584312	0.789786035944169	0.782850467850489	1.60621589063902	1.58986352762704	1.6342123015066	1.59876311644995
5	Hila_Males_RP_gh146gluclunedited_Unknown_RigA_20231029T111527	9	Males	RP_gh146gluclunedited	0.00233298770552511	0.00229595615464376	0.501555325137017	0.00281439786698267	0.0501777514442305	0.107132276699748	0.000740631017627018	0.802066360539179	0.088431343504666	0.195896904162346	0.278551325729522	0.0157754406754555	0.161538461538462	0.129166666666667	0.504996271439224	0.064957264957265	0.501851851851852	0.777688172043011	0.0606060606060606	1.85595544130249	0.541496598639456	0.0882549215882549	0.54745269286754	1.18333333333333	5.41944444444445	9.34888888888889	0.534042553191489	15.9324561403509	9.58838951310861	5.54959349593496	42.9233333333333	0.488745704467354	5.60867579908676	0.395176097479553	1.16608315098468	49.1	3.80214240623611	0.559138590858458	1.65138257350368	0.809113682545809	0.675864235744561	1.58206981432779	1.57616609446406	1.54503513316515	1.55388835394777
6	Hila_Males_RP_gh146gluclunedited_Unknown_RigA_20231029T111527	9	Males	RP_gh146gluclunedited	0.00333283957932158	0.0102577395941342	0.34457858095097	0.000333283957932158	0.0813212857354466	0.117649237150052	0.00081469411938972	0.696415345874685	0.0777292252999556	0.196748629832617	0.360502147829951	0.0140719893349133	0.12	0.209848484848485	0.524816694867456	0.075	0.538235294117647	0.425301204819277	0.0666666666666667	2.7985119047619	0.351591289782245	0.0913828689370485	1.30846774193548	0.703703703703704	14.5055555555556	7.6	1.00915254237288	92.9444444444444	4.47777777777778	2.9385752688172	34.55	1.23976083707025	4.18484848484848	0.403854758217174	2.25033738191633	36.2921568627451	3.53224396152422	0.519447642985601	1.69002730720814	0.888248505139322	1.48823724389235	1.59211067440551	1.57705427542426	1.5892390445496	1.47890651259064
7	Hila_Males_RP_gh146gluclunedited_Unknown_RigA_20231029T111527	9	Males	RP_gh146gluclunedited	0.0019626721967116	0.00973929788179529	0.39720041475337	0.00648052140423641	0.0969115686564953	0.028810546585691	0.000777662568508369	0.484668937935121	0.0615464375648052	0.304991853058806	0.656125018515775	0.00699896311657532	0.110416666666667	0.168589743589744	0.333831310301899	0.0711382113821138	0.425528455284553	0.508496732026144	0.05	0.483665927568367	0.401449275362319	0.110922558922559	0.719366626065774	0.331578947368421	50.4333333333333	16.0790849673203	0.530373831775701	10.9	4.0016339869281	16.9993333333333	68.3923076923077	0.547724750277469	6.16788321167883	0.286041498248451	0.410650406504065	38.5777777777778	3.68305026629388	0.541625040813516	1.56025380316722	1.63810319995444	1.74875341652822	1.57986942393694	1.56873052762845	1.48486936053652	1.44768861625061
8	Hila_Males_RP_gh146gluclunedited_Unknown_RigA_20231029T111527	9	Males	RP_gh146gluclunedited	0.00162938823877944	0.000518441712338913	0.339838542438157	0.00796178343949045	0.072396681973041	0.0431047252258925	0.000111094652644053	0.538883128425418	0.0595097022663309	0.264664494149015	0.550362909198637	0.00396237594430455	0.133333333333333	0.0933333333333333	0.357359813084112	0.076241134751773	0.434444444444444	0.456470588235294	0.0333333333333333	0.688037825059102	0.415245478036176	0.105459642909842	0.931203007518797	0.356666666666667	53.69	195.691666666667	0.713372319688109	9.25519713261649	5.56845637583893	9.62460317460318	380.5	0.614157196969697	6.46848958333333	0.325804546796575	0.795480225988701	75.1481481481481	3.85510043519479	0.566926536317322	1.69165961270644	1.37205662137542	1.36954171053901	1.6119900160184	1.59097052856987	1.69090434975922	1.63738431866128
9	Hila_Males_RP_gh146gluclunedited_Unknown_RigA_20231029T111527	9	Males	RP_gh146gluclunedited	0.000888757221152422	0.00781365723596504	0.436268700933195	0.00166641978966079	0.0698044734113465	0.0633980151088728	0.000370315508813509	0.675011109465264	0.063842393719449	0.214931121315361	0.421307954377129	0.00770256258332099	0.0888888888888889	0.305797101449275	0.4675	0.0681818181818182	0.452038369304556	0.554045307443366	0.037037037037037	1.22008032128514	0.332177263969171	0.096156394963552	0.826216412490922	1.15555555555556	96.3625	34.8439393939394	0.635081446166071	33.768253968254	5.5183574879227	6.94248366013072	96.3208333333333	0.621059691482227	4.51337209302326	0.381816674954417	1.11026200873362	114.146666666667	3.58680808520959	0.527471778846171	1.7966368568812	0.997094822476713	1.11343884202207	1.55977836656942	1.55277648432206	1.4240338311536	1.47056415088376
10	Hila_Males_RP_gh146gluclunedited_Unknown_RigA_20231029T111527	9	Males	RP_gh146gluclunedited	0.000555473263220264	0.00125907272996593	0.367352984743001	0.00429565990223671	0.0433269145311806	0.0492519626721967	7.40631017627018e-05	0.793845356243519	0.036513109169012	0.182417419641535	0.25659161605688	0.000592504814101615	0.05	0.0755555555555556	0.673455532926001	0.0789115646258503	0.549295774647887	0.624413145539906	0.0333333333333333	2.34284153005464	0.313015873015873	0.0859236002093145	0.544732704402516	0.133333333333333	16.7777777777778	23.5571428571429	0.955442176870748	14.7395833333333	7.29047619047619	5.75095238095238	0.0666666666666667	0.636184210526316	4.77275641025641	0.417504363001745	1.32647754137116	29.4888888888889	4.00260959628203	0.588619060072812	1.58348098938075	0.730841834711814	0.684670354373325	1.59668307918015	1.59366480665494	1.5467232747271	1.69190947113949
1	Hila_Males_RP_gh146gluclunedited_Unknown_RigA_20231029T114800	10	Males	RP_gh146gluclunedited	0.00166527893422148	0.00211944591628189	0.292067216713345	0.00374687760199833	0.0650215729316479	0.260161986223602	0.000189236242525168	0.682612974036788	0.273976231927939	0.229240784194989	0.412686397698887	0.053970176368178	0.133333333333333	0.143589743589744	0.41489247311828	0.0673469387755102	0.458133333333333	1.00497076023392	0.0416666666666667	1.19285714285714	1.32582417582418	0.105762179151388	0.786724386724387	0.914102564102564	74.89	32.8833333333333	1.03925686591276	7.36944444444444	6.55241935483871	2.77650513950073	69.2777777777778	0.588933068257124	3.51988950276243	0.388067784765898	1.15242227042661	15.8294117647059	3.87516245007947	0.569876832632894	1.8293447303835	1.05571946270189	0.98956729331067	1.5780895541436	1.59346764048747	1.50043508853735	1.70869573943111
2	Hila_Males_RP_gh146gluclunedited_Unknown_RigA_20231029T114800	10	Males	RP_gh146gluclunedited	0.00143819544319128	0.00227083491030202	0.35436378775263	0.00692604647642116	0.088713950495799	0.120884111725078	0.000340625236545303	0.622019529180229	0.105631670577549	0.26962379834986	0.452880175611233	0.0364469003103474	0.126666666666667	0.0952380952380952	0.431077348066298	0.0685393258426966	0.42695810564663	0.633730158730159	0.0428571428571429	1.06375404530744	0.440916271721959	0.114884696016771	1.06364444444444	1.10689655172414	43.8888888888889	5.97	0.805071461502997	9.48977272727273	4.37710622710623	3.42614770459082	130.155555555556	0.678080415045396	3.6015873015873	0.344562762181349	1.32156862745098	24.0892857142857	3.71721426810991	0.546649158742966	1.87059357854395	1.47227490218096	1.3989670453622	1.56285726495307	1.54631134837831	1.34191781702072	1.42244321043239
3	Hila_Males_RP_gh146gluclunedited_Unknown_RigA_20231029T114800	10	Males	RP_gh146gluclunedited	0.00124895920066611	0.00317916887442283	0.208651881008251	0.00272500189236243	0.0615396260691848	0.0588524714253274	0.000264930739535236	0.462228445991976	0.0736128983422905	0.30947695102566	0.651124063280599	0.0193399439860722	0.183333333333333	0.175	0.291230850501849	0.0685714285714286	0.392753623188406	0.809895833333333	0.0466666666666667	0.514664981036662	0.316260162601626	0.109950248756219	1.23061516452074	0.740579710144928	59.7	34.6711111111111	1.12804232804233	18.9735294117647	6.02433090024331	12.621164021164	50.9833333333333	0.631898734177215	3.89934640522876	0.278356201237557	0.691756272401434	36.8984848484848	3.90812668866853	0.574724514793136	1.77064621413548	1.51428778503348	1.73529720732924	1.57287508312076	1.57777736054895	1.4779527567275	1.5415796092457
4	Hila_Males_RP_gh146gluclunedited_Unknown_RigA_20231029T114800	10	Males	RP_gh146gluclunedited	0.00102187570963591	0.00181666792824162	0.304632503217016	0.0142684126863977	0.0803875558246916	0.101317084247975	0.000189236242525168	0.518545151767467	0.0666868518658694	0.33097418817652	0.585648323366891	0.0551434410718341	0.1125	0.0941176470588235	0.267764471057884	0.0657940663176265	0.374603174603175	0.782748538011696	0.0833333333333333	0.465545361875637	0.302749140893471	0.123516949152542	0.823961661341853	1.56666666666667	72.7571428571429	37.65	0.633499833499834	3.92964912280702	3.99007092198582	3.90029498525074	125.933333333333	0.46421768707483	4.28255613126079	0.28154585276247	0.572266666666667	23.2077777777778	3.85944533040648	0.567565491497461	1.71401607464958	1.85414408620765	1.6449439991318	1.56808923092852	1.55020874760896	1.51317344623267	1.46901760885776
5	Hila_Males_RP_gh146gluclunedited_Unknown_RigA_20231029T114800	10	Males	RP_gh146gluclunedited	0.000681250473090606	0.00492014230565438	0.317879040193778	0.00454166982060404	0.0875406857921429	0.0626371962758308	0.000113541745515101	0.559798652637953	0.056127469532965	0.299560971917342	0.527704185905685	0.0185829990159715	0.075	0.144444444444444	0.365015210777923	0.0655737704918033	0.368899521531101	0.745495495495495	0.05	0.743640020110608	0.383204134366925	0.120692284232998	1.2230701754386	1.25897435897436	99.9190476190476	22.8977011494253	0.798346388163621	13.96	3.82435897435897	9.94109589041096	52.8	0.605186304128902	6.29869791666667	0.315057208237986	1.12137203166227	64.0277777777778	3.98821006562713	0.586501482028864	1.72864490124976	1.59546346238688	1.37676355403702	1.57896849817059	1.563832829238	1.44652631856289	1.41505178397934
6	Hila_Males_RP_gh146gluclunedited_Unknown_RigA_20231029T114800	10	Males	RP_gh146gluclunedited	0.000605555976080539	0.00162743168571645	0.462455529483007	0.00223298766179699	0.0580198319582166	0.420596472636439	0.000454166982060404	0.823669669215048	0.306524865642268	0.161304973128454	0.225342517598971	0.0598364998864583	0.0666666666666667	0.119444444444444	0.320708661417323	0.057843137254902	0.473148148148148	1.44700520833333	0.05	2.82269779507134	1.0885752688172	0.0923110244747672	0.626077812828601	1.3175	67.5285714285714	15.4515151515152	0.405306015235093	6.19191919191919	6.85077881619938	1.67372549019608	27.6809523809524	0.637109375	2.49568151147098	0.512353706111834	2.13586497890295	18.5777777777778	3.66190216410568	0.538515025776348	1.70726803507537	0.7141245987475	0.671198325392807	1.56109828940553	1.56616157754161	1.43634804129239	1.5922067471397
7	Hila_Males_RP_gh146gluclunedited_Unknown_RigA_20231029T114800	10	Males	RP_gh146gluclunedited	0.00113541745515101	0.00283854363787753	0.564302475210052	0.000946181212625842	0.0473469078797971	0.0417833623495572	0.000529861479070472	0.850541215653622	0.0250170312618273	0.154568162894558	0.178033456967678	0.000302777988040269	0.2	0.113636363636364	0.447344734473447	0.0555555555555556	0.579166666666667	0.2944	0.0466666666666667	4.54	0.344270833333333	0.0821069561720949	1.03157894736842	0.0666666666666667	31.425	7.63968253968254	0.368288288288288	11.9142857142857	11.6483568075117	6.38252688172043	31.2962962962963	0.829878048780488	13.426455026455	0.481532890766445	3.38233995584989	48.3555555555556	3.76792577367346	0.554106733113302	1.54565455024098	0.572223710127445	0.553866379341099	1.57432840651988	1.5538604841423	1.38818520242607	1.43931515325708
8	Hila_Males_RP_gh146gluclunedited_Unknown_RigA_20231029T114800	10	Males	RP_gh146gluclunedited	0.000454166982060404	0.003368405116948	0.341268639769889	0.014646885171448	0.074142759821361	0.109946256907123	0.000151388994020135	0.510370146090379	0.0784951933994399	0.326697449095451	0.634130648701839	0.084323669669215	0.1	0.0898989898989899	0.310823853843502	0.0693548387096774	0.368926553672316	1.29111111111111	0.0333333333333333	0.423656927426956	0.218776371308017	0.120139178844816	1.00812274368231	3.37575757575758	163.188888888889	16.4864583333333	0.629951690821256	4.32774774774775	4.29261363636364	10.113963963964	164.288888888889	0.440125786163522	2.60740740740741	0.278891673628516	0.59005424954792	24.2873015873016	3.7773422201196	0.555491504653726	1.64215382963752	1.7837403649702	1.56586588994251	1.57065070165837	1.57385677737236	1.38137594812584	1.51622575942635
9	Hila_Males_RP_gh146gluclunedited_Unknown_RigA_20231029T114800	10	Males	RP_gh146gluclunedited	0	0.00109757020664598	0.561463931572175	0.00666111573688593	0.0443191279993944	0.0559760805389448	0.000302777988040269	0.773862690182424	0.0278555748997048	0.206873060328514	0.309136325789115	0.00234652940731209	NaN	0.0644444444444444	0.879893238434164	0.0724279835390946	0.470281124497992	0.436283185840708	0.0666666666666667	1.50789085545723	0.32280701754386	0.0856605547719793	0.659241323648103	0.295238095238095	NaN	40.0309523809524	0.717944147355912	8.38083333333333	7.77764227642276	7.33452380952381	229.844444444444	0.470805617147081	10.6008888888889	0.360379429288178	1.4915857605178	54.1055555555556	3.81019744532491	0.560323155433956	1.70040503231155	0.981692309473539	0.920019592087755	1.57169982868813	1.58648096379105	1.45536684884905	1.48774890296691
1	Hila_Males_RP_gh146gluclunedited_Unknown_RigA_20231029T120016	11	Males	RP_gh146gluclunedited	0.00281460632545737	0.00692541293237538	0.283164210058514	0.00285164061921339	0.103362713873046	0.114287830531072	0.000222205762536108	0.591289534108585	0.0891045107769795	0.246870602177616	0.485778831197689	0.0174801866528405	0.115151515151515	0.144961240310078	0.317788861180382	0.0712962962962963	0.502882882882883	0.879202279202279	0.04	1.04557956777996	0.371296296296296	0.10956607495069	0.99145880574452	0.605128205128205	16.1825396825397	14.7396825396825	0.824677486475239	20.132380952381	3.70525362318841	6.7183908045977	172.033333333333	0.74488188976378	3.58651162790698	0.365301759579017	0.893863636363636	28.5613333333333	3.73520765350715	0.555419731061987	1.58278467576863	1.24378307148227	1.28230367856876	1.58957216756978	1.59164453214683	1.59340443546205	1.63858494218576
2	Hila_Males_RP_gh146gluclunedited_Unknown_RigA_20231029T120016	11	Males	RP_gh146gluclunedited	0.00229612621287312	0.00466632101325828	0.515850677727576	0.00437004666321013	0.0892896822457596	0.110547366861714	0.000407377231316199	0.677579438560107	0.141359899266721	0.214947040959929	0.395711428783053	0.02055403303459	0.129166666666667	0.182608695652174	0.467102615694165	0.0644808743169399	0.469980506822612	0.478365384615385	0.0523809523809524	1.28935870331219	0.532357043235704	0.0948831126369135	0.890416666666667	0.685185185185185	48.76	26.9954545454545	0.463645518630413	7.54277777777778	4.41294117647059	3.47906602254428	97.9555555555555	0.647175141242938	2.96274509803922	0.379064442263657	1.2921470342523	27.3564102564103	3.61527366054367	0.537585727628625	1.7365514159295	1.03090688584299	1.06900052411004	1.57367128791569	1.58584009764928	1.42025127386876	1.5391961353493
3	Hila_Males_RP_gh146gluclunedited_Unknown_RigA_20231029T120016	11	Males	RP_gh146gluclunedited	0.00196281756906896	0.00577734982593882	0.493963410117769	0.000851788756388416	0.113436041774683	0.265795126286942	0.00114806310643656	0.732242056143989	0.218502333160507	0.205207021702096	0.303866380268128	0.032812384267832	0.0841269841269841	0.123809523809524	0.42302568981922	0.058974358974359	0.53455497382199	1.68474178403756	0.0430555555555556	2.53487179487179	0.786666666666667	0.102668148971651	1.66768292682927	0.557232704402516	39.5433333333333	6.19186991869919	0.462730158730159	12.4333333333333	2.23912280701754	3.46973995271868	10.0434782608696	0.963706563706564	2.53172690763052	0.430941787170931	3.43537832310838	14.0403846153846	3.56855521050293	0.530638764738117	1.88606833672443	0.925275178681135	0.950312469101544	1.57044416803437	1.5817925309781	1.43203206230286	1.6075209500146
4	Hila_Males_RP_gh146gluclunedited_Unknown_RigA_20231029T120016	11	Males	RP_gh146gluclunedited	0.00140730316272869	0.0049255610695504	0.514221168802311	0.00322198355677357	0.0946226205466262	0.180764387823124	0.000666617287608325	0.667283904895934	0.228020146655803	0.222353899711133	0.388415672913118	0.0365158136434338	0.0974358974358974	0.147777777777778	0.594137783483098	0.0783783783783784	0.532291666666667	0.628185328185328	0.0461538461538461	1.69183098591549	0.817662682602922	0.0964963034394086	0.922427440633245	0.644444444444444	35.9	22.2218390804598	0.585261353898886	18.1398148148148	4.98909853249476	2.48346253229974	50.1361111111111	0.86713747645951	2.59093333333333	0.370268531918315	1.48950617283951	16.2073333333333	3.61430641452485	0.537441899607946	1.68582862226226	1.06651856710322	1.09640880366677	1.56092638238833	1.58205022877164	1.44599979600548	1.62805090978213
5	Hila_Males_RP_gh146gluclunedited_Unknown_RigA_20231029T120016	11	Males	RP_gh146gluclunedited	0.0022590919191171	0.00755499592622769	0.410228871935412	0.000518480112584253	0.112732390193319	0.264795200355529	0.00137026886897267	0.670357751277683	0.286608399377824	0.214317457966077	0.373676023998222	0.0196281756906896	0.0968253968253968	0.136	0.366666666666667	0.0583333333333333	0.622494887525562	0.942028985507246	0.0587301587301587	1.76940371456501	1.36490299823633	0.111890951276102	1.90018832391714	0.490740740740741	16.04	6.98775510204082	0.558648111332008	21.8	3.3261316872428	2.12791005291005	16.41	0.899117647058823	3.42890070921986	0.441768233700909	1.98806818181818	21.6657142857143	3.75191227960892	0.557903683708697	1.77718048136558	0.994664942880181	1.24185115589869	1.5772912482004	1.57219644468213	1.22782135447227	1.23362989283285
6	Hila_Males_RP_gh146gluclunedited_Unknown_RigA_20231029T120016	11	Males	RP_gh146gluclunedited	0.00285164061921339	0.00803644174505592	0.331716169172654	0.00129620028146063	0.131101399896304	0.237612028738612	0.00077772016887638	0.598326049922228	0.341085845492926	0.236649137100955	0.483186430634768	0.047033553070143	0.0802083333333333	0.185470085470085	0.330272861356932	0.0648148148148148	0.592964824120603	0.544189991518236	0.0636363636363636	1.17583697234352	0.993527508090615	0.110305541170378	1.74658634538153	0.641414141414141	16.9440860215054	16.2649122807018	0.697379106681432	5.31764705882353	2.6493265993266	1.68673469387755	57.2066666666667	0.82180889861415	1.94231601731602	0.38880829015544	1.9002688172043	11.914358974359	3.68065748033478	0.547308202782073	1.77420328572727	1.08422981946711	1.14421127892406	1.56458634543812	1.56107025393739	1.48372277724873	1.22277368042538
7	Hila_Males_RP_gh146gluclunedited_Unknown_RigA_20231029T120016	11	Males	RP_gh146gluclunedited	0.0016295089252648	0.0116658025331457	0.313754536700985	0.00403673801940597	0.142285756610621	0.0525146285460336	0.00018517146878009	0.501036960225169	0.121620620694763	0.26664691504333	0.54455225538849	0.0224057477223909	0.183333333333333	0.228260869565217	0.392222222222222	0.0807407407407407	0.542655367231638	0.411014492753623	0.0416666666666667	0.984643377001456	0.373606370875995	0.107478728168383	1.34283105022831	0.347701149425287	30.1285714285714	14.6577777777778	0.891886879925823	19.4977272727273	3.08723404255319	6.09883040935672	258.377777777778	1.01597374179431	2.73835616438356	0.328703703703704	1.09789377289377	14.0304093567251	3.82398267850529	0.568620443066098	1.79544986154253	1.49874154452288	1.81542087244955	1.55698113705656	1.55270521658332	1.40372616740206	1.43181318933208
8	Hila_Males_RP_gh146gluclunedited_Unknown_RigA_20231029T120016	11	Males	RP_gh146gluclunedited	0.00196281756906896	0.00399970372564995	0.543293089400785	0.00422190948818606	0.0638841567291312	0.157247611288053	0.000629582993852307	0.804458928968225	0.140878453447893	0.176838752684986	0.237315754388564	0.0150359232649433	0.0679487179487179	0.144	0.470644850818094	0.0775510204081633	0.518018018018018	1.10572916666667	0.0515151515151515	2.54953051643192	0.474906367041198	0.0873102943865423	0.568085106382979	0.466666666666667	10.4093333333333	18.3583333333333	0.429254977520873	9.75902777777778	3.82606060606061	5.41732283464567	32.8533333333333	0.655005889281508	2.54335839598998	0.439114526161727	1.67493333333333	26.247619047619	3.71469331856899	0.552369280470957	1.66515366172226	0.728550873610964	0.696081861061879	1.55843287797961	1.54412195949908	1.2738492107501	1.31015679087241
9	Hila_Males_RP_gh146gluclunedited_Unknown_RigA_20231029T120016	11	Males	RP_gh146gluclunedited	0.0014443374564847	0.00733279016369158	0.368602325753648	0.00507369824457448	0.117583882675357	0.126731353233094	0.00125916598770461	0.545922524257462	0.11988000888823	0.270498481593956	0.520776238797126	0.0217761647285386	0.0928571428571428	0.1375	0.371519223590892	0.081547619047619	0.483257229832572	0.594097222222222	0.053968253968254	0.832824858757062	0.429880478087649	0.11117199391172	1.38678500986193	0.408333333333333	30.425641025641	11.9156028368794	0.659118086696562	14.1854545454545	3.02048929663609	3.66579406631763	28.9933333333333	0.725183927560838	2.9824	0.329815745393635	1.21552917903066	15.9815602836879	3.72068305555144	0.553259945304758	1.6468747293107	1.40363474658319	1.84513910053955	1.56849434973854	1.59268582281184	1.43930437099842	1.57423551405679
10	Hila_Males_RP_gh146gluclunedited_Unknown_RigA_20231029T120016	11	Males	RP_gh146gluclunedited	0.000481445818828235	0.0100733279016369	0.463928597881638	0.00233316050662914	0.100474038960077	0.122916820976224	0.000259240056292126	0.615917339456337	0.127397970520702	0.237612028738612	0.445818828234946	0.0281830975483298	0.0433333333333333	0.19290780141844	0.486107877376795	0.067741935483871	0.522736030828516	0.478932178932179	0.0388888888888889	1.31678543151227	0.356107660455487	0.101551123773346	0.918230358504958	0.478616352201258	47.1259259259259	16.4326086956522	0.593978243978244	24.09	4.64437984496124	3.22202898550725	122.26	0.853412698412698	2.47985462097612	0.358353127474268	1.14136085626911	12.7948717948718	3.63534755992149	0.540570686117701	1.74641026861917	1.11800229701521	1.35147620995801	1.5508526674985	1.5281896576256	1.3646643724663	1.35867865442449
1	Hila_Males_RP_gh146gluclunedited_Unknown_RigA_20231029T120532	12	Males	RP_gh146gluclunedited	0.000451178704365154	0.00195510771891567	0.295070872654811	0.00590292138211076	0.0795578448697221	0.102755949919164	0.000563973380456442	0.559198405835245	0.122758205812686	0.2917622288228	0.583938038124601	0.0165808173854194	0.05	0.0825396825396825	0.268032786885246	0.0662447257383966	0.385428051001821	0.778632478632479	0.0384615384615385	0.579844054580897	0.438844086021505	0.115065243179122	0.942987249544627	0.506896551724138	73.2761904761905	28.6916666666667	0.668547008547009	8.37008547008547	4.32875457875458	5.58477011494253	42.5472222222222	0.490554254488681	3.02672064777328	0.311748998664887	0.679744525547445	25.3714285714286	3.83393610512464	0.563814134826921	1.78693066537867	1.50919223698847	1.44981829122967	1.58002167262987	1.55487770668134	1.53165969472553	1.50429057638301
2	Hila_Males_RP_gh146gluclunedited_Unknown_RigA_20231029T120532	12	Males	RP_gh146gluclunedited	0.00225589352182577	0.00515095687483551	0.27807647479039	0.0010151520848216	0.0976425912696921	0.307666278151671	0.000375982253637628	0.657931345640486	0.112794676091288	0.218859269842463	0.401624243335715	0.0648193405271271	0.0833333333333333	0.120175438596491	0.330917225950783	0.05625	0.577111111111111	2.21761517615176	0.037037037037037	1.33478260869565	0.28169014084507	0.10516711833785	1.38547341115434	1.91555555555556	38.1072463768116	10.8225225225225	0.886917562724014	58.0155555555556	4.79351230425056	3.91912568306011	43.5541666666667	0.726223241590214	2.17354048964218	0.408134490238612	2.08919270833333	25.4379310344828	3.73658011779523	0.549497077823028	1.76311134280444	0.993441150236362	1.21709174157155	1.57439490308629	1.56381290938158	1.49629820717848	1.54613809600766
3	Hila_Males_RP_gh146gluclunedited_Unknown_RigA_20231029T120532	12	Males	RP_gh146gluclunedited	0.000375982253637628	0.00187991126818814	0.272211151633643	0.00270707222619092	0.0868143023649284	0.254652780388766	0.000864759183366545	0.574576080009024	0.185960822649171	0.271233597774185	0.531300522615333	0.0703086814302365	0.0666666666666667	0.0617283950617284	0.337529137529138	0.0857142857142857	0.411586452762923	1.4289029535865	0.0511111111111111	0.813738019169329	0.896014492753623	0.115000797066794	1.30480147737765	2.14942528735632	29.65	16.3525641025641	0.922689075630252	16.8037037037037	4.04928315412186	3.70615711252654	37.6619047619048	0.636053333333333	3.94754098360656	0.339090909090909	1.05564814814815	24.7988095238095	3.84738376053691	0.565791731217111	1.6226098108036	1.37099552043491	1.43201054591033	1.5508958103242	1.55720733685639	1.45119073888797	1.52815277438624
4	Hila_Males_RP_gh146gluclunedited_Unknown_RigA_20231029T120532	12	Males	RP_gh146gluclunedited	0.00105275031018536	0.0013159378877317	0.36240929428131	0.0010151520848216	0.0463586118735196	0.223446253336843	0.000187991126818814	0.74500883558296	0.105763807948265	0.216941760348912	0.355303229687559	0.02917622288228	0.0666666666666667	0.0833333333333333	0.442561983471074	0.075	0.495180722891566	0.582647058823529	0.0416666666666667	1.34521384928717	0.340969696969697	0.100592747559275	1.03618421052632	0.891954022988506	56.6333333333333	35.574358974359	0.812367816091954	33.2181818181818	9.52276422764228	1.7133726647001	190.666666666667	0.494421768707483	2.82834549878346	0.393511250654108	1.71848184818482	29.1190476190476	3.86641531341881	0.568590489002401	1.57718487138103	0.894709275528785	0.685127598416484	1.58132476897081	1.58824275885299	1.46707651310265	1.52458535246663
5	Hila_Males_RP_gh146gluclunedited_Unknown_RigA_20231029T120532	12	Males	RP_gh146gluclunedited	0.00236868819791706	0.00300785802910103	0.332744294469301	0.0026318757754634	0.0758732187840734	0.186900778283265	0.000789562732639019	0.64168891228334	0.156709403316163	0.252246493965485	0.454186562394255	0.0947099296913186	0.091304347826087	0.102564102564103	0.372474747474747	0.0666666666666667	0.433978494623656	0.75662100456621	0.0466666666666667	0.91610305958132	0.614749262536873	0.106848224239529	0.900820283370619	1.44770114942529	22.0878787878788	21.728	0.778592498946481	14.1519607843137	4.99155844155844	2.5368501529052	38.7047619047619	0.545376344086021	3.35422222222222	0.349713193116635	1.08878923766816	10.9789473684211	3.85626937883972	0.567098439795042	1.65835768211745	1.224150949568	1.1100777326634	1.5719916795324	1.57395352322674	1.40813902585465	1.48869637023525
6	Hila_Males_RP_gh146gluclunedited_Unknown_RigA_20231029T120532	12	Males	RP_gh146gluclunedited	0.00157912546527804	0.00533894800165432	0.197315486709027	0.0013159378877317	0.10880926420273	0.232357032748054	0.000413580479001391	0.568259578147911	0.0987329398052412	0.250742564950934	0.519569876301839	0.0275970974170019	0.127272727272727	0.105185185185185	0.317483363581367	0.0555555555555556	0.494700854700855	1.73109243697479	0.0407407407407407	0.874652777777778	0.332826362484157	0.1125	1.84993306559572	0.461635220125786	60.3733333333333	13.6507575757576	1.32436363636364	24.21	4.01529209621993	5.18248587570621	81.4	0.698840579710145	3.04096692111959	0.36904641350211	1.74731182795699	13.5230769230769	3.60619428676167	0.53032269084782	1.78092619229934	1.19631351702766	1.37485286322884	1.57207264304185	1.55232422089442	1.47616551720319	1.51945284986129
7	Hila_Males_RP_gh146gluclunedited_Unknown_RigA_20231029T120532	12	Males	RP_gh146gluclunedited	0.00165432191600556	0.00736925217129751	0.212843553784261	0.0019175094935519	0.0856863556040155	0.0508328006918073	0.000187991126818814	0.422303267285784	0.0997480918900628	0.340075948415235	0.685791630635034	0.0195510771891567	0.122222222222222	0.128104575163399	0.207135016465423	0.0586206896551724	0.463211382113821	0.570464135021097	0.0555555555555556	0.380487804878049	0.38117816091954	0.121867421180275	0.838620689655172	0.468468468468468	74.1545454545455	15.2273333333333	0.797326007326007	27.5261904761905	4.6118609406953	9.15384615384616	244.783333333333	0.552695829094608	3.4025974025974	0.269753336029114	0.417909760589319	21.2240740740741	3.8691581355416	0.568993845198161	1.74605372181532	1.81022867884965	1.61066741214344	1.57593223308803	1.57981169657929	1.39884882209019	1.49531118128624
8	Hila_Males_RP_gh146gluclunedited_Unknown_RigA_20231029T120532	12	Males	RP_gh146gluclunedited	3.75982253637628e-05	0.00345903673346618	0.287588825807422	0.00150392901455051	0.0517727563259014	0.149039365341956	0.000601571605820205	0.674136180772268	0.155468661879159	0.217355340827913	0.418994623453773	0.0255667932473587	0.0333333333333333	0.11358024691358	0.373304050756467	0.0701754385964912	0.399130434782609	0.800808080808081	0.0484848484848485	1.27706552706553	0.925055928411633	0.103546480386889	0.950042625745951	0.80952380952381	NaN	24.3833333333333	0.940420332355816	8.2	6.67514619883041	4.18617886178862	59.9066666666667	0.65146324054247	5.06373873873874	0.405089605734767	1.28521367521368	27.0925925925926	3.80014862270181	0.558845387396637	1.70129112651881	0.935248880218855	0.884269262227951	1.57548928084641	1.56947350598439	1.37688791484612	1.55848427192487
9	Hila_Males_RP_gh146gluclunedited_Unknown_RigA_20231029T120532	12	Males	RP_gh146gluclunedited	0.000676768056547731	0.00383501898710381	0.397601233221792	0.00116554498627665	0.0413580479001391	0.131330601195624	0.000300785802910103	0.780802346129263	0.116216114599391	0.219761627251194	0.362559687182765	0.0272963116140918	0.0545454545454545	0.117241379310345	0.409883720930233	0.0688888888888889	0.416666666666667	1.21284722222222	0.0444444444444444	1.26089860352155	0.438439716312057	0.100377812124335	1.01398527865405	1.00833333333333	80.9166666666667	18.897619047619	0.640162980209546	37.5857142857143	6.24750957854406	6.49859649122807	64.0133333333333	0.387895377128954	3.32150997150997	0.384003436426117	1.62732067510549	30.1710144927536	3.80355705316389	0.559346627172002	1.60312911010031	0.89352657484678	0.621973471021474	1.57055398002767	1.56504588773481	1.40837236881046	1.54457147217698
10	Hila_Males_RP_gh146gluclunedited_Unknown_RigA_20231029T120532	12	Males	RP_gh146gluclunedited	0.00135353611309546	0.005865323156747	0.283979396172501	0.00146633078918675	0.0896341692672106	0.0509831935932624	0.000451178704365154	0.515922848441554	0.120013535361131	0.278790841072301	0.570289882317555	0.0253036056698124	0.0923076923076923	0.133333333333333	0.313532586135326	0.0565217391304348	0.536936936936937	0.594736842105263	0.04	0.669692532942899	0.410810810810811	0.115444496341274	1.11611479028698	0.575213675213675	67.3166666666667	21.3745614035088	0.823649210307564	23.7924242424242	5.340589569161	9.536	82.7851851851852	0.662072336265885	2.98255813953488	0.331915887850467	0.872787610619469	20.4	3.90729072260029	0.574601578606255	1.87877375139361	1.43231483719452	1.69110334708914	1.57272759150656	1.55192778821026	1.40037803044633	1.48637495819047
1	Hila_Males_RP_gh146gluclunedited_Unknown_RigA_20231102T120935	13	Males	RP_gh146gluclunedited	0.000481374509368289	0.00103680663556247	0.496260090350293	0.00285121824779679	0.0471006443012664	0.219432718655114	0.000185144042064726	0.733688809894098	0.124675997926387	0.180071095312153	0.36573354069466	0.0401762571280456	0.108333333333333	0.116666666666667	0.68940329218107	0.0712962962962963	0.424	1.03964912280702	0.0416666666666667	1.76124444444444	0.333036597428289	0.085903550609433	0.659786239144957	0.657575757575758	12.8777777777778	97.3761904761905	0.733436373003606	19.7666666666667	8.58484848484849	3.63174603174603	189.066666666667	0.673172905525847	2.31865079365079	0.423718628490633	1.16465863453815	15.6623456790123	3.67827197430201	0.540922350812566	1.6400870088396	0.82387738923223	0.881710837374785	1.56375196496492	1.56561882706214	1.51187243027606	1.56298834221612
2	Hila_Males_RP_gh146gluclunedited_Unknown_RigA_20231102T120935	13	Males	RP_gh146gluclunedited	0.000259201658890617	0.00322150633192624	0.638080426571873	0.00159223876175665	0.024327927127305	0.0731689254239799	7.40576168258905e-05	0.730134044286455	0.0563578464045027	0.194067984892246	0.373620676886618	0.0043323705843146	0.0583333333333333	0.145	0.728010139416984	0.0716666666666667	0.377586206896552	0.615576323987539	0.0333333333333333	1.26885456885457	0.402645502645503	0.0838694191070571	0.709563994374121	0.975	91.0666666666667	24.0947368421053	0.444416243654822	37.7666666666667	15.3918128654971	6.27012578616352	272.433333333333	0.503159252095422	5.44613333333333	0.381235991034262	1.2245947850599	153.088888888889	3.63323526579279	0.534299305423354	1.65385173352545	0.880611320713256	0.770831674472719	1.56875089676527	1.57202133994864	1.43133300287925	1.52416488158768
3	Hila_Males_RP_gh146gluclunedited_Unknown_RigA_20231102T120935	13	Males	RP_gh146gluclunedited	0.000481374509368289	0.00148115233651781	0.448344812263941	0.00540620602829001	0.0456935495815745	0.142153595497297	0.000111086425238836	0.718988372954158	0.120713915426202	0.190291046434126	0.366585203288158	0.026364511590017	0.0393939393939394	0.0701754385964912	0.590058479532164	0.0685446009389671	0.364011799410029	0.643048576214405	0.0333333333333333	1.61404821280133	0.468390804597701	0.0906349206349206	0.662650602409638	0.949333333333333	81.56	39.0796296296296	0.745680819912152	12.1185714285714	7.57589285714286	3.76801346801347	313.033333333333	0.663166666666667	3.29004329004329	0.418493029821775	1.17793427230047	34.6708333333333	3.93944799481596	0.579330589240637	1.78705252518156	0.925886643292849	0.782993122356723	1.57548842931046	1.55546088091524	1.62375127162614	1.5355826465775
4	Hila_Males_RP_gh146gluclunedited_Unknown_RigA_20231102T120935	13	Males	RP_gh146gluclunedited	3.70288084129453e-05	0.0046656298600311	0.444901133081537	0.00325853514033918	0.05820928682515	0.173146708138932	0.000259201658890617	0.630452492038806	0.184995926831075	0.167666444493816	0.449233503665852	0.0239576390431756	0.0333333333333333	0.107692307692308	0.576258992805755	0.0698412698412698	0.480733944954128	0.413439434129089	0.0388888888888889	1.61690408357075	0.816339869281046	0.0825674690007294	1.07553191489362	1.07833333333333	NaN	16.9956140350877	0.753025936599424	8.98292682926829	7.83981481481482	1.97065602836879	13.8133333333333	0.983238095238095	3.61888341543514	0.442893632548805	1.3536	45.8157894736842	3.67171214707843	0.539957670335567	1.67980024012787	0.860127286920666	0.920533077718767	1.58288205561445	1.55865012395494	1.56236716004991	1.53602755495086
5	Hila_Males_RP_gh146gluclunedited_Unknown_RigA_20231102T120935	13	Males	RP_gh146gluclunedited	0.000296230467303562	0.00162926757016959	0.434199807450196	0.00262904539731911	0.0364733762867511	0.250722061764052	0.000259201658890617	0.717285047767163	0.194697474635266	0.176738502554988	0.363326668147819	0.0580982003999111	0.0533333333333333	0.122222222222222	0.49791932059448	0.0763440860215054	0.381782945736434	1.26797752808989	0.0583333333333333	1.67279792746114	0.518540433925049	0.0912270642201835	0.92131455399061	0.917543859649123	42.2416666666667	49.9181818181818	0.676743197278912	13.9711111111111	7.85529411764706	3.82335216572505	60.6777777777778	0.693852813852814	2.16003956478734	0.45756358768407	1.62871939736347	15.0071428571429	3.53650628038214	0.520074454584266	1.6184714482158	0.80118298604704	0.846057996092017	1.56271440539719	1.56210544603347	1.69619492592509	1.62582883297168
6	Hila_Males_RP_gh146gluclunedited_Unknown_RigA_20231102T120935	13	Males	RP_gh146gluclunedited	0.00118492186921425	0.00370288084129453	0.513219284603421	0.00192549803747315	0.0421387839739317	0.0997556098644746	3.70288084129453e-05	0.692549803747315	0.102532770495445	0.197104347182108	0.41538917277642	0.0125897948604014	0.355555555555556	0.144927536231884	0.626865671641791	0.0641975308641975	0.351234567901235	0.619310344827586	0.0333333333333333	1.26201079622132	0.527428571428571	0.0897034041118975	0.88609794628752	0.453333333333333	206.45	40.6621212121212	0.623324275362319	26.0948717948718	8.08878504672897	5.38287037037037	NaN	0.591954022988506	4.64789272030651	0.39849940988029	1.28321456848773	31.1666666666667	3.731072508998	0.548687135350374	1.82836649300276	0.917671620736913	0.831571535056859	1.55656816659237	1.55358115819003	1.5733883102345	1.62258275184706
7	Hila_Males_RP_gh146gluclunedited_Unknown_RigA_20231102T120935	13	Males	RP_gh146gluclunedited	0.000814633785084796	0.00262904539731911	0.596460045915722	0.00325853514033918	0.031141227875287	0.101681107901948	0.000888691401910687	0.802784566392653	0.0687995260312523	0.175035177367992	0.286306746648893	0.0164407909353477	0.146666666666667	0.107575757575758	0.917834757834758	0.0814814814814815	0.438020833333333	1.00586080586081	0.0615384615384615	2.00184672206833	0.415659955257271	0.0803092082908597	0.605007824726135	0.925	0.125	30.7126984126984	0.651940639269406	7.87333333333333	10.5936507936508	8.16851851851852	32.0527777777778	0.521388888888889	5.27837837837838	0.411014788373279	1.46682352941176	34.3177777777778	3.53158110934608	0.51935016472381	1.68595383412166	0.737017787584072	0.631611094939348	1.58647325667541	1.58709074714259	1.42263666348166	1.52128372225782
8	Hila_Males_RP_gh146gluclunedited_Unknown_RigA_20231102T120935	13	Males	RP_gh146gluclunedited	0.000851662593497741	0.00177738280382137	0.336406724431608	0.00159223876175665	0.0571724801895875	0.0475820188106347	0.000333259275716507	0.48792860845738	0.0819447530178479	0.228097459823743	0.64407909353477	0.0111086425238836	0.0958333333333333	0.0727272727272727	0.347684653654803	0.0754385964912281	0.480996884735203	0.856666666666667	0.0428571428571429	0.638420542635659	0.498423423423423	0.102872411489646	1.23888888888889	0.588235294117647	4.16190476190476	23.6634920634921	0.717892720306513	46.1925925925926	7.63427672955975	16.5278911564626	74.6555555555556	0.704269771955361	5.31360544217687	0.376842105263158	0.638900785153462	51.1604166666667	3.60509097889358	0.530160439690253	1.74506222906832	1.11992924825661	1.28632944056005	1.56218294705389	1.55111068723416	1.54344883962875	1.54385300004527
9	Hila_Males_RP_gh146gluclunedited_Unknown_RigA_20231102T120935	13	Males	RP_gh146gluclunedited	0.000851662593497741	0.00485077390209583	0.551914389394949	0.00688735836480782	0.0239576390431756	0.113160038509961	0.000370288084129453	0.761201214544916	0.0732800118492187	0.190883507368733	0.367288750648004	0.00729467525735022	0.255555555555556	0.132323232323232	0.51432022084196	0.0688888888888889	0.299537037037037	0.657204301075269	0.0833333333333333	1.20852439741329	0.458101851851852	0.0879392698737632	0.582100938967136	0.596969696969697	303.816666666667	26.36875	0.450915371329879	9.53820224719101	11.5924882629108	4.97554112554113	217.866666666667	0.413074204946996	5.68578088578089	0.404232804232804	0.965432098765432	82.8	3.62067440061469	0.532452119362113	1.65683998771588	0.936743591018196	0.776012977292978	1.5500808183059	1.52272436465392	1.49072505843584	1.57736411917678
1	Hila_Males_RP_gh146gluclunedited_Unknown_RigA_20231102T122051	14	Males	RP_gh146gluclunedited	0.000814724289893716	0.00729548568677554	0.364774284338777	0.00281450209236011	0.0636595933785135	0.0539199348220568	0.00048142798948265	0.600748065029811	0.0854719845943043	0.212976335962671	0.488982705625301	0.0157389919638559	0.0814814814814815	0.24320987654321	0.481427174975562	0.0723809523809524	0.440769230769231	0.564341085271318	0.0481481481481481	1.13361285814116	0.411408199643494	0.0935578330893119	1.00487062404871	1.01190476190476	62.5666666666667	29.9807692307692	0.864023494860499	18.5421568627451	5.84677002583979	7.1043137254902	86.0833333333333	0.787955182072829	4.19336917562724	0.378466796875	1.01281464530892	50.748717948718	3.78615832363071	0.562996018680397	1.71067084720164	1.01254204237465	1.35577810242846	1.56392163652645	1.55609146056242	1.44949657251348	1.53130031625124
2	Hila_Males_RP_gh146gluclunedited_Unknown_RigA_20231102T122051	14	Males	RP_gh146gluclunedited	0.000296263378143169	0.00159241565751953	0.355775284227678	0.00818427582120505	0.055993778469059	0.214939080842869	0.000740658445357923	0.716031552049772	0.102470095915269	0.218716438914195	0.393141502795986	0.0110358108358331	0.0533333333333333	0.0682539682539682	0.40535864978903	0.0729372937293729	0.45	1.00241796200345	0.0444444444444444	1.24181117533719	0.465824915824916	0.108406754772394	0.674031746031746	0.764102564102564	19.2916666666667	26.3166666666667	0.766328686100549	8.40266666666667	6.75525525525526	3.23350694444444	24.3928571428571	0.526447876447876	4.03113367174281	0.417208448117539	0.983078880407125	56.3611111111111	3.64620318127615	0.542184900601241	1.79382455235858	1.06835139616156	1.06312808818803	1.55746371733907	1.53752718669028	1.31863781454646	1.14733645984575
3	Hila_Males_RP_gh146gluclunedited_Unknown_RigA_20231102T122051	14	Males	RP_gh146gluclunedited	0.00240713994741325	0.0048142798948265	0.269192311965337	0.00785097952079399	0.0436247824315817	0.188571640188127	0.000592526756286339	0.704958708291671	0.0680294782061252	0.168425730474392	0.371440210346998	0.00925823056697404	0.108333333333333	0.149425287356322	0.375658914728682	0.0821705426356589	0.456589147286822	1.18694638694639	0.0533333333333333	1.52532051282051	0.482152230971129	0.0845039018952062	0.763318112633181	0.520833333333333	0.47719298245614	8.65952380952381	1.0473602484472	6.69294117647059	7.15843137254902	5.17347417840376	59.4296296296296	0.672931726907631	6.30687830687831	0.449228481130322	1.14080854309687	41.7911111111111	3.79966566555567	0.565004540003781	1.79912147966256	0.751332661798281	0.980564215253156	1.55325957625859	1.55066053792801	1.49181509990093	1.41636006708214
4	Hila_Males_RP_gh146gluclunedited_Unknown_RigA_20231102T122051	14	Males	RP_gh146gluclunedited	3.70329222678962e-05	0.00266637040328852	0.284894271006925	0.00336999592637855	0.0400325889715957	0.0859904455060549	0.00048142798948265	0.639632633411102	0.109617449912973	0.186201533162982	0.475576787764322	0.00662889308595341	0.0333333333333333	0.126315789473684	0.361173708920188	0.0892156862745098	0.387455197132616	0.477777777777778	0.0619047619047619	1.00652680652681	0.394666666666667	0.0867046042421107	0.706380638063806	0.426190476190476	NaN	41.5444444444444	0.93638928067701	26.8292929292929	8.41195652173913	4.81407867494824	116.027777777778	0.601109165207239	3.17911646586345	0.411576949620428	0.812617079889807	54.7076923076923	3.79592680905825	0.564448577695145	1.72372166371728	0.868727492827899	1.03330404299972	1.57882299807589	1.57506175860577	1.51271489438088	1.62236226777747
5	Hila_Males_RP_gh146gluclunedited_Unknown_RigA_20231102T122051	14	Males	RP_gh146gluclunedited	0.000111098766803688	0.00103692182350109	0.449616709254527	0.00344406177091434	0.0287745806021553	0.1355404955005	3.70329222678962e-05	0.742065696404103	0.08343517386957	0.183535162759693	0.347331777950598	0.010332185312743	0.0333333333333333	0.133333333333333	0.599555555555556	0.0738095238095238	0.34078947368421	0.782051282051282	0.0333333333333333	1.66983333333333	0.279182156133829	0.0837728194726166	0.718697318007663	0.715384615384615	224.083333333333	97.2166666666667	0.761127596439169	16.2528455284553	8.59822222222222	3.83677419354839	NaN	0.613032581453634	2.95845771144279	0.40339928970066	1.35199692780338	27.7861111111111	3.81338938843832	0.567045236848435	1.87719815779831	0.753712019151875	0.694034650206919	1.56660788288208	1.56399756554961	1.4203803268755	1.5633318966577
6	Hila_Males_RP_gh146gluclunedited_Unknown_RigA_20231102T122051	14	Males	RP_gh146gluclunedited	0.000148131689071585	0.00296263378143169	0.307447320668074	0.00207384364700219	0.0380328111691294	0.0850275895270896	0.00048142798948265	0.665963041143577	0.0890641780542903	0.178498685331259	0.414176202644151	0.0123319631152094	0.0333333333333333	0.121212121212121	0.505911029859842	0.0888888888888889	0.338943894389439	0.602624671916011	0.0619047619047619	1.53307757885763	0.474358974358974	0.0833333333333333	1.19105431309904	0.74	0.144444444444444	11.8269841269841	1.17094017094017	21.04	8.36966666666667	5.9962962962963	65.9055555555556	0.80042735042735	4.66468253968254	0.416623421553364	1.62532051282051	49.6738095238095	3.86458329992963	0.574657694090491	1.76744183586211	0.74366824043461	0.925878937844619	1.5812272821053	1.59535888407814	1.56225241898374	1.69857734576865
7	Hila_Males_RP_gh146gluclunedited_Unknown_RigA_20231102T122051	14	Males	RP_gh146gluclunedited	0.000148131689071585	0.00129615227937637	0.3995852312706	0.00218494241380587	0.0404399511165426	0.0438840128874569	0.000259230455875273	0.68896048587194	0.0472540088138355	0.170425508276858	0.379143058178721	0.00299966670369959	0.0444444444444444	0.106060606060606	0.506572769953052	0.0728395061728395	0.478947368421053	0.512987012987013	0.0388888888888889	1.72739090064995	0.421122112211221	0.0860830527497194	0.818385291766587	0.45	320.333333333333	11.8433333333333	0.790079924776681	20.0858974358974	8.79555555555556	9.21184210526316	58.7866666666667	0.815083798882682	7.48066666666667	0.451356915590492	1.17780448717949	99.14	3.80407097155873	0.565659602346338	1.58830407031861	0.767220432036384	0.867037691206824	1.58920024630153	1.58155026564966	1.34329913424805	1.55938001347919
8	Hila_Males_RP_gh146gluclunedited_Unknown_RigA_20231102T122051	14	Males	RP_gh146gluclunedited	0.000222197533607377	0.00207384364700219	0.313928082064956	0.00833240751027664	0.0512905973410362	0.0661778320927304	0.000111098766803688	0.67840610302559	0.075250898048365	0.199755582713032	0.416990704736511	0.00362922638225382	0.0666666666666667	0.124444444444444	0.558432147562582	0.078125	0.366402116402116	0.458205128205128	0.05	1.22126666666667	0.396101364522417	0.092299794661191	0.849170437405732	0.326666666666667	0.116666666666667	27.0666666666667	1.24726072607261	7.84140350877193	6.61546666666667	4.79069767441861	285.066666666667	0.613092852371409	4.51333333333333	0.402191405581236	1.19448223733938	64.3555555555556	3.89718299722253	0.579505219792608	1.66581070019376	0.919520345434242	1.00598036837136	1.58001805255494	1.58114022503628	1.54508268065969	1.52366496366211
9	Hila_Males_RP_gh146gluclunedited_Unknown_RigA_20231102T122051	14	Males	RP_gh146gluclunedited	0.000518460911750546	0.0133318520164426	0.138947524349146	0.0038143909935933	0.114172499351924	0.0666592600822131	0.000296263378143169	0.407806540014073	0.0994333962893012	0.215531607599156	0.634670221827204	0.00703625523090027	0.116666666666667	0.169014084507042	0.344536271808999	0.0980952380952381	0.462912912912913	1.22448979591837	0.0380952380952381	0.965964912280702	0.42018779342723	0.0930902111324376	1.48767361111111	0.452380952380952	0.144444444444444	11.2152380952381	2.15902394106814	17.1754901960784	3.35082956259427	15.325	126.416666666667	1.43957783641161	3.83223270440252	0.371483437349976	0.847171453437772	59.7871794871795	3.92306012287523	0.583353109255242	1.69839182565298	1.19373511823912	1.75207061813302	1.54467964175035	1.54108667409761	1.35251373012064	1.43131314227293
1	Hila_Males_RP_gh146gluclunedited_Unknown_RigA_20231102T123853	15	Males	RP_gh146gluclunedited	0.00103692182350109	0.000666592600822131	0.36436692219383	0.0105173499240825	0.0585120171832759	0.0932488982705625	0.000185164611339481	0.658482390845462	0.0685849720401437	0.249712994852424	0.454023627004407	0.0154427285857127	0.0848484848484849	0.06	0.407918739635158	0.0706467661691542	0.344226579520697	0.468901303538175	0.0555555555555556	0.879376854599407	0.422831050228311	0.102539537712895	0.719483568075117	0.86875	32.2133333333333	56.2444444444444	0.740431714404317	6.27293233082707	4.98048245614035	4.4123595505618	120.183333333333	0.489103516592372	5.80873563218391	0.341001064962726	0.889594356261023	47.0333333333333	3.88351007247343	0.577472076553611	1.67977941760021	1.2483654558973	1.03976488735609	1.58317403129025	1.58343937447568	1.50954824492601	1.6392931107504
2	Hila_Males_RP_gh146gluclunedited_Unknown_RigA_20231102T123853	15	Males	RP_gh146gluclunedited	0.00107395474576899	0.00518460911750546	0.337999481539088	0.00970262563418879	0.0772136429285635	0.103951412805985	0.000925823056697404	0.627967262896715	0.0769914453949561	0.252860793245195	0.467466577787653	0.0285523830685479	0.0743589743589744	0.11965811965812	0.338789903489235	0.0693121693121693	0.381868131868132	0.508514492753623	0.0641025641025641	0.864271151885831	0.368617021276596	0.112118226600985	0.661582809224319	1.285	64.1416666666667	22.0675438596491	0.696395392047566	7.0776	4.56795580110497	4.12131147540984	57.9194444444444	0.543899948953548	4.22032085561497	0.364235255462461	0.78262467191601	39.9017543859649	3.77444175832315	0.561253783132667	1.71445031889654	1.34545694197467	1.08813874784624	1.56897870383479	1.56584156028179	1.45639052132254	1.49225397429469
3	Hila_Males_RP_gh146gluclunedited_Unknown_RigA_20231102T123853	15	Males	RP_gh146gluclunedited	0.000444395067214754	0.00396252268266489	0.38092063844758	0.00970262563418879	0.0833981409473021	0.0508091693515535	0.000111098766803688	0.538977150686961	0.103655149427841	0.286264489130837	0.560345146835537	0.0122949301929415	0.0571428571428571	0.0792592592592593	0.321940532081377	0.0623809523809524	0.405765765765766	0.423456790123457	0.0333333333333333	0.655585585585586	0.353409090909091	0.114315291333925	0.900654761904762	0.503030303030303	31.4888888888889	16.4280303030303	0.555639097744361	6.18249400479616	4.13532608695652	6.34299065420561	102.05	0.593369418132612	2.98910012674271	0.318390294422252	0.741144901610018	30.231746031746	3.73586082746362	0.555516857041824	1.66605597582402	1.53561770922327	1.33220326784982	1.59969410263632	1.55349463843949	1.62438517013092	1.55215838676863
4	Hila_Males_RP_gh146gluclunedited_Unknown_RigA_20231102T123853	15	Males	RP_gh146gluclunedited	0.000925823056697404	0.00299966670369959	0.464429878161686	0.00662889308595341	0.047439173425175	0.170684738732733	0.000592526756286339	0.754360626597045	0.108173165944525	0.218605340147391	0.343998814946487	0.0273673295559753	0.0641025641025641	0.09	0.492963836477987	0.0678030303030303	0.347154471544715	0.704740061162079	0.0666666666666667	1.1727115716753	0.436621823617339	0.0986299081035923	0.522147273749297	0.547407407407407	42.2777777777778	24.1655172413793	0.598307752853207	8.07126436781609	6.18360655737705	3.20599078341014	42.0857142857143	0.415513264129181	3.61051051051051	0.385489802741558	0.966779279279279	15.2787878787879	3.72983905908602	0.554621429187991	1.5776131666455	1.02945436849864	0.753776554293854	1.56757719353622	1.55246243774518	1.47453485322063	1.52334564711334
5	Hila_Males_RP_gh146gluclunedited_Unknown_RigA_20231102T123853	15	Males	RP_gh146gluclunedited	0.00170351442432322	0.002851535014628	0.255341999037144	0.0176276709995186	0.085249787060697	0.065252009036033	0.000222197533607377	0.506017849868533	0.0854719845943043	0.293597007739881	0.56697403992149	0.0285894159908158	0.17037037037037	0.057037037037037	0.267871017871018	0.0695906432748538	0.37799671592775	0.422541966426858	0.04	0.539652448657188	0.343452380952381	0.114848616543532	0.741763565891473	0.88735632183908	96.8958333333333	18.5636363636364	0.803695060287826	3.76138032305433	4.07755775577558	5.10048309178744	164.383333333333	0.559905100830368	3.60134529147982	0.309710144927536	0.600582241630277	23.6761904761905	3.88679646931823	0.577960758795945	1.61841280188651	1.70124568201673	1.54103723733622	1.55916089501686	1.55877265958295	1.50280527991196	1.50138489485011
6	Hila_Males_RP_gh146gluclunedited_Unknown_RigA_20231102T123853	15	Males	RP_gh146gluclunedited	0.00270340332555642	0.00211087656927008	0.428137614339147	0.0134059178609784	0.0507351035070177	0.0918786801466504	0.000370329222678962	0.708291671295782	0.104173610339592	0.230826204495797	0.399733362959671	0.02781172462319	0.152083333333333	0.0612903225806452	0.471108394458028	0.0701550387596899	0.33578431372549	0.356465517241379	0.111111111111111	0.869758981355161	0.344730392156863	0.0991253180661578	0.468489583333333	0.556296296296296	16.3066666666667	23.9333333333333	0.644675642594859	4.89005847953216	6.1558024691358	3.40692640692641	202.533333333333	0.385974499089253	2.99126691266913	0.363532219570406	0.737635810517167	12.3787878787879	3.83125726267452	0.569702162734095	1.75060849374821	1.16934729493371	0.968895903573423	1.57441735596683	1.55886599456387	1.5109585082683	1.41028586689282
7	Hila_Males_RP_gh146gluclunedited_Unknown_RigA_20231102T123853	15	Males	RP_gh146gluclunedited	0.00199977780246639	0.00536977372884494	0.453764396548532	0.00685109061956079	0.0717327704329149	0.124393585897863	0.000814724289893716	0.627633966596304	0.124875013887346	0.254860571047661	0.489649298226123	0.030663259637818	0.12	0.138095238095238	0.484499802293397	0.0677655677655678	0.427593818984547	0.447866666666667	0.0733333333333333	0.840674603174603	0.535238095238095	0.104796710826862	0.86758530183727	0.745945945945946	54.652380952381	22.4235294117647	0.616349960411718	8.03148148148148	4.75377777777778	2.685140562249	53.262962962963	0.531594634873323	3.6170653907496	0.339351005484461	0.904207758053912	22.437037037037	3.82106562515276	0.568186681642676	1.72158044419764	1.33642105755245	1.12440091895303	1.55044643766488	1.55933270972238	1.47639371149343	1.51919827675685
8	Hila_Males_RP_gh146gluclunedited_Unknown_RigA_20231102T123853	15	Males	RP_gh146gluclunedited	0.000592526756286339	0.00466614820575492	0.317927637669889	0.0135910824723179	0.0686960708069474	0.0550309224900937	0.000111098766803688	0.553160759915565	0.0733251860904344	0.262378254268044	0.534348035403474	0.0235899714846499	0.0666666666666667	0.113513513513514	0.311728395061728	0.0695075757575758	0.35536398467433	0.52140350877193	0.1	0.632655654383736	0.423076923076923	0.110409848839021	0.800277315585136	0.816666666666667	85.0666666666667	23.7796296296296	0.698218829516539	5.05257142857143	4.86512524084778	7.99645390070922	NaN	0.54342663273961	5.38752688172043	0.34377923292797	0.731777777777778	31.824	3.85476196055994	0.573197275774453	1.58198400217754	1.47344124943338	1.30048133522788	1.55334044729341	1.5755357225352	1.48949760528003	1.54880821183267
9	Hila_Males_RP_gh146gluclunedited_Unknown_RigA_20231102T123853	15	Males	RP_gh146gluclunedited	0.000370329222678962	0.00233307410287746	0.372180868792356	0.0137762470836574	0.0935821945709736	0.116246342998926	0.000185164611339481	0.575380513276303	0.126356330778062	0.292523052994112	0.526274858349072	0.0320334777617302	0.0555555555555556	0.0538461538461538	0.313376987839102	0.074251497005988	0.37437037037037	0.441490857946554	0.0333333333333333	0.609294117647059	0.503244837758112	0.120393232738912	0.651581843191197	0.640740740740741	105	17.9842105263158	0.560424469413233	5.23172690763052	3.64419642857143	2.96991525423729	121.658333333333	0.483431488025128	3.48607407407407	0.324046965538274	0.619467401285583	16.8674242424242	3.7957714293597	0.564425472968877	1.6773064667565	1.69319601313183	1.22130905176382	1.55369644211698	1.57287726350617	1.43457327479691	1.54302439042033
10	Hila_Males_RP_gh146gluclunedited_Unknown_RigA_20231102T123853	15	Males	RP_gh146gluclunedited	0.0009628559789653	0.00318483131503907	0.556271525386068	0.00622153094100656	0.0496611487612487	0.168351664629856	3.70329222678962e-05	0.743658112061623	0.107988001333185	0.220494019183054	0.348294633929563	0.0297744695033885	0.0722222222222222	0.12463768115942	0.657950065703022	0.0717948717948718	0.382051282051282	0.679521674140508	0.0333333333333333	1.37165300546448	0.467307692307692	0.100540357987166	0.633333333333333	0.8375	34.2666666666667	19.7	0.556447368421053	10.6995670995671	6.93362068965517	2.90840840840841	NaN	0.504175222450376	3.73075684380032	0.388731204595371	1.15512820512821	26.3602150537634	3.72183569607081	0.553431341207386	1.74885510152628	1.07183138338186	0.834276738211963	1.56739971625099	1.56507613791581	1.66181476229569	1.5755604816961
1	Hila_Males_RP_gh146gluclunedited_Unknown_RigA_20231102T125732	16	Males	RP_gh146gluclunedited	0.000851820302951743	0.00281471056627532	0.267656753453576	0.00781452538794859	0.062886559757046	0.173808377467501	7.40713306914559e-05	0.65782748787082	0.132661753268397	0.244435391281804	0.441168845598311	0.0546276063849487	0.0958333333333333	0.0791666666666667	0.336923076923077	0.0756272401433692	0.387671232876712	0.654532775453278	0.0333333333333333	0.910871794871795	0.468235294117647	0.111845449923742	0.754879594423321	1.4047619047619	39.2238095238095	19.0301075268817	0.95452847805789	7.32065217391304	4.33885057471264	2.29985994397759	208.533333333333	0.506625577812019	2.96417322834646	0.378602916242794	0.989460317460317	21.1519607843137	3.84802844353913	0.572196011973419	1.73173813879516	1.23013936851626	1.15064410448473	1.55590926947884	1.55576255134797	1.41027072415462	1.33075413737998
2	Hila_Males_RP_gh146gluclunedited_Unknown_RigA_20231102T125732	16	Males	RP_gh146gluclunedited	0.00018517832672864	0.00314803155438687	0.30958112662494	0.00744416873449132	0.0502944335394985	0.188252286952335	0.00166660494055776	0.680271101070331	0.137291211436613	0.241361431058109	0.478537831932151	0.0439242991000333	0.0416666666666667	0.113333333333333	0.327418723070897	0.0728260869565217	0.323333333333333	0.795461658841941	0.0833333333333333	0.804555409548839	0.461069651741293	0.103989149513324	0.652575757575758	1.58133333333333	25.3888888888889	36.3763888888889	0.754745098039216	9.71282051282051	6.1705035971223	2.4372641509434	46.456862745098	0.411008771929825	2.76104868913858	0.360201149425287	0.745422357106727	33.8680555555556	3.77483264880931	0.561311907956998	1.78091442107474	1.18267065553164	1.07919222972704	1.58030519301422	1.57400110701282	1.60305605175792	1.54122719700171
3	Hila_Males_RP_gh146gluclunedited_Unknown_RigA_20231102T125732	16	Males	RP_gh146gluclunedited	0.00174067627124921	0.0025184252435095	0.305284989444835	0.00859227436020888	0.0577386022739899	0.140957742305841	0.000851820302951743	0.692492870634421	0.100292581756231	0.224584274656494	0.407318247472316	0.0274434280211844	0.087037037037037	0.0906666666666667	0.378466483011938	0.0781144781144781	0.353514739229025	0.813247863247863	0.0403508771929825	0.970820353063344	0.387410586552217	0.10126920507682	0.563133640552995	0.914814814814815	36.9470588235294	26.3083333333333	0.875310344827586	7.30170068027211	5.24520547945205	3.9	39.1462962962963	0.464170566822673	3.32528735632184	0.381737677527151	0.824615384615385	28.4628205128205	3.8765541608459	0.576437743010783	1.62206226442683	1.11135464011511	1.04128155807724	1.56962020479008	1.54410332406125	1.50801081714949	1.51767529778856
4	Hila_Males_RP_gh146gluclunedited_Unknown_RigA_20231102T125732	16	Males	RP_gh146gluclunedited	0.00177771193659494	0.00511092181771045	0.192918780785897	0.00844413169882597	0.11244027998963	0.0865153142476205	0.000222213992074368	0.502573978741528	0.0775526832339543	0.274582422873227	0.581941409577423	0.0164067997481575	0.1	0.0867924528301887	0.235914855072464	0.0703703703703704	0.428813559322034	0.581094527363184	0.05	0.54695687222894	0.338834951456311	0.114413580246914	0.729480037140204	0.82037037037037	42.3266666666667	16.2141025641026	1.00843537414966	8.10934579439252	3.42737588652482	4.93057644110276	151.277777777778	0.57364810330912	4.08146341463415	0.335710977304308	0.557973035797304	40.3882352941176	3.88988021969556	0.578419307814937	1.69784622059123	1.44257927286612	1.60625581386153	1.58083028291618	1.55332029274938	1.49261697386638	1.49188127407191
5	Hila_Males_RP_gh146gluclunedited_Unknown_RigA_20231102T125732	16	Males	RP_gh146gluclunedited	0.00288878189696678	0.00374060219991852	0.288767082700641	0.00944409466316062	0.0713677271212177	0.144179845190919	0.000222213992074368	0.645716825302767	0.0906262731009963	0.228250805525721	0.453946150142587	0.0297766749379653	0.1625	0.0990196078431373	0.320864197530864	0.0720338983050847	0.380078895463511	0.701441441441441	0.04	0.913784067085954	0.407833333333333	0.102511643379907	0.738818565400844	1.11666666666667	44.14	20.0838383838384	0.820601565718995	6.12279202279202	4.19345238095238	3.64963768115942	152.266666666667	0.535223097112861	4.14053601340034	0.379846896322183	0.923550724637681	37.9391304347826	3.77554191787342	0.561417375194532	1.66595086631396	1.16405493588776	1.21393391550263	1.57588575608995	1.56459111370166	1.62236413605092	1.57032723082789
6	Hila_Males_RP_gh146gluclunedited_Unknown_RigA_20231102T125732	16	Males	RP_gh146gluclunedited	3.70356653457279e-05	0.00933298766712344	0.289618903003592	0.0164067997481575	0.0959223732454354	0.129032258064516	0.000407392318803007	0.537091218843747	0.0845894596496426	0.256286804192437	0.529387800451835	0.0220732565460539	0.0333333333333333	0.125373134328358	0.31031746031746	0.0709935897435898	0.405320813771518	0.56650406504065	0.0333333333333333	0.654127198917456	0.30332005312085	0.108446951888419	0.697608589555881	0.903030303030303	NaN	11.4489898989899	0.780810488676996	4.0768115942029	3.87122641509434	3.10326797385621	80.35	0.594218608852755	3.184	0.347930385700847	0.654301075268817	38.0507936507937	3.80745782508056	0.566163222344675	1.67693849892643	1.49975136899489	1.50495642892969	1.57674418506158	1.53465836197677	1.53397696081324	1.49904139682903
7	Hila_Males_RP_gh146gluclunedited_Unknown_RigA_20231102T125732	16	Males	RP_gh146gluclunedited	0.000518499314840191	0.00196289026332358	0.21699196326062	0.0172215843857635	0.0909595940891078	0.0759231139587423	0.000111106996037184	0.56601607347876	0.0956631235880153	0.264508721899189	0.535906077552683	0.0297026036072738	0.0666666666666667	0.0883333333333333	0.24321295143213	0.0688888888888889	0.370437405731523	0.345117845117845	0.0333333333333333	0.642412778478352	0.306405693950178	0.115174971778745	0.640548915449314	0.990123456790123	128.127777777778	39.8666666666667	0.9095178719867	3.70952380952381	3.54757575757576	3.73536379018613	300.25	0.526220538720539	2.88690476190476	0.353017102291062	0.583466312056738	27.5230769230769	3.98087844402059	0.591950606197844	1.63218843845375	1.48758207357837	1.31975559654579	1.58785814657562	1.58273355161162	1.56812984547926	1.59500246241802
8	Hila_Males_RP_gh146gluclunedited_Unknown_RigA_20231102T125732	16	Males	RP_gh146gluclunedited	0.000148142661382912	0.00262953223954668	0.240361468093774	0.00974037998592645	0.0754416503092478	0.0618865967927114	0.000444427984148735	0.568867819710381	0.0851820302951743	0.246324210214437	0.528313766156809	0.0337024554646124	0.0333333333333333	0.0696078431372549	0.276995305164319	0.0690288713910761	0.409036144578313	0.37891156462585	0.05	0.702331961591221	0.393162393162393	0.107569141193595	0.844582593250444	1.01111111111111	142.733333333333	19.0737373737374	0.905555555555556	6.02037037037037	5.05939393939394	4.76415525114155	88.3619047619048	0.564835164835165	4.22216494845361	0.362200647249191	0.786002372479241	28.548275862069	3.91687499348172	0.582433389865317	1.73885746130676	1.33905083349119	1.39974075448661	1.55379286298195	1.54428806506446	1.49289488566235	1.48430327603212
9	Hila_Males_RP_gh146gluclunedited_Unknown_RigA_20231102T125732	16	Males	RP_gh146gluclunedited	0.000407392318803007	0.00540720714047628	0.251731417354913	0.0105551646235325	0.0815895707566386	0.0852561016258657	0.000296285322765823	0.607570089996667	0.0983667271582534	0.248398207473797	0.547831561794008	0.0420725158327469	0.0916666666666667	0.0993197278911565	0.332209188660802	0.0748031496062992	0.426937984496124	0.650282485875706	0.0533333333333333	0.749086757990868	0.511753371868979	0.11040329218107	0.810964912280702	1.30574712643678	102.644444444444	18.5472222222222	1.01727851199217	7.06825396825397	4.80389863547758	4.95897435897436	184.758333333333	0.517649748513946	4.73565891472868	0.36735836627141	0.703734211971444	29.0880952380952	3.83713331326617	0.570575922573461	1.6860127284092	1.35911961137097	1.39516415644868	1.55443833844422	1.55911214700202	1.46004741559998	1.54929470958073
10	Hila_Males_RP_gh146gluclunedited_Unknown_RigA_20231102T125732	16	Males	RP_gh146gluclunedited	0.000555534980185919	0.00166660494055776	0.318840042961372	0.00974037998592645	0.0678863745787193	0.101699937039369	0.000629606310877375	0.641050331469205	0.0972186215325358	0.242361394022444	0.53194326136069	0.0256657160845895	0.0833333333333333	0.0789473684210526	0.389900362318841	0.0706989247311828	0.399346405228758	0.372086720867209	0.062962962962963	0.800231160425335	0.5	0.101741293532338	0.764802981895634	0.888461538461538	5.48666666666667	36.8518518518519	0.861814058956916	6.67588075880759	5.50394736842105	2.90938775510204	86.575	0.481342592592593	4.69061302681992	0.350676621558563	0.704693333333333	30.9026666666667	3.63953087022703	0.541192738035663	1.6665479782854	1.32401699416637	1.36922239463443	1.55504637261961	1.56194199460959	1.43883281005689	1.46788964426824
1	Hila_Males_RP_gh146gluclunedited_Unknown_RigA_20231102T131413	17	Males	RP_gh146gluclunedited	0.000555534980185919	0.00333320988111551	0.441539202251768	0.0102959149661124	0.0573312099551868	0.0362208807081219	0.000407392318803007	0.598311173660235	0.0671456612718048	0.288841154031332	0.544387244916855	0.0227769341876227	0.0833333333333333	0.107142857142857	0.410537190082645	0.0671497584541063	0.335064935064935	0.301851851851852	0.0523809523809524	0.585963003264418	0.347318007662835	0.113423502036067	0.68815543071161	0.759259259259259	114.706666666667	27.7481481481482	0.550775594622544	6.48248175182482	4.65599128540305	5.76417445482866	41.1222222222222	0.42676107480029	4.58150289017341	0.312629128473738	0.610032817627754	24.5948717948718	3.75123561175512	0.551652297529588	1.64341396435649	1.58927481393004	1.25514336966299	1.57147014300995	1.56854137391796	1.45821865358168	1.5007978603198
2	Hila_Males_RP_gh146gluclunedited_Unknown_RigA_20231102T131413	17	Males	RP_gh146gluclunedited	0.000407392318803007	0.00422206584941298	0.260471834376505	0.00785156105329432	0.0974778711899559	0.0262953223954668	0.00018517832672864	0.471686233843191	0.0680345172401022	0.285470908484871	0.633161734750565	0.00992555831265509	0.0916666666666667	0.102702702702703	0.320264116575592	0.089451476793249	0.443097643097643	0.292181069958848	0.0416666666666667	0.541496598639456	0.380331262939959	0.118075980392157	0.991072463768116	0.470175438596491	233.877777777778	20.1037037037037	0.939945280437756	9.65940170940171	3.79204737732657	9.22958333333333	73.9888888888889	0.640570455512984	5.05270833333333	0.328413793103448	0.606620209059233	40.2703703703704	3.84070411810673	0.564809430856735	1.77229235754227	1.52416450834705	1.71764054520598	1.58831099799204	1.57991643396789	1.5786668569501	1.52886618066984
3	Hila_Males_RP_gh146gluclunedited_Unknown_RigA_20231102T131413	17	Males	RP_gh146gluclunedited	0.00122217695640902	0.00448131550683308	0.505425724973149	0.00825895337209733	0.0612940261471797	0.0342209547794526	0.000333320988111551	0.617347505647939	0.0728861894003926	0.27880448872264	0.56090515166105	0.0146290878115625	0.0785714285714286	0.0790849673202614	0.392155172413793	0.0688271604938272	0.39975845410628	0.338461538461538	0.075	0.6160014781966	0.455555555555556	0.108021236906299	0.666007036059806	0.598484848484848	50.1	17.7926666666667	0.416450963474259	7.85856697819315	6.1654501216545	8.50185185185185	112.222222222222	0.414539400665927	5.81655011655012	0.311355153603216	0.551034786437693	27.9587301587302	3.64704348042665	0.536329925228647	1.67632345897616	1.47817848263832	1.22736717446643	1.57478095814051	1.5707526502048	1.49117079610279	1.6401309205027
4	Hila_Males_RP_gh146gluclunedited_Unknown_RigA_20231102T131413	17	Males	RP_gh146gluclunedited	0.000333320988111551	0.00374060219991852	0.455168327098996	0.00733306173845413	0.0606273841709566	0.0358505240546646	0.000222213992074368	0.601274026887893	0.0697751935113514	0.270619606681234	0.553831339580016	0.0164808710788489	0.1	0.0961904761904762	0.372085982440206	0.0758620689655172	0.373744292237443	0.268888888888889	0.0333333333333333	0.67477140482128	0.367251461988304	0.10668710760695	0.725570111596312	1.23611111111111	94.9333333333333	25.7823529411765	0.478030303030303	9.2906976744186	5.68137931034483	6.81960784313725	163.433333333333	0.481065334997919	4.81686274509804	0.320625182588373	0.618027210884354	60.4090909090909	3.64265514655012	0.535684582009543	1.68175809358042	1.3891531938993	1.22267726991874	1.5898033516538	1.57202407996413	1.46463560114512	1.50164479341998
5	Hila_Males_RP_gh146gluclunedited_Unknown_RigA_20231102T131413	17	Males	RP_gh146gluclunedited	0.000370356653457279	0.00696270508499685	0.274360208881153	0.00759231139587423	0.092700270360357	0.0208510795896448	0.000296285322765823	0.487796748268583	0.0618865967927114	0.289322617680827	0.591496611236621	0.00922188067108626	0.0666666666666667	0.0935323383084577	0.313765353663702	0.0776515151515152	0.405016181229773	0.271980676328502	0.0533333333333333	0.55927813163482	0.333532934131737	0.115068493150685	0.796956087824351	0.377272727272727	123.608333333333	12.8646464646465	0.862892281594572	8.82222222222222	3.90910569105691	12.1362745098039	115.825	0.621301020408163	5.07369477911647	0.31525198938992	0.577511244377811	33.0587301587302	3.86730317088256	0.56872105627688	1.63356038952543	1.59603333646639	1.43636574340444	1.55668654761268	1.56461989777923	1.48903947042624	1.51562434349469
6	Hila_Males_RP_gh146gluclunedited_Unknown_RigA_20231102T131413	17	Males	RP_gh146gluclunedited	0.000962927298988926	0.00455538683752454	0.487796748268583	0.0118884485759787	0.0664790192955816	0.0467390096663087	0.000370356653457279	0.644605755342395	0.0857375652753602	0.26302729528536	0.463168030813674	0.0144068738194882	0.0962962962962963	0.120588235294118	0.476174981923355	0.0677215189873418	0.354043392504931	0.331233595800525	0.0666666666666667	0.768432671081678	0.417117117117117	0.107508325764457	0.637410805300714	0.432222222222222	68.6583333333333	11.9010101010101	0.531921824104234	5.30976645435244	5.01944444444444	5.87089947089947	123.283333333333	0.45632183908046	4.49746376811594	0.334287445100712	0.772996426748341	28.8287356321839	3.73545381356247	0.549331444847114	1.63950245174862	1.40398245465844	1.11579097395269	1.58588894699898	1.57015280727944	1.60904806076837	1.53656884441012
7	Hila_Males_RP_gh146gluclunedited_Unknown_RigA_20231102T131413	17	Males	RP_gh146gluclunedited	0.00199992592866931	0.00862931002555461	0.365467945631643	0.00603681345135365	0.07351579571127	0.0377393429872968	0.000740713306914559	0.595829784082071	0.063849487056035	0.242731750675901	0.497166771601052	0.0168512277323062	0.138461538461538	0.152287581699346	0.342282344779743	0.0744292237442922	0.413541666666667	0.247931873479319	0.0512820512820513	0.862165058949625	0.31231884057971	0.108798140770252	0.737177375068644	0.722222222222222	52.1111111111111	15.0866666666667	0.603125	10.2601851851852	5.22054507337526	5.50367647058824	62.1944444444444	0.617283950617284	4.58306010928962	0.366517189835576	0.73971397139714	36.2333333333333	3.71293773252843	0.546020256449653	1.59922702917048	1.26031106711049	1.15376070595117	1.54618644150956	1.5307757285754	1.48030189512417	1.5076057590513
8	Hila_Males_RP_gh146gluclunedited_Unknown_RigA_20231102T131413	17	Males	RP_gh146gluclunedited	0.000518499314840191	0.00974037998592645	0.37728232287693	0.00633309877411948	0.0930335913484686	0.0215177215658679	0	0.53498018591904	0.0754786859745935	0.279211881041443	0.600903670234436	0.0166290137402318	0.0777777777777778	0.153801169590643	0.33754141815772	0.076	0.414521452145215	0.203859649122807	NaN	0.595915841584158	0.363279857397504	0.101535353535354	0.829498977505112	0.712698412698413	113.24	12.3321428571429	0.587761194029851	12.0018018018018	4.07910447761194	9.32730496453901	NaN	0.551466336224701	4.4989247311828	0.295001347345729	0.584024577572965	31.7316666666667	3.81621503722084	0.561208095421352	1.5830406009995	1.46540786022824	1.5795447100105	1.56636825215379	1.5715921457951	1.46258511590982	1.57246274619351
9	Hila_Males_RP_gh146gluclunedited_Unknown_RigA_20231102T131413	17	Males	RP_gh146gluclunedited	0.00181474760194067	0.00448131550683308	0.204066516054961	0.00462945816821599	0.103107292322507	0.0427021221436243	0.000370356653457279	0.480167401207363	0.0801081441428095	0.304247990815155	0.638087478241547	0.0240361468093774	0.0742424242424242	0.096031746031746	0.207532956685499	0.0706214689265537	0.437735849056604	0.33132183908046	0.0666666666666667	0.479652238253792	0.419186046511628	0.122685185185185	0.870151515151515	0.636274509803922	23.5253968253968	15.1642276422764	0.840761689291101	13.9724137931034	3.76429699842022	6.73217391304348	200.341666666667	0.552666666666667	4.76374269005848	0.313880173315404	0.527516439049064	25.5444444444444	3.86562454583164	0.568474199650991	1.74104407360246	1.6106110705109	1.62972789541954	1.58591737639691	1.57655165015299	1.52448275442855	1.56900094812774
10	Hila_Males_RP_gh146gluclunedited_Unknown_RigA_20231102T131413	17	Males	RP_gh146gluclunedited	0.000666641976223103	0.00325913855042406	0.385022776934188	0.0101477723047295	0.0837376393466909	0.0282211769934447	0.000370356653457279	0.574200955520166	0.0867375282396948	0.291841042924336	0.556275693492834	0.00903670234435762	0.075	0.0792792792792793	0.352885268160217	0.0787356321839081	0.386495726495726	0.31358024691358	0.0476190476190476	0.690909090909091	0.433703703703704	0.110689703610058	0.790942601369142	0.677777777777778	113.828571428571	23.0361111111111	0.59660210669385	7.00173913043478	4.2680412371134	9.46541666666667	69.0055555555555	0.545292280232039	4.56945996275605	0.301883080382237	0.664873417721519	40.2757575757576	3.815139916929	0.561049989495599	1.66964983977415	1.5494890415171	1.5134513325058	1.56143758808131	1.56106015736767	1.49917017742008	1.51606722346856
1	Hila_Males_RP_gh146gluclunedited_Unknown_RigA_20231102T132723	18	Males	RP_gh146gluclunedited	0.0016295089252648	0.00662913858232723	0.414450781423598	0.0121472483519739	0.0811421376194356	0.018517146878009	0.000333308643804163	0.522664987778683	0.0990297015035923	0.323716761721354	0.603362713873046	0.020442930153322	0.104761904761905	0.0962365591397849	0.317475177304965	0.0775413711583924	0.365166666666667	0.205761316872428	0.0428571428571429	0.435990114303367	0.379290780141844	0.120349717747487	0.63000773395205	0.408888888888889	59.5461538461538	14.2426229508197	0.479840999432141	6.35238095238095	4.05778894472362	10.6208333333333	128.261111111111	0.431663574520717	3.41823361823362	0.284752066115702	0.447851335656214	17.5893939393939	3.6829538591771	0.54764967084418	1.70856809681009	1.80125976601739	1.60469839447258	1.55661818087934	1.55541923850716	1.46598901904662	1.49468887266043
2	Hila_Males_RP_gh146gluclunedited_Unknown_RigA_20231102T132723	18	Males	RP_gh146gluclunedited	0.000888823050144434	0.0038886008443819	0.18880082956818	0.00751796163247167	0.0754018220872528	0.0549218576401748	0.000148137175024072	0.504592252425746	0.0944004147840901	0.281942078364566	0.606918006073624	0.0258129027479446	0.0727272727272727	0.0833333333333333	0.202784407319014	0.0786821705426357	0.406387225548902	0.260175438596491	0.0444444444444444	0.528100775193798	0.346802721088435	0.112585034013605	0.908929561841376	0.595726495726496	86.0266666666667	21.4552845528455	0.892592592592593	9.22039215686275	4.97871485943775	4.33809523809524	417.166666666667	0.551843228560342	3.36161202185792	0.320091729545791	0.622888888888889	22.7333333333333	3.85940893341233	0.573888273612152	1.6667880219345	1.47186262372857	1.43784266576485	1.56574328209117	1.54298565290754	1.41943390810772	1.48643341541648
3	Hila_Males_RP_gh146gluclunedited_Unknown_RigA_20231102T132723	18	Males	RP_gh146gluclunedited	0.0012221316939486	0.00314791496926154	0.449559291904303	0.00811051033256796	0.0660321457669802	0.0570328123842678	0.000259240056292126	0.582956818013481	0.0991778386786164	0.280942152433153	0.526701725798089	0.0259610399229687	0.0733333333333333	0.0674603174603175	0.370882981973724	0.0744897959183673	0.351676528599606	0.374695863746959	0.0388888888888889	0.669260204081633	0.402102102102102	0.113240782206299	0.800788288288288	0.649074074074074	60.5595238095238	21.7626016260163	0.48743119266055	8.98109965635739	4.98571428571429	5.52352941176471	96.5933333333333	0.512217965091528	3.68552036199095	0.322715053763441	0.753750705019741	14.9952380952381	3.65043501759129	0.542814168263467	1.70872027098853	1.43358845319217	1.30834003861334	1.57991466000108	1.57241549591669	1.49463073731237	1.54666442921668
4	Hila_Males_RP_gh146gluclunedited_Unknown_RigA_20231102T132723	18	Males	RP_gh146gluclunedited	0.000296274350048145	0.00322198355677357	0.485260351085105	0.00633286423227909	0.0520702170209614	0.0284793718983779	0.000111102881268054	0.590622916820976	0.0751796163247167	0.310754758906748	0.572179838530479	0.016332123546404	0.0444444444444444	0.0805555555555555	0.370769666100736	0.0686746987951807	0.314541387024608	0.308835341365462	0.0333333333333333	0.571612903225806	0.420289855072464	0.11988855550793	0.748546511627907	0.639130434782609	156.886666666667	25.3552380952381	0.426168224299065	10.8520325203252	5.73355855855856	9.73821138211382	74.9333333333333	0.429171151776103	5.16125	0.299085191538022	0.593401261523532	38.4348484848485	3.70901801507295	0.551525371421214	1.73146326545931	1.65238882651534	1.28043471233824	1.59215357809322	1.58474951024591	1.55198432060522	1.57000708794621
5	Hila_Males_RP_gh146gluclunedited_Unknown_RigA_20231102T132723	18	Males	RP_gh146gluclunedited	0.000629582993852307	0.00414784090067402	0.391896896526183	0.0104807051329531	0.0931412487963855	0.0310717724612992	0.000518480112584253	0.514998888971187	0.0816976520257759	0.315421079920006	0.60621435449226	0.0166654321902081	0.0435897435897436	0.0868217054263566	0.297665260196906	0.0731266149870801	0.37593423019432	0.215128205128205	0.0583333333333333	0.483855254001392	0.375170068027211	0.121169440887751	0.732393736017897	0.375	65.85	20.7515873015873	0.492877252252252	6.97942708333333	3.703003003003	6.70981912144703	117.585714285714	0.485614768373389	4.22769230769231	0.296327924850555	0.509632616487455	21.6726495726496	3.63381541648767	0.540342858705439	1.697580485934	1.68340054508062	1.7358571474841	1.57110042852383	1.55785838564344	1.47702228558434	1.51916248891448
6	Hila_Males_RP_gh146gluclunedited_Unknown_RigA_20231102T132723	18	Males	RP_gh146gluclunedited	0.00188874898155692	0.00611065846974298	0.405007036515814	0.0127768313458262	0.144581882823495	0.0218872676098067	0.000296274350048145	0.442411673209392	0.10147396489149	0.3612325012962	0.64695207762388	0.0173690837715725	0.1	0.0753424657534247	0.302016017674676	0.0727848101265823	0.39796126401631	0.198989898989899	0.0533333333333333	0.370763500931099	0.30242825607064	0.130313961255845	0.600309278350516	0.332624113475177	54.1520833333333	12.2902777777778	0.474046434494196	5.61210191082803	2.36053169734151	8.66326530612245	102.775	0.49878844361603	2.71207087486157	0.263672814755413	0.361231510147919	18.8688405797101	3.72046171953929	0.553227032974374	1.6611152308749	2.21861049080107	1.93693197394774	1.5664382560094	1.56630895268814	1.49917900425699	1.5699881594744
7	Hila_Males_RP_gh146gluclunedited_Unknown_RigA_20231102T132723	18	Males	RP_gh146gluclunedited	0.00103696022516851	0.00866602473890823	0.481927264647063	0.00859195615139619	0.0893267165395156	0.0394785571439153	0.000666617287608325	0.604510776979483	0.109917783867862	0.279312643507888	0.528146063254574	0.0194059699281535	0.0717948717948718	0.116417910447761	0.354964539007092	0.0709480122324159	0.368807339449541	0.275452196382429	0.05	0.661117861482381	0.354599761051374	0.114689781021898	0.706339772164438	0.426016260162602	44.9638888888889	12.6176767676768	0.414578214578215	7.40246913580247	3.778955453149	6.19739583333333	59.1454545454545	0.466342254663423	2.90743405275779	0.329134337441047	0.664880952380952	21.5366666666667	3.61827679820013	0.538032289657896	1.67019521252075	1.44354588340492	1.35628492379761	1.56819074208031	1.57360823409621	1.47361666922357	1.54606128025062
8	Hila_Males_RP_gh146gluclunedited_Unknown_RigA_20231102T132723	18	Males	RP_gh146gluclunedited	0.000296274350048145	0.00618472705725502	0.407858677135027	0.00507369824457448	0.0636619509665951	0.0617361676912821	0.00096289163765647	0.589622990889564	0.109399303755277	0.282793867120954	0.549774090808088	0.0231093993037553	0.0533333333333333	0.115972222222222	0.334945255474453	0.0681592039800995	0.369677419354839	0.321194605009634	0.0509803921568627	0.647195121951219	0.419007092198582	0.113327396853666	0.741879060469765	0.533333333333333	71.3666666666667	18.6375886524823	0.518843226788432	13.2621212121212	5.47034632034632	4.78682170542636	30.34375	0.483394383394383	3.44928774928775	0.320282108389013	0.637487487487487	22.5473684210526	3.64866962821271	0.542551657531851	1.76885798621665	1.40100292083401	1.26009932823268	1.55317888251322	1.55037239684991	1.45381529343174	1.46714368856311
9	Hila_Males_RP_gh146gluclunedited_Unknown_RigA_20231102T132723	18	Males	RP_gh146gluclunedited	0.000851788756388416	0.00507369824457448	0.3532330938449	0.0104436708391971	0.0952151692467225	0.00425894378194208	0.000333308643804163	0.436967632027257	0.075846233612325	0.34793718983779	0.65913636026961	0.0125916598770461	0.0638888888888889	0.0913333333333333	0.267170868347339	0.0696296296296296	0.406161137440758	0.106481481481481	0.0375	0.375286259541985	0.337953795379538	0.12730352303523	0.692259821081291	0.390804597701149	71.4242424242424	16.6278911564626	0.52026913372582	6.61691542288557	3.84587301587302	22.8742857142857	82.5571428571429	0.517000955109838	3.89054726368159	0.271804256472821	0.390965732087227	28.0440476190476	3.71477333636397	0.552381178996095	1.69923114754077	2.02426948483886	1.78855158034957	1.58715489902038	1.56226744332931	1.54965392288951	1.52970455126845
10	Hila_Males_RP_gh146gluclunedited_Unknown_RigA_20231102T132723	18	Males	RP_gh146gluclunedited	0.000518480112584253	0.00722168728242352	0.445374416709873	0.00851788756388416	0.092141322864973	0.0254795941041404	0.000296274350048145	0.55710688097178	0.110362195392934	0.317643137545367	0.580179245981779	0.0214798903784905	0.0666666666666667	0.0942028985507246	0.327238095238095	0.073015873015873	0.348459383753501	0.22483660130719	0.0444444444444444	0.520699203876774	0.385012919896641	0.120531197301855	0.784084084084084	0.585858585858586	133.961111111111	11.971568627451	0.440141612200436	8.34775641025641	3.46258790436006	7.41848184818482	96.3133333333333	0.446534996534997	3.10402075226978	0.292014621116266	0.60140350877193	26.3822916666667	3.67737001709132	0.546819361967869	1.69886394658656	1.76899193958173	1.45061643575486	1.57545807025863	1.5509827047262	1.47437991939504	1.4590975929287
1	Hila_Males_WT_Unknown_RigA_20231023T120757	19	Males	WT	0.000481392334752824	0.0108498426217367	0.315311979263099	0.00725791520088872	0.0640992408813183	0.0521384928716904	0.000407331975560081	0.561081281244214	0.109164969450102	0.263617848546565	0.578855767450472	0.0372893908535456	0.0541666666666667	0.184276729559748	0.346984515077425	0.0882882882882883	0.379605263157895	0.328205128205128	0.0333333333333333	0.684372177055104	0.363950617283951	0.103129074315515	1.04005322687957	0.685034013605442	106.971428571429	16.7711538461538	0.776458588331293	12.110502283105	5.47240618101545	5.20821596244131	71.47	0.56318407960199	2.93258983890954	0.321202898550725	0.7906	16.5041666666667	3.88380304576931	0.571147508473512	1.70364088832917	1.34970195659033	1.18496137792833	1.5692953019491	1.5831838197175	1.51211138098525	1.56364410370107
2	Hila_Males_WT_Unknown_RigA_20231023T120757	19	Males	WT	0.00214775041658952	0.00873912238474357	0.176930198111461	0.00940566561747824	0.0906498796519163	0.0570264765784114	0.00118496574708387	0.461359007591187	0.0711349750046288	0.293093871505277	0.640362895760044	0.0252175523051287	0.0878787878787879	0.14047619047619	0.305694177863084	0.0783950617283951	0.396116504854369	0.446376811594203	0.0711111111111111	0.573618784530387	0.355740740740741	0.111228218100056	1.12365172189734	0.472916666666667	12.5190476190476	13.2945454545455	1.44980769230769	7.97819314641745	3.8250406504065	6.06520467836257	29.3761904761905	0.702351313969571	4.34990689013035	0.301223112610713	0.588932291666667	13.6652482269504	4.18558601588594	0.615527357155492	1.66454620535976	1.6269053149569	1.69699714982185	1.60462004703015	1.59686760802914	1.54660503726596	1.60055294388466
3	Hila_Males_WT_Unknown_RigA_20231023T120757	19	Males	WT	0.00218478059618589	0.0108128124421403	0.401592297722644	0.0025550823921496	0.064469542677282	0.0665062025550824	0.000740603591927421	0.59418626180337	0.0920940566561748	0.25673023514164	0.523088316978337	0.0235882244028884	0.0936507936507936	0.202777777777778	0.45074812967581	0.0793103448275862	0.389485458612975	0.391285403050109	0.0444444444444444	0.81040404040404	0.312830188679245	0.103771890435564	1.10792156862745	0.606666666666667	23.2066666666667	15.9382978723404	0.694090719933417	27.922619047619	5.49797297297297	4.87390350877193	51.7190476190476	0.578603945371775	3.11944444444444	0.333602875112309	1.04575471698113	24.793137254902	3.89791967617108	0.573223483538931	1.75516481566839	1.20355854612984	1.18864886751451	1.58070501370549	1.58432780458925	1.43740028318053	1.53767798392427
4	Hila_Males_WT_Unknown_RigA_20231023T120757	19	Males	WT	0.00162932790224033	0.0100722088502129	0.12990187002407	0.0203665987780041	0.14193667839289	0.0336974634326976	0.00037030179596371	0.353601184965747	0.0780225884095538	0.345454545454545	0.708646546935753	0.0252916126643214	0.0771929824561404	0.10187265917603	0.183568812140241	0.0822122571001495	0.489527458492976	0.505555555555556	0.037037037037037	0.302854424357755	0.30014245014245	0.114620960805996	0.711941964285714	0.437820512820513	49.1259259259259	9.96325757575758	1.26069182389937	3.86876876876877	2.95346153846154	11.5666666666667	103.620833333333	0.587428571428571	3.53719599427754	0.250503933136676	0.32584729981378	16.9418300653595	4.08530346624699	0.600779923340059	1.74878155767132	2.08344343275032	2.13819916320499	1.5698207420256	1.58281084957808	1.44353237150625	1.50536346872601
5	Hila_Males_WT_Unknown_RigA_20231023T120757	19	Males	WT	0.000407331975560081	0.0115163858544714	0.262025550823921	0.0218478059618589	0.0728753934456582	0.0411775597111646	0.000666543232734679	0.464173301240511	0.060877615256434	0.310386965376782	0.638548416959822	0.0190335123125347	0.0733333333333333	0.132905982905983	0.242411784857828	0.0765239948119325	0.343455497382199	0.441269841269841	0.0428571428571429	0.410848901999344	0.297826086956522	0.111226114649682	0.665277777777778	0.571111111111111	22.6666666666667	10.9233766233766	0.715192043895748	3.39973958333333	4.37684210526316	8.94738955823293	42.9769230769231	0.50751312335958	4.37887067395264	0.280273463427585	0.41008111239861	25.9068965517241	3.96712749009443	0.583401103264596	1.61237269989697	1.77499431300016	1.69736929705704	1.58654167745407	1.57775279278146	1.45430765134331	1.5412351296262
6	Hila_Males_WT_Unknown_RigA_20231023T120757	19	Males	WT	0.00122199592668024	0.0111460840585077	0.238029994445473	0.0234771338640992	0.143491945935938	0.0289576004443622	0.000111090538789113	0.451138678022588	0.0986113682651361	0.298204036289576	0.627624513978893	0.0356230327717089	0.0647058823529412	0.104513888888889	0.270538720538721	0.0943452380952381	0.44849537037037	0.215426997245179	0.0333333333333333	0.554024556616644	0.401659125188537	0.110103910308996	0.91715367965368	0.543502824858757	51.5354166666667	9.2319298245614	0.896586599241466	3.83333333333333	2.60731707317073	6.38111111111111	14.2666666666667	0.7066029143898	3.60787878787879	0.292080426754206	0.578319783197832	13.0528735632184	3.9948745682281	0.587481555943763	1.63079255698671	1.86032478203753	1.95151965641486	1.57952251833794	1.56977339099583	1.47314602828137	1.49406706388946
7	Hila_Males_WT_Unknown_RigA_20231023T120757	19	Males	WT	0.00236993149416775	0.00622107017219034	0.202777263469728	0.014775041658952	0.113275319385299	0.0535086095167562	0.000185150897981855	0.450398074430661	0.0695056471023884	0.300388816885762	0.624328827994816	0.015663765969265	0.106666666666667	0.0982456140350877	0.28565466875326	0.0869281045751634	0.392179487179487	0.481666666666667	0.0333333333333333	0.542748772869255	0.36588693957115	0.117975567190227	0.928925619834711	0.486206896551724	37.4543859649123	14.4095238095238	1.15020898641588	5.24890350877193	2.98223938223938	5.68249158249158	173.608333333333	0.694012511170688	4.87196078431373	0.30606721955478	0.584933774834437	28.1261904761905	3.96887862192187	0.583658622651769	1.59067312981137	1.78135506544389	1.71192907002233	1.59921025154399	1.60195422161453	1.4718760755121	1.51801418067139
8	Hila_Males_WT_Unknown_RigA_20231023T120757	19	Males	WT	0.0011479355674875	0.0151453434549158	0.202925384188113	0.000148120718385484	0.0460285132382892	0.0392890205517497	0.000148120718385484	0.499092760599889	0.0910572116274764	0.316348824291798	0.663654878726162	0.0304017774486206	0.0688888888888889	0.139115646258503	0.214649432040736	0.0666666666666667	0.345277777777778	0.234216335540839	0.0444444444444444	0.580447889750215	0.316473616473616	0.0820416786708922	1.09614678899083	0.621969696969697	61.6142857142857	8.92611683848797	0.870352941176471	5.3	7.0890756302521	5.00977777777778	107.75	0.616343251401466	3.17260981912145	0.210499519692603	0.589767156862745	20.1286821705426	4.08575211379373	0.600845900920664	1.73022127529693	1.30820827358896	1.03360634334175	1.63564905070937	1.63711707383783	1.51475130105451	1.66885592943848
9	Hila_Males_WT_Unknown_RigA_20231023T120757	19	Males	WT	0.000259211257174597	0.00688761340492501	0.303536382151453	0.0147009812997593	0.112682836511757	0.0463988150342529	0.000111090538789113	0.439103869653768	0.0826513608591002	0.305721162747639	0.653434549157563	0.0218478059618589	0.0466666666666667	0.124	0.300917767988253	0.0938534278959811	0.442940320232897	0.257818930041152	0.0333333333333333	0.457484567901235	0.294071146245059	0.113391017717347	0.977076411960133	0.491666666666667	0.408333333333333	17.1918367346939	0.718596104373392	5.64	3.4483918128655	4.45465838509317	121.933333333333	0.618346852066435	3.18121693121693	0.289887331684529	0.543094841930116	18.3393162393162	3.84756109772265	0.565817810215094	1.70930856052389	1.6866573536989	1.77988987882787	1.61342175782558	1.62485601359033	1.53807912611669	1.63287336434118
10	Hila_Males_WT_Unknown_RigA_20231023T120757	19	Males	WT	0.00103684502869839	0.00814663951120163	0.307572671727458	0.00399925939640807	0.0576930198111461	0.0649879651916312	0.000592482873541937	0.566969079800037	0.0919089057581929	0.271690427698574	0.564636178485466	0.0213664136271061	0.103703703703704	0.143790849673203	0.346950710108605	0.0857142857142857	0.408923884514436	0.460629921259843	0.0444444444444444	0.753865091088134	0.366076696165192	0.110165165165165	1.05888888888889	0.582828282828283	108.879166666667	14.7886666666667	0.809786700125471	21.7439024390244	6.49550264550265	5.23227513227513	73.5909090909091	0.605128205128205	3.61659259259259	0.328571428571429	0.851356993736952	21.096875	3.93508329646361	0.578688721833922	1.73125995267829	1.29596361274081	1.27991895796684	1.59042522784473	1.61000543032386	1.48604352622609	1.52591248566891
1	Hila_Males_WT_Unknown_RigA_20231023T122629	20	Males	WT	0.000555514406340271	0.0117398711206577	0.385860306643952	0.010221465076661	0.0933634545589216	0.0335901044367084	0.000444411525072217	0.548218650470336	0.0365158136434338	0.285349233390119	0.533441967261684	0.00814754462632398	0.05	0.182183908045977	0.418433734939759	0.0786324786324786	0.439965095986038	0.431904761904762	0.05	0.773406478578892	0.248989898989899	0.103270339096636	0.939595564253099	0.488888888888889	60.4333333333333	13.1812865497076	0.688620828307197	7.31408045977012	4.11508771929825	9.59565217391304	93.6857142857143	0.670225013082156	5.69262086513995	0.290573880396889	0.852483660130719	45.0404761904762	3.9548938816384	0.58808674105596	1.59955223665922	1.58804753740177	1.54970586042459	1.58637991345213	1.57506798814156	1.46858127598437	1.52179404644604
2	Hila_Males_WT_Unknown_RigA_20231023T122629	20	Males	WT	0.00133323457521665	0.0096289163765647	0.272387230575513	0.0161839863713799	0.102251685060366	0.0319235612176876	0.000259240056292126	0.500851788756388	0.0421820605881046	0.302088734167839	0.590548848233464	0.00511073253833049	0.109090909090909	0.163522012578616	0.295026073004412	0.0791666666666667	0.401892285298399	0.302456140350877	0.0583333333333333	0.581677419354839	0.292051282051282	0.10579766536965	0.834432234432234	0.418181818181818	67.28	15.3903846153846	0.809477911646586	4.86211293260474	3.56081871345029	7.91489361702128	226.777777777778	0.613264427217916	6.15297157622739	0.277565849227975	0.612264150943396	68.6533333333333	4.0408862489075	0.600873676062677	1.69848673706882	1.82539222373419	1.72196465503321	1.59473742623941	1.61002333053748	1.50029256957873	1.62252923531153
3	Hila_Males_WT_Unknown_RigA_20231023T122629	20	Males	WT	0.00114806310643656	0.0154062662025035	0.167728316421006	0.0104436708391971	0.120102214650767	0.0281830975483298	3.70342937560181e-05	0.440819198577883	0.0361825049996297	0.298866750611066	0.623064958151248	0.010258499370417	0.0688888888888889	0.154074074074074	0.270549581839904	0.0783333333333333	0.428968253968254	0.333771929824561	0.0333333333333333	0.574191992281717	0.285672514619883	0.110336341263331	0.973611111111111	0.512962962962963	52.1666666666667	6.15805243445693	1.36169958108917	7.37647058823529	2.96520584329349	10.42	NaN	0.758647342995169	7.53982300884956	0.292012036657092	0.580521739130435	44.1078431372549	4.23059804958892	0.629083534011224	1.69468651773409	1.64063664092786	1.90989716284684	1.56930089070514	1.57843140848514	1.44908008596138	1.49819395417961
4	Hila_Males_WT_Unknown_RigA_20231023T122629	20	Males	WT	0.000851788756388416	0.00762906451373972	0.297348344567069	0.0169987408340123	0.111732464261907	0.0371453966372861	0.000259240056292126	0.476223983408636	0.0339974816680246	0.303718243093104	0.599807421672469	0.00133323457521665	0.0851851851851852	0.146099290780142	0.295075339948548	0.0809523809523809	0.446962962962963	0.327777777777778	0.0333333333333333	0.573039215686274	0.275675675675676	0.111989621739724	0.934025374855825	0.24	75.1208333333333	14.1731884057971	0.730132450331126	4.73315602836879	3.11458333333333	7.57722772277228	85.3666666666667	0.662338241856314	7.48121212121212	0.289972677595628	0.657481224725592	42.1833333333333	3.91208125112954	0.581720567624892	1.61377905754509	1.70520651894263	1.81108175511632	1.59754109567694	1.60571030766651	1.44555179870947	1.50878523520019
5	Hila_Males_WT_Unknown_RigA_20231023T122629	20	Males	WT	0.000925857343900452	0.0136656543959707	0.181319902229464	0.0113324938893415	0.119954077475743	0.0156284719650396	0.000296274350048145	0.455781053255314	0.0421820605881046	0.283719724464854	0.622176135101104	0.00148137175024072	0.0694444444444444	0.205	0.272909698996656	0.0836065573770492	0.504517133956386	0.343089430894309	0.0333333333333333	0.590263788968825	0.351543209876543	0.106093338872732	1.02189781021898	0.222222222222222	71.2545454545455	12.9333333333333	1.2534338358459	7.32809917355372	3.71799687010955	20.2966666666667	39.1	0.738040345821326	7.86261682242991	0.300526461623718	0.644728823887873	93.5266666666667	4.11994576051774	0.612629705914251	1.61949613674497	1.61309091524305	1.91828913051233	1.58711292771551	1.59834543951237	1.4752438228346	1.53283456721506
6	Hila_Males_WT_Unknown_RigA_20231023T122629	20	Males	WT	0.00096289163765647	0.00751796163247167	0.214243389378565	0.0150729575586994	0.117139471150285	0.0431449522257611	7.40685875120361e-05	0.445744759647434	0.0435523294570773	0.291793200503666	0.620472557588327	0.00759203021998371	0.144444444444444	0.120833333333333	0.25918458781362	0.0779693486590038	0.466519174041298	0.706060606060606	0.0333333333333333	0.504654088050314	0.337931034482759	0.109659011830202	0.930777777777778	0.427083333333333	100.793333333333	9.50242424242424	0.984387617765814	5.10578034682081	3.48192592592593	12.3086419753086	276.966666666667	0.661460957178841	6.5904347826087	0.299415204678363	0.603505843071786	51.6066666666667	4.02888866535812	0.599089653527242	1.60822820008079	1.68189775591218	1.79376112275823	1.60010422481999	1.59171189312127	1.42548715776878	1.45653547562446
7	Hila_Males_WT_Unknown_RigA_20231023T122629	20	Males	WT	0.00174061180653285	0.00925857343900452	0.146878009036368	0.00355529220057773	0.0985482556847641	0.0280349603733057	0.000259240056292126	0.400081475446263	0.0571439152655359	0.304755203318273	0.702318346789127	0.0104436708391971	0.0979166666666667	0.157232704402516	0.21672131147541	0.0744186046511628	0.469312169312169	0.293410852713178	0.0388888888888889	0.40967007963595	0.275044563279857	0.103665910808768	0.79714165615805	0.427272727272727	58.8555555555556	15.8442307692308	1.27909140667761	21.1333333333333	4.23599290780142	10.1627450980392	144.906666666667	0.646469248291572	4.5573476702509	0.269754253308129	0.364478114478114	39.3968253968254	4.20581973105696	0.625399035506228	1.86608993167995	1.5795473115349	1.95148081425257	1.62461250264948	1.5963656105401	1.4831061788503	1.55850399698122
8	Hila_Males_WT_Unknown_RigA_20231023T122629	20	Males	WT	0.000407377231316199	0.00466632101325828	0.211984297459447	0.0126657284645582	0.101548033479002	0.0331086586178802	0.000518480112584253	0.448077920154063	0.034738167543145	0.318680097770536	0.645915117398711	0.00729575586993556	0.0458333333333333	0.110526315789474	0.234975369458128	0.0814285714285714	0.392274678111588	0.350588235294118	0.116666666666667	0.465167243367935	0.260555555555556	0.112704649639817	0.83171196948021	0.437777777777778	95.5666666666667	23.7837837837838	0.905795314426634	5.97841726618705	3.42902298850575	8.09047619047619	284.988888888889	0.605773672055427	7.18179271708683	0.27416142557652	0.489589302769819	61.7714285714286	4.10202907151323	0.609965521346341	1.74253203923838	1.80878261735039	1.80512070172016	1.62123825716693	1.61325858140888	1.57088345417253	1.59404839403644
9	Hila_Males_WT_Unknown_RigA_20231023T122629	20	Males	WT	0.000407377231316199	0.0079994074512999	0.244352270202207	0.00762906451373972	0.107954966298793	0.0437375009258573	0.000592548700096289	0.460151099918525	0.0625879564476705	0.281942078364566	0.626805421820606	0.0084067846826161	0.0523809523809524	0.126315789473684	0.29363595905652	0.0807843137254902	0.406555090655509	0.486008230452675	0.0380952380952381	0.568910256410256	0.291882556131261	0.104301959172489	0.967695826186392	0.504444444444444	6.83333333333333	13.7744047619048	0.927985739750446	10.1134920634921	3.29201680672269	8.62875	59.5974358974359	0.699220541036222	4.39201388888889	0.29860197368421	0.610423825887743	55.3619047619048	3.99012407232798	0.593325417149296	1.69117874535441	1.51373274518267	1.72873159266344	1.58906099578671	1.61077081711543	1.47671682694276	1.53593435545453
10	Hila_Males_WT_Unknown_RigA_20231023T122629	20	Males	WT	0.0016295089252648	0.014443374564847	0.20954003407155	0.0112584253018295	0.121176209169691	0.0219983704910747	0.000296274350048145	0.470594770757722	0.0445892896822458	0.288015702540553	0.621472483519739	0.00274053773794534	0.0698412698412698	0.158536585365854	0.263040446304045	0.0791666666666667	0.454444444444444	0.319354838709677	0.0333333333333333	0.593230625583567	0.244715447154472	0.107834165280089	0.972811594202899	0.274074074074074	22.12	9.13786008230453	1.02057728119181	5.67086614173228	3.31087866108787	13.9032786885246	85.4285714285714	0.701589527816737	5.17709611451943	0.298099597725066	0.617305458768873	107.920833333333	3.99412266142425	0.593920001302708	1.64520510167111	1.56169325096567	1.77913265284531	1.59638979982608	1.6140796250009	1.46278735164742	1.55731522943743
1	Hila_Males_WT_Unknown_RigA_20231023T124453	21	Males	WT	0.00096289163765647	0.00570328123842678	0.2713873046441	0.0276646174357455	0.104399674098215	0.0158506777275757	0.000370342937560181	0.426560995481816	0.0371453966372861	0.323457521665062	0.690837715724761	0.00522183541959855	0.0787878787878788	0.104761904761905	0.253388658367911	0.0946768060836502	0.349318463444858	0.24180790960452	0.037037037037037	0.367049075844487	0.263254593175853	0.115026998551297	0.671490280777538	0.313333333333333	8.85333333333333	18.3152777777778	0.711249567324334	3.36437659033079	3.03258706467662	14.5218390804598	35.8625	0.52622009569378	6.62883597883598	0.273926218708827	0.334126126126126	44.7357142857143	3.78108613073106	0.556042079745325	1.69125448150497	2.06607379917322	2.10112836349438	1.60084820485458	1.62465174511893	1.5779542377927	1.67335779424694
2	Hila_Males_WT_Unknown_RigA_20231023T124453	21	Males	WT	0.000518480112584253	0.00362936078808977	0.411525072216873	0.026553588623065	0.0906229168209762	0.0234056736538034	0.000222205762536108	0.53710836234353	0.0366639508184579	0.304421894674469	0.576957262425006	0.00599955558847493	0.0583333333333333	0.0907407407407407	0.453921568627451	0.093359375	0.341283124128312	0.250793650793651	0.04	0.517040998217469	0.305555555555556	0.111382113821138	0.672668393782384	0.54	37.6571428571429	23.0952380952381	0.677627811860941	3.33712418300654	3.44985994397759	9.70481927710843	127.425	0.47937187723055	7.58286604361371	0.287488138809814	0.524340683095547	44.3111111111111	3.88716290487742	0.571641605402684	1.67278420849059	1.98985331105068	1.85638282591732	1.60232536052765	1.61072503886384	1.59893137094932	1.63543678216034
3	Hila_Males_WT_Unknown_RigA_20231023T124453	21	Males	WT	0.000111102881268054	0.00422190948818606	0.552403525664766	0.00214798903784905	0.041033997481668	0.0289237834234501	0.000259240056292126	0.616732093918969	0.0505147766832087	0.273646396563218	0.641174727797941	0.00822161321383601	0.0333333333333333	0.0863636363636364	0.47992277992278	0.101754385964912	0.41969696969697	0.268384879725086	0.0388888888888889	0.525165562913907	0.329468599033816	0.0831813576494427	0.608113804004215	0.74	242.833333333333	20.1441860465116	0.421352657004831	47.8592592592593	9.7735632183908	7.62708333333333	166.993333333333	0.359343434343434	5.94841849148419	0.254076576576577	0.37387482419128	41.5740740740741	3.6435737379083	0.535819668974393	1.75116878886453	1.3043129351762	1.04182827150287	1.58053255399115	1.60418308273428	1.51269319307764	1.60948346996379
4	Hila_Males_WT_Unknown_RigA_20231023T124453	21	Males	WT	0.000148137175024072	0.00496259536330642	0.427820161469521	0.00374046366935783	0.0555884749277831	0.0274053773794534	0.000592548700096289	0.568365306273609	0.0584401155469965	0.278794163395304	0.581882823494556	0.00544404118213466	0.0444444444444444	0.127619047619048	0.350060606060606	0.105208333333333	0.390885416666667	0.26241134751773	0.041025641025641	0.712488393686165	0.350666666666667	0.104949114735815	0.832644409114997	0.49	44.3666666666667	20.4	0.500879587503791	27.9161290322581	6.64645669291339	8.29390681003584	57.45	0.574988377498838	5.23601789709172	0.304574616457462	0.631210191082803	38.7703703703704	3.5924936378046	0.528307889524458	1.68647335883705	1.38906545831412	1.2833281577097	1.59235626735041	1.61344182942726	1.55675702738117	1.61683717614758
5	Hila_Males_WT_Unknown_RigA_20231023T124453	21	Males	WT	0.000666617287608325	0.00659210428857122	0.17643137545367	0.0241833938226798	0.0933264202651655	0.0194800385156655	7.40685875120361e-05	0.419302273905637	0.0276275831419895	0.306088437893489	0.671913191615436	0.00759203021998371	0.05	0.141269841269841	0.258211382113821	0.0837179487179487	0.366812227074236	0.180756013745704	0.0333333333333333	0.37036310107949	0.292549019607843	0.10616570327553	0.626701208981002	0.569444444444444	43.4848484848485	21.6008130081301	1.22242128121607	3.17837837837838	3.55599415204678	8.03680555555555	174.433333333333	0.544400785854617	10.2380952380952	0.273798509380622	0.339591977869986	58.0181818181818	4.20145387832383	0.617860866344654	1.58383703172477	1.86710761978048	1.74385670254932	1.57411098083792	1.59916362080945	1.52591139818254	1.58459280542698
6	Hila_Males_WT_Unknown_RigA_20231023T124453	21	Males	WT	0.00277757203170136	0.00629582993852307	0.25772165024813	0.0180727353529368	0.0872157617954226	0.0159988149025998	0.000259240056292126	0.49255610695504	0.0279608917857936	0.314050811051033	0.621102140582179	0.014369305977335	0.138888888888889	0.131782945736434	0.281855002025111	0.0913857677902622	0.373809523809524	0.24406779661017	0.0466666666666667	0.472636815920398	0.289272030651341	0.113202509678281	0.685089869281046	0.587878787878788	40.3588235294118	20.7563492063492	0.839983779399838	4.9683615819209	3.92296650717703	13.3988505747126	145.108333333333	0.52031305585201	9.66782945736434	0.280635683760684	0.451738241308793	34.7825396825397	4.01320270598474	0.590176870327964	1.58715186030299	1.89544581071129	1.75040798058365	1.58071175118893	1.60265195906749	1.53468454278158	1.54615452112686
7	Hila_Males_WT_Unknown_RigA_20231023T124453	21	Males	WT	0.000148137175024072	0.00477742389452633	0.392970891045108	0.0114806310643656	0.084067846826161	0.0289978520109622	0.000296274350048145	0.513147174283386	0.0482556847640915	0.301607288349011	0.642841271016962	0.00981408784534479	0.0444444444444444	0.086	0.298985629754861	0.0875706214689266	0.411231884057971	0.330379746835443	0.0333333333333333	0.484644980762504	0.347466666666667	0.109594940115731	0.739897698209719	0.588888888888889	198.516666666667	11.6802721088435	0.491624365482234	7.59059829059829	4.39234972677596	9.46581196581196	46.3619047619048	0.492121848739496	6.40537634408602	0.286793214862682	0.444899701237729	33.2380952380952	3.78085017906081	0.556007380970182	1.65620541550046	1.64714489719359	1.47742629005346	1.60566707881438	1.61680169517105	1.57644837575159	1.63806557703883
8	Hila_Males_WT_Unknown_RigA_20231023T124453	21	Males	WT	3.70342937560181e-05	0.00659210428857122	0.446041033997482	0.0166654321902081	0.0706984667802385	0.0192578327531294	0.000148137175024072	0.512406488408266	0.0419598548255685	0.320050366639508	0.659469668913414	0.00877712762017628	0.0333333333333333	0.128985507246377	0.291128837321731	0.0867052023121387	0.359510357815443	0.173333333333333	0.0444444444444444	0.431028037383178	0.286111111111111	0.113950421940928	0.59535272484119	0.395	NaN	19.3037037037037	0.39455732946299	5.17616279069767	4.68390151515152	7.40572390572391	153.3	0.443560960399127	6.01323155216285	0.275372642131645	0.340696117804552	24.5122807017544	3.70475605084808	0.54481706796358	1.72529652293033	1.86050271861901	1.58264497683065	1.61044170180493	1.60364195164292	1.57288156424814	1.51858052341716
9	Hila_Males_WT_Unknown_RigA_20231023T124453	21	Males	WT	0.000925857343900452	0.00322198355677357	0.572068735649211	0.0209243759721502	0.0641804310791793	0.0448855640322939	0.000222205762536108	0.677394267091327	0.0352196133619732	0.268313458262351	0.498851936893563	0.0053329383008666	0.0925925925925926	0.0725	0.602927400468384	0.0923202614379085	0.361041666666667	0.443956043956044	0.04	0.786709677419355	0.344565217391304	0.100041425020713	0.523310023310023	0.96	58.5625	19.8102564102564	0.484407971864009	3.83628899835796	4.63689727463312	8.26296296296296	120.341666666667	0.408010335917313	9.22857142857143	0.30571902196436	0.559432127576818	122.058333333333	3.68432183271609	0.541812035876176	1.69783514554285	1.62818296645254	1.35067500176651	1.59010351357206	1.5825122648918	1.53616004453705	1.6419540877968
10	Hila_Males_WT_Unknown_RigA_20231023T124453	21	Males	WT	0.000222205762536108	0.00396266943189393	0.252240574772239	0.000851788756388416	0.012332419820754	0.0795496629879268	0.000148137175024072	0.878638619361529	0.0259610399229687	0.152581290274794	0.166543219020813	0	0.2	0.162121212121212	1.73307888040712	0.0696969696969697	0.358064516129032	0.515107913669065	0.133333333333333	4.97379454926625	0.348756218905473	0.0943223443223443	0.606882591093117	NaN	NaN	11.2809523809524	0.986923076923077	28.54	26.4355555555556	5.48309178743961	NaN	0.723628691983122	11.9166666666667	0.180045819014891	2.44105691056911	NaN	3.75998018828235	0.552938264669869	1.72237207464754	0.462823068432802	0.363124686423068	1.57014258178984	1.55225626569498	1.65057733343357	1.71323104135101
1	Hila_Males_WT_Unknown_RigA_20231029T090104	22	Males	WT	0.00225892460376241	0.00718412087098208	0.186194637831432	0.0315138498000296	0.12253740186639	0.0349207524811139	0.000259220856169456	0.438453562435195	0.0468078803140276	0.319730410309584	0.61924159383795	0.0148866834543031	0.0968253968253968	0.150387596899225	0.228649386084584	0.0819845857418112	0.384320557491289	0.341666666666667	0.0333333333333333	0.452599388379205	0.268365180467091	0.113889988128215	0.749193548387097	0.609090909090909	44.3066666666667	20.9666666666667	1.01102003642987	2.50666666666667	2.78543123543124	8.17948717948718	88.7944444444445	0.612705702257941	5.48397435897436	0.275402480865664	0.493584567070435	23.8460317460317	4.2047333566879	0.618343142576135	1.71666701914674	2.06479555867052	2.28896415105952	1.58571300758911	1.58271308975489	1.52443629559441	1.53413197315083
2	Hila_Males_WT_Unknown_RigA_20231029T090104	22	Males	WT	0.000370315508813509	0.00918382461857503	0.31469411938972	0.0115168123241001	0.099725966523478	0.0602873648348393	7.40631017627018e-05	0.547104132721078	0.0489927418160273	0.253777218189898	0.517997333728337	0.0269960005925048	0.0833333333333333	0.196825396825397	0.539555555555556	0.089367816091954	0.446600331674959	0.393236714975845	0.0333333333333333	0.943422733077905	0.308391608391608	0.0983354857224853	1.06941896024465	1.35	42.9666666666667	8.8520325203252	1.20763358778626	7.76115942028986	4.05183333333333	5.79318734793187	289.9	0.815035188739603	5.92746478873239	0.322236577662934	1.02988505747126	23.9470588235294	4.08196948470597	0.600289631935472	1.73835622924478	1.40201738099858	1.68268677100986	1.58060192741442	1.58048522443151	1.42440817756429	1.5645335682308
3	Hila_Males_WT_Unknown_RigA_20231029T090104	22	Males	WT	0.000444378610576211	0.00873944600799881	0.358354317878833	0.00962820322915124	0.127981039845949	0.0614723744630425	3.70315508813509e-05	0.545104428973485	0.0574729669678566	0.257739594134202	0.51014664494149	0.0144052732928455	0.1	0.191869918699187	0.480009920634921	0.0866666666666667	0.587755102040816	0.477011494252874	0.0333333333333333	1.14641744548287	0.285819521178637	0.097193129451194	1.17142857142857	0.762745098039216	174.022222222222	18.2766666666667	0.873224043715847	8.83468013468013	4.05367521367521	6.57623188405797	NaN	0.991100702576112	4.71037037037037	0.313285834031852	1.16018755328218	36.875	3.96683967169678	0.58335877702952	1.69883577250021	1.38299437378097	1.70808542023117	1.61566212626008	1.61768443503452	1.61078509363122	1.56066228975817
4	Hila_Males_WT_Unknown_RigA_20231029T090104	22	Males	WT	0.0019626721967116	0.00948007702562583	0.31332395200711	0.00781365723596504	0.12527773663161	0.0364390460672493	0.000148126203525404	0.548289142349282	0.0317730706561991	0.250111094652644	0.504036439046067	0.00225892460376241	0.135897435897436	0.144632768361582	0.476407657657658	0.0703333333333333	0.514916286149163	0.468571428571429	0.0666666666666667	1.12678843226788	0.236363636363636	0.0996606167920909	1.11474201474201	0.203333333333333	63.95	13.1459770114943	1.06407219402143	8.93265993265993	3.55412844036697	11.6106280193237	370.2	0.958047292143402	7.13555555555556	0.331694715087098	1.08957307060755	68.7222222222222	4.20021392788105	0.617678520690748	1.63018314072209	1.30980689876638	1.7847195219578	1.56510805909848	1.59617790511748	1.48980678390973	1.60900874453722
5	Hila_Males_WT_Unknown_RigA_20231029T090104	22	Males	WT	0.00214782995111835	0.00503629091986372	0.308324692638128	0.0152569989631166	0.114982965486595	0.061842689971856	0.000111094652644053	0.548548363205451	0.0483261739001629	0.264960746556066	0.50329580802844	0.0136276107243371	0.0840579710144928	0.103030303030303	0.444053333333333	0.0742342342342342	0.451965065502183	0.431524547803618	0.0333333333333333	0.880154486036839	0.324626865671642	0.10437636761488	0.888300653594771	0.395698924731183	26.1212121212121	16.2658914728682	0.940544871794872	4.43315217391304	3.19181286549708	5.63645833333333	122.816666666667	0.757559523809524	5.75839598997494	0.32114711033275	0.866928618205632	23.0877777777778	4.09751890771737	0.602576311797068	1.62996836257363	1.56584652818478	1.77669186101968	1.58895471373104	1.5692452937506	1.53693721005698	1.50095536724334
6	Hila_Males_WT_Unknown_RigA_20231029T090104	22	Males	WT	0.00214782995111835	0.0100355502888461	0.294363797955858	0.0173307658124722	0.109020885794697	0.0334394904458599	0.000222189305288105	0.511331654569693	0.0569915568063991	0.277773663161013	0.549288994223078	0.0232928455043697	0.0966666666666667	0.192198581560284	0.405768249106687	0.0768472906403941	0.434218289085546	0.298019801980198	0.05	0.715811301192328	0.322641509433962	0.107912530571141	0.848084619782733	0.838666666666667	44.8385964912281	15.7028985507246	0.982157464212679	4.38234323432343	3.52266666666667	7.03866666666667	242.455555555556	0.718328141225337	5.17088607594937	0.313874496257916	0.730355097365407	27.3569444444444	4.12077653762404	0.605996551499663	1.6616743700571	1.69013043110974	1.78348436093299	1.56453741010074	1.58436385968249	1.42791083747555	1.47912800873161
7	Hila_Males_WT_Unknown_RigA_20231029T090104	22	Males	WT	0.0040734705969486	0.0106280551029477	0.314471930084432	0.0161087246333876	0.0966893793512072	0.0466967856613835	0.000185157754406755	0.559028292104873	0.0619908161753814	0.26999703747593	0.512442601096134	0.0119611909346763	0.122222222222222	0.227777777777778	0.428888888888889	0.0833333333333333	0.408607198748044	0.389197530864198	0.0416666666666667	0.837271214642263	0.317045454545455	0.105850754936121	0.875268817204301	0.538333333333333	8.42298850574713	19.2585365853659	0.958877086494689	5.11156069364162	3.86493710691824	6.83364485981308	74.8777777777778	0.688111111111111	4.82	0.319360929557008	0.867173637515843	30.7491228070175	4.11885798752036	0.60571441177767	1.72948280867628	1.5800303414933	1.6544192875578	1.5862785357385	1.59409986317188	1.52809964117034	1.50357757865582
8	Hila_Males_WT_Unknown_RigA_20231029T090104	22	Males	WT	0.00199970374759295	0.00944304547474448	0.26425714708932	0.00544363797955858	0.110020737668494	0.0459561546437565	0.000111094652644053	0.483076581247223	0.053399496370908	0.268737964745964	0.566582728484669	0.00477707006369427	0.138461538461538	0.193181818181818	0.34775828460039	0.0710144927536232	0.458487654320988	0.59951690821256	0.0333333333333333	0.811256218905473	0.387634408602151	0.104718614718615	1.513353115727	0.358333333333333	61.2777777777778	17.0286821705426	0.991556857003416	12.9955882352941	3.58821705426357	10.5397058823529	243.183333333333	0.89619937694704	6.4869918699187	0.318002021076945	1.12956349206349	45.9060606060606	4.10403708972745	0.603534867977943	1.72300194712653	1.41090183275836	1.8175234374702	1.58153382329476	1.57585557546051	1.49823432941739	1.62951008425277
9	Hila_Males_WT_Unknown_RigA_20231029T090104	22	Males	WT	0.000777662568508369	0.0100355502888461	0.299844467486298	0.0127018219523034	0.106502740334765	0.0783957932158199	0.000222189305288105	0.522033772774404	0.0521404236409421	0.274625981336098	0.543845356243519	0.0179973337283365	0.0777777777777778	0.188194444444444	0.408939393939394	0.075219298245614	0.463123993558776	0.461220043572985	0.0666666666666667	0.811571675302245	0.268190476190476	0.104524312896406	0.969372937293729	0.50625	48.7916666666667	17.2921985815603	0.975164390490642	4.89713024282561	3.84822006472492	4.89035087719298	137.3	0.776297577854671	4.81436781609195	0.309052453468697	0.842261904761905	14.8655913978495	4.08650429091987	0.600956515204256	1.77052714727615	1.55763391969685	1.68749168816102	1.58845329360022	1.58759934471082	1.51788990278864	1.56994516528369
10	Hila_Males_WT_Unknown_RigA_20231029T090104	22	Males	WT	0.000259220856169456	0.00470300696193157	0.456117612205599	0.00777662568508369	0.0888386905643608	0.0503258776477559	0.000185157754406755	0.608502444082358	0.0348466893793512	0.245519182343357	0.457080432528514	0.00733224707450748	0.0466666666666667	0.0881944444444445	0.692355255761664	0.0804597701149425	0.473175542406312	0.604	0.0555555555555556	1.31666666666667	0.219347319347319	0.095836947094536	0.954601701469451	0.507692307692308	24.4416666666667	17.1127659574468	0.811261261261261	9.06356589147287	4.84424603174603	8.75675675675676	328.1	0.87718875502008	6.06291079812207	0.327418655097614	1.16976744186047	44.3416666666667	4.02310096493113	0.59163249664805	1.7745858262921	1.2820530430119	1.40400493236117	1.58739306438201	1.56475249010254	1.54587081670627	1.50316549816064
1	Hila_Males_WT_Unknown_RigA_20231029T092114	23	Males	WT	0.00274053773794534	0.0120731797644619	0.147174283386416	0.0242944967039479	0.16313606399526	0.0235908451225835	0.000481445818828235	0.403784904821865	0.0674394489297089	0.324568550477742	0.643174579660766	0.0193689356343975	0.112121212121212	0.122097378277154	0.200403429147756	0.0881720430107527	0.435707220573689	0.286936936936937	0.0393939393939394	0.438929146537842	0.289047619047619	0.111501272264631	0.721820448877805	0.670512820512821	30.7111111111111	10.0397727272727	1.19262626262626	3.06612685560054	2.24176587301587	10.0899543378995	60.3733333333333	0.682144296654575	4.04928229665072	0.265228458699249	0.433749479816896	33.2693333333333	4.09662001599881	0.609161202968944	1.66570238905164	1.96532755875139	2.14835647747315	1.6038980503957	1.61551534905559	1.50179510821898	1.52777918573269
2	Hila_Males_WT_Unknown_RigA_20231029T092114	23	Males	WT	0.00259240056292127	0.0181468039404489	0.205799570402192	0.0042959780756981	0.129471890971039	0.0391452485001111	0.000518480112584253	0.459928894155988	0.0918450485149248	0.299311162136138	0.61113991556181	0.020405895859566	0.0972222222222222	0.177536231884058	0.264241559676652	0.0805555555555555	0.504473304473305	0.275260416666667	0.0518518518518519	0.661288604898829	0.405228758169935	0.108848484848485	0.904714912280702	0.447967479674797	24.295652173913	7.6007326007326	1.04890476190476	18.7156028368794	3.40275362318841	5.22650918635171	74.1833333333333	0.8104	3.99162561576355	0.28792778226893	0.605656232839099	19.155	3.93829047759425	0.58561783997619	1.62703022633337	1.56389457441748	1.87806873080915	1.56045511345923	1.56884034945273	1.45717271799661	1.53750965714737
3	Hila_Males_WT_Unknown_RigA_20231029T092114	23	Males	WT	0.00125916598770461	0.00948077920154063	0.254499666691356	0.018406043996741	0.151359158580846	0.061513961928746	0.000148137175024072	0.494630027405377	0.0611065846974298	0.293681949485223	0.568587512036145	0.0079994074512999	0.062962962962963	0.155151515151515	0.3185906351414	0.0828333333333333	0.521966794380587	0.450135501355014	0.0444444444444444	0.692379471228616	0.295698924731183	0.109772978959025	0.874814814814815	0.45	39.3843137254902	13.4086419753086	0.966666666666667	4.38241206030151	2.73730769230769	5.45874316939891	330.65	0.741744548286604	4.42216216216216	0.296537875640493	0.6712899543379	43.7555555555556	3.99392187776831	0.593890145076621	1.62874255012202	1.77618291035434	1.88414748975847	1.63855239167002	1.64570585327582	1.59335134564106	1.63766636490024
4	Hila_Males_WT_Unknown_RigA_20231029T092114	23	Males	WT	0.000666617287608325	0.0106658766017332	0.151396192874602	0.0189245241093252	0.150618472705726	0.0186652840530331	0.000148137175024072	0.358862306495815	0.0578846011406562	0.348196429894082	0.664691504333012	0.0120361454707059	0.0545454545454545	0.123076923076923	0.194112060778727	0.0826860841423948	0.435905680600214	0.4	0.0444444444444444	0.39390243902439	0.28010752688172	0.119709702062643	0.752536687631027	0.433333333333333	85.2966666666667	11.0753246753247	1.11355206847361	4.32878048780488	2.49161290322581	17.9544715447154	295.166666666667	0.737891737891738	4.4581981981982	0.257279327474207	0.412300587741394	30.7791666666667	4.11888259854826	0.612471615336713	1.75514066101628	2.155984528638	2.34164749696167	1.59348298773332	1.58900172292935	1.47773255444007	1.51404391671855
5	Hila_Males_WT_Unknown_RigA_20231029T092114	23	Males	WT	0.00174061180653285	0.0119991111769499	0.213021257684616	0.00625879564476705	0.123583438263832	0.0537367602399822	0.000592548700096289	0.440893267165395	0.083956743944893	0.299681505073698	0.636730612547219	0.0207392045033701	0.0979166666666667	0.158823529411765	0.29542886492039	0.0793427230046948	0.537359098228663	0.353041362530414	0.0444444444444444	0.587031558185404	0.332892804698972	0.107850193256031	1.00897887323944	0.491228070175439	50.3155555555556	12.6502487562189	1.12371399176955	10.2119047619048	3.79320388349515	4.525	64.2878787878788	0.777530864197531	3.56961651917404	0.28512	0.587419165196943	20.8621621621622	4.0122339403748	0.596613121101402	1.73510042753987	1.67597476895672	1.91464767522913	1.61198844882952	1.60194256732484	1.46428614549528	1.54804541618147
6	Hila_Males_WT_Unknown_RigA_20231029T092114	23	Males	WT	0.000999925931412488	0.0079994074512999	0.299163024961114	0.0149988889711873	0.116695059625213	0.0468483816013629	0.000851788756388416	0.555403303459003	0.0650322198355677	0.270868824531516	0.51962817569069	0.012295385526998	0.09	0.184615384615385	0.351523063533507	0.0789473684210526	0.466814814814815	0.321882951653944	0.0479166666666667	0.759726443768997	0.370464135021097	0.110868576625739	0.80360824742268	0.409876543209877	85.1222222222222	19.140350877193	0.850196078431373	5.05862745098039	3.57544642857143	5.3174358974359	55.2777777777778	0.635768645357686	5.3687898089172	0.331695480740067	0.777452667814114	32.2615384615385	4.00777326248056	0.595949825042336	1.80408374204698	1.56431013469134	1.62845200383742	1.60894597610955	1.61084186967889	1.5267832289445	1.55349310961242
7	Hila_Males_WT_Unknown_RigA_20231029T092114	23	Males	WT	0.00262943485667728	0.0139619287460188	0.193948596400267	0.0110362195392934	0.132879045996593	0.030812532405007	0.000259240056292126	0.462262054662618	0.06547663136064	0.313347159469669	0.619917043181986	0.0173690837715725	0.112698412698413	0.172146118721461	0.259771825396825	0.071462829736211	0.536322869955157	0.322480620155039	0.0388888888888889	0.612763868433971	0.265465465465465	0.111124244812188	0.922258953168044	0.390833333333333	31.5816666666667	10.6226851851852	1.11301539990065	6.02391304347826	3.52417417417417	6.47176470588235	53.2733333333333	0.747000983284169	3.79577677224736	0.276047825515701	0.59326710816777	17.6692307692308	4.13342366672839	0.614633850191416	1.71764561475041	1.73439857978824	2.04381710317885	1.59888309456964	1.62419581439733	1.55287699683741	1.60688817242504
8	Hila_Males_WT_Unknown_RigA_20231029T092114	23	Males	WT	0.00381453225686986	0.0104807051329531	0.232686467669062	0.00611065846974298	0.10221465076661	0.0494778164580401	0.000296274350048145	0.441115472927931	0.073735278868232	0.289682245759573	0.630805125546256	0.0174431523590845	0.143055555555556	0.21937984496124	0.271638564634674	0.0808823529411765	0.5	0.463888888888889	0.0444444444444444	0.694114219114219	0.3101246105919	0.103056653491436	1.25058737151248	0.682608695652174	30.9304347826087	15.1404761904762	0.925021645021645	12.8646766169154	4.39417122040073	8.34666666666667	124.453333333333	0.913718622300058	3.90328638497653	0.285831026756294	0.76644591611479	33.8151515151515	3.89585767054292	0.579308145719024	1.68409336734465	1.54934122436723	1.82893297334704	1.5703840222268	1.5994275143273	1.4507113884178	1.49990827155424
9	Hila_Males_WT_Unknown_RigA_20231029T092114	23	Males	WT	0.000740685875120361	0.00485149248203837	0.21735427005407	0.018517146878009	0.130249611139916	0.0322939041552478	0.000111102881268054	0.453003481223613	0.0521813199022295	0.301755425524035	0.611880601436931	0.0137026886897267	0.0666666666666667	0.12843137254902	0.26983908045977	0.0778816199376947	0.435811648079306	0.25952380952381	0.05	0.550990990990991	0.326157407407407	0.109870550161812	0.820765027322404	0.45679012345679	84.0962962962963	19.2838383838384	0.993554327808471	3.93990610328638	2.93495024875622	6.48318318318318	366.666666666667	0.698646820027064	5.97062937062937	0.287211655200324	0.55363184079602	19.7089743589744	4.0641946522665	0.604339600403721	1.71161697006846	1.79982342211432	1.95778210438569	1.64150404242919	1.66755570811347	1.53702772255134	1.70046894120192
10	Hila_Males_WT_Unknown_RigA_20231029T092114	23	Males	WT	0.00148137175024072	0.00770313310125176	0.238426783201244	0.016443226427672	0.11839863713799	0.0544774461151026	0.000148137175024072	0.52436856529146	0.0554403377527591	0.283275312939782	0.558551218428265	0.00940671061402859	0.0952380952380952	0.121637426900585	0.311014492753623	0.0755102040816327	0.475744047619048	0.583730158730159	0.0333333333333333	0.665679360601786	0.319871794871795	0.108082520842165	0.80955448201825	0.47037037037037	50.0692307692308	11.002380952381	1.01315916787615	3.10683760683761	3.53976083707025	8.71807228915663	122.677777777778	0.636252354048964	5.42688172043011	0.306587503534068	0.668172043010753	46.3156862745098	4.01356841128435	0.596811554908156	1.67003021658875	1.58692754608747	1.57881338746426	1.61001671245629	1.61139739068512	1.47383615410381	1.5840155079941
1	Hila_Males_WT_Unknown_RigA_20231029T094231	24	Males	WT	0.00396266943189393	0.0073698244574476	0.166061773201985	0.0144804088586031	0.136434338197171	0.0391822827938671	0.00077772016887638	0.381675431449522	0.0544404118213466	0.329457077253537	0.668506036589882	0.00966595067032072	0.127380952380952	0.118452380952381	0.275260896255371	0.0892694063926941	0.453136531365314	0.678205128205128	0.0538461538461538	0.420996732026144	0.281609195402299	0.1097052657541	0.902098950524738	0.348	27.5814814814815	13.7230303030303	1.41260762607626	6.00275862068966	2.87703703703704	10.2052287581699	48.6416666666667	0.714601226993865	4.87649325626204	0.256513693560326	0.481281281281281	34.5930555555556	4.14102853977483	0.608974787119158	1.77086191247414	1.88814404661539	2.41160265205758	1.59492428157494	1.61402697972337	1.51130705562449	1.56518215000246
2	Hila_Males_WT_Unknown_RigA_20231029T094231	24	Males	WT	0.00270350344418932	0.0161469520776239	0.170172579808903	0.0092215391452485	0.177505369972595	0.0766239537812014	0.000259240056292126	0.464632249463003	0.0812532405007036	0.297311310273313	0.589956299533368	0.0152581290274794	0.078494623655914	0.170980392156863	0.240450026164312	0.0747747747747748	0.550919540229885	0.565300546448087	0.0583333333333333	0.710016977928693	0.293708165997323	0.113102282333052	0.99812030075188	0.403921568627451	28.4244444444444	9.44563492063492	1.20036687631027	7.15151515151515	2.58512110726644	5.71046831955923	72.5	0.849829931972789	3.35591397849462	0.300634249471459	0.727432517263026	26.0222222222222	4.04186042930153	0.594391241416821	1.6162870928251	1.63905987310329	1.86202097188259	1.56982500944411	1.5774214375392	1.44290795121431	1.5462563783874
3	Hila_Males_WT_Unknown_RigA_20231029T094231	24	Males	WT	0.00129620028146063	0.00755499592622769	0.261795422561292	0.0317013554551515	0.163024961113992	0.0263684171542849	0.000481445818828235	0.407858677135027	0.0387008369750389	0.349344493000519	0.637767572772387	0.00474038960077031	0.0897435897435897	0.128301886792453	0.271780084582853	0.0831875607385811	0.440640640640641	0.678095238095238	0.0433333333333333	0.390531914893617	0.230684326710817	0.119647387113141	0.613939393939394	0.474074074074074	57.5694444444444	14.8102564102564	0.797536566589684	2.57582846003899	2.28303212851406	13.7274509803922	72.6037037037037	0.599006034788782	5.73466666666667	0.256008120796853	0.382191291934333	57.2708333333333	3.97448808084587	0.584483543084287	1.63172575540568	2.36621111569946	2.25104784935281	1.59167134418034	1.62031718309291	1.51215256898153	1.66504809983728
4	Hila_Males_WT_Unknown_RigA_20231029T094231	24	Males	WT	0.00318494926301755	0.012295385526998	0.518294941115473	0.000259240056292126	0.0619954077475743	0.0562921265091475	0.000259240056292126	0.574846307680912	0.0536256573587142	0.321050292570921	0.546218798607511	0.0111102881268054	0.136507936507936	0.197619047619048	0.647018030513176	0.0583333333333333	0.457377049180328	0.527777777777778	0.0777777777777778	0.856622516556291	0.287301587301587	0.0993695552498854	1.03067784765898	0.384615384615385	30.06	12.6163636363636	0.634074074074074	19.9222222222222	6.81818181818182	7.63508771929825	25.45	0.666943062465451	4.8251497005988	0.243366586400642	0.89124649859944	33.4346666666667	3.89293741300645	0.572490797777189	1.66969864977597	1.6810086197799	1.20684494289895	1.57968839002857	1.56788969124771	1.39106095361395	1.50712929558474
5	Hila_Males_WT_Unknown_RigA_20231029T094231	24	Males	WT	0.000888823050144434	0.00936967632027257	0.413710095548478	0.0117769054144137	0.104510776979483	0.0259610399229687	0.000148137175024072	0.574661136212132	0.0449596326198059	0.268757869787423	0.511888008295682	0.00999925931412488	0.114285714285714	0.10952380952381	0.585482180293501	0.0803030303030303	0.419940476190476	0.281526104417671	0.0333333333333333	0.838303619665046	0.254507337526205	0.104628027681661	0.910540184453228	0.346153846153846	40.5333333333333	9.26535087719298	0.849448818897638	6.80050890585242	3.63243647234679	9.21178861788618	223.644444444444	0.653517316017316	5.45822784810127	0.317943170344728	0.903036303630363	35.2853333333333	3.99997072416858	0.588230990643179	1.67997839454134	1.45674889141828	1.46949736295825	1.5839489336694	1.5476668499986	1.47417352935126	1.46595677887073
6	Hila_Males_WT_Unknown_RigA_20231029T094231	24	Males	WT	0.0018517146878009	0.0112213910080735	0.222242796829864	0.00970298496407673	0.137212058366047	0.0722909414117473	0.00018517146878009	0.469446707651285	0.059477075772165	0.30756980964373	0.605288497148359	0.0149618546774313	0.0980392156862745	0.165573770491803	0.275149014213664	0.0823899371069182	0.460820895522388	0.580952380952381	0.0333333333333333	0.552331154684096	0.242232277526395	0.11646332912635	1.04769230769231	0.434408602150538	31.6145833333333	6.31833333333333	0.981037649219467	8.20412698412698	2.9394506866417	7.11861861861862	216.733333333333	0.654755671902269	3.81878787878788	0.29544051627385	0.717662170841362	27.3822222222222	4.08735075653654	0.601080995442384	1.70015185468077	1.68329236948889	1.92198011873233	1.59660295379658	1.63280828661135	1.4302262251446	1.57505799722762
7	Hila_Males_WT_Unknown_RigA_20231029T094231	24	Males	WT	0.00107399451892452	0.00418487519443004	0.294496703947856	0.0107029108954892	0.118509740019258	0.032701281386564	7.40685875120361e-05	0.52892378342345	0.0489223020516999	0.293422709428931	0.568661580623657	0.0153321976149915	0.0878787878787879	0.0875968992248062	0.345138888888889	0.0758530183727034	0.455840455840456	0.297306397306397	0.0333333333333333	0.678157644824312	0.271810699588477	0.111481637821866	0.860224089635854	0.8625	55.2033333333333	19.6230158730159	0.847761842677097	7.08597883597884	3.40615164520744	7.92619047619048	149.233333333333	0.636804564907275	5.28737060041408	0.301661036036036	0.686475869809203	53.24	4.0004574738538	0.588302571479457	1.62566039729055	1.63770804290214	1.54357902722793	1.6232363065569	1.64274391663565	1.48120848232855	1.62162965618251
8	Hila_Males_WT_Unknown_RigA_20231029T094231	24	Males	WT	0.0042959780756981	0.0130360714021184	0.186245463299015	0.0112954595955855	0.152581290274794	0.0295163321235464	0.000148137175024072	0.411451003629361	0.0600325901785053	0.360084438189764	0.65243315309977	0.0142211688023109	0.120833333333333	0.102923976608187	0.234124767225326	0.0788113695090439	0.501216545012165	0.323983739837398	0.0333333333333333	0.474786324786325	0.257301587301587	0.119638242894057	0.880409795102449	0.441379310344828	27.9817204301075	6.90589970501475	1.05594405594406	6.88072916666667	2.81953601953602	5.71399176954732	124.344444444444	0.71206675224647	4.05725677830941	0.245691777449532	0.500550550550551	29.6857142857143	4.07251833590104	0.598899757106977	1.69994960819431	1.96443297244267	2.18970254178264	1.58665338284753	1.57775289470793	1.4745970287314	1.54965025226762
9	Hila_Males_WT_Unknown_RigA_20231029T094231	24	Males	WT	0.0026664691504333	0.00622176135101104	0.317717206132879	0.00999925931412488	0.161839863713799	0.0344048588993408	0.000481445818828235	0.437041700614769	0.0561069550403674	0.344455966224724	0.624842604251537	0.00466632101325828	0.12	0.0933333333333333	0.391199270405837	0.0769230769230769	0.471413160733549	0.442380952380952	0.0481481481481481	0.535192743764172	0.247549019607843	0.121012230028623	0.954838709677419	0.3	39.9508771929825	13.0056497175141	0.861095890410959	7.40545977011494	2.42532467532468	8.70869565217391	47.2291666666667	0.722661217075386	4.20361247947455	0.263347650657295	0.606292517006803	56.2564102564103	3.88244242141323	0.570947416655831	1.71969776030403	1.97081668004721	2.05764029352082	1.61495979606596	1.624151014408	1.516155514831	1.6358653581466
10	Hila_Males_WT_Unknown_RigA_20231029T094231	24	Males	WT	0.00188874898155692	0.0165543293089401	0.366676542478335	0.00488852677579439	0.148581586549144	0.0421820605881046	0.000481445818828235	0.366083993778239	0.0742537589808162	0.338345307754981	0.67243167172802	0.0124064884082661	0.188888888888889	0.201351351351351	0.290011716461629	0.0758620689655172	0.506565656565657	0.43639846743295	0.0393939393939394	0.496234939759036	0.309413580246914	0.107116895298394	1.16615285806037	0.398809523809524	111.5875	9.37990867579909	0.533040164174729	14.6409356725146	2.94207858048162	8.32635658914729	88.4666666666667	0.891352438411262	3.89968992248062	0.242669481585738	0.602252252252252	31.8098765432099	3.66186484408562	0.538509537538089	1.81126735205054	1.80710666645283	2.27070316523911	1.61096491016767	1.62413881822939	1.49678520154821	1.5642177361997
1	Hila_Males_WT_Unknown_RigA_20231029T100141	25	Males	WT	0.00466632101325828	0.0251462854603363	0.16880231093993	0.00622176135101104	0.186541737649063	0.0181468039404489	0.000148137175024072	0.391341382119843	0.0585141841345086	0.308903044218947	0.641619139323013	0.00903636767646841	0.1	0.202083333333333	0.299671268902038	0.0788732394366197	0.502694610778443	0.281609195402299	0.0333333333333333	0.587055555555556	0.263333333333333	0.107806643401835	1.11486486486486	0.353623188405797	20.6439024390244	7.34594594594595	1.47206851119895	12.29	2.22712712712713	12.0497076023392	145.577777777778	0.945297718419588	4.19782244556114	0.274592707525213	0.65712443584784	31.6151515151515	4.05978830182949	0.603684382755408	1.61722685742678	1.80089481172095	2.12931964836465	1.58195134529609	1.56917890754794	1.46368406717716	1.46076618211691
2	Hila_Males_WT_Unknown_RigA_20231029T100141	25	Males	WT	0.00177764610028887	0.0126286941708022	0.296866898748241	0.0114806310643656	0.117102436856529	0.0497370565143323	0.000296274350048145	0.56529145989186	0.0552181319902229	0.269165247018739	0.491371009554848	0.0128879342270943	0.0761904761904762	0.13531746031746	0.428205128205128	0.0765432098765432	0.446610169491525	0.319761904761905	0.0444444444444444	0.866780238500852	0.26436170212766	0.105932079871739	0.820531849103278	0.446153846153846	26	10.0738955823293	1.04751203852327	6.21442786069652	3.26709219858156	5.57386091127098	159.066666666667	0.700967007963595	4.3921568627451	0.320647419072616	0.85731102850062	29.4973333333333	4.05091938571217	0.602365588337094	1.60647971788638	1.4867137939239	1.44807348284059	1.57965997598843	1.5655999762066	1.48261033017562	1.57900892797748
3	Hila_Males_WT_Unknown_RigA_20231029T100141	25	Males	WT	0.00166654321902081	0.0113324938893415	0.303718243093104	0.0152951633212355	0.123064958151248	0.0332197614991482	0.000111102881268054	0.478334938152729	0.0390711799125991	0.308606769868899	0.568883786386194	0.00774016739500778	0.0714285714285714	0.17	0.441626278944534	0.0760589318600368	0.461527777777778	0.398666666666667	0.05	0.787081048141377	0.240867579908676	0.114072553045859	1.17438837920489	0.316666666666667	35.125	12.2553672316384	1.04600862998921	4.15722222222222	3.19065550906555	8.42567567567568	185.5	0.893223443223443	5.7551724137931	0.288756505067105	0.827969348659004	35.1333333333333	3.99172940363676	0.593564127487918	1.65222831577899	1.86862806122339	1.95212589207484	1.55640515156213	1.54593659758731	1.42969810905164	1.47704157481663
4	Hila_Males_WT_Unknown_RigA_20231029T100141	25	Males	WT	0.000814754462632398	0.00374046366935783	0.33138286052885	0.00896229908895637	0.151840604399674	0.0856973557514258	0.000111102881268054	0.532293904155248	0.0474409303014591	0.277164654470039	0.527627583141989	0.00277757203170136	0.104761904761905	0.105208333333333	0.456065239551478	0.0775641025641026	0.525641025641026	0.338304093567251	0.0333333333333333	0.933918128654971	0.239887640449438	0.10638237384506	0.961336032388664	0.25	81.8277777777778	28.2612903225806	0.952526799387443	8.45987055016181	2.94401544401544	3.36226138032305	275.516666666667	0.855078125	4.82165725047081	0.310608646188851	0.895672751859364	63.5814814814815	3.98981488308274	0.593279441175971	1.67100598352554	1.54902008807711	1.75590000476468	1.61038730926826	1.61538131688143	1.55131145033249	1.56467637897562
5	Hila_Males_WT_Unknown_RigA_20231029T100141	25	Males	WT	0.00211095474409303	0.0159247463150878	0.217613510110362	0.0114435967706096	0.15132212428709	0.0258499370417006	0.000111102881268054	0.468854158951189	0.0530701429523739	0.290385897340938	0.582549440782164	0.00674024146359529	0.076	0.176954732510288	0.334814814814815	0.078030303030303	0.476223776223776	0.332380952380952	0.0333333333333333	0.683954619124797	0.274521072796935	0.112658045977011	1.13738250180766	0.356862745098039	30.0125	9.39	1.23173515981735	5.26132315521629	2.59029239766082	9.91014492753623	318.133333333333	0.806006493506494	4.66974951830443	0.307790714388386	0.813188405797101	35.9270833333333	4.00354351603585	0.595320868140682	1.61349595787303	1.72461153714422	1.86698475103398	1.56933809059742	1.57850340111286	1.52142167463167	1.61509729128383
6	Hila_Males_WT_Unknown_RigA_20231029T100141	25	Males	WT	0.00314791496926154	0.00796237315754389	0.234649285238131	0.0201466558032738	0.157840159988149	0.0285534404858899	0.000370342937560181	0.43015332197615	0.0489593363454559	0.313384193763425	0.615398859343752	0.00951781349529664	0.166666666666667	0.152482269503546	0.351414309484193	0.0761904761904762	0.464270152505447	0.503921568627451	0.0476190476190476	0.602125453602903	0.257699805068226	0.111532885198366	1.02764378478664	0.450877192982456	49.1166666666667	16.0623188405797	1.17272222222222	3.74810126582278	2.51267759562842	14.7073333333333	58.3555555555556	0.829906542056075	4.8743137254902	0.277716244725738	0.676703841387856	21.4296296296296	4.02451961595438	0.598439982486183	1.66773742995497	1.95001636658018	2.09770295319306	1.58119192639648	1.59660069819028	1.5125853311388	1.64927445589586
7	Hila_Males_WT_Unknown_RigA_20231029T100141	25	Males	WT	0.00577734982593882	0.0191837641656174	0.2304644100437	0.00159247463150878	0.162506481001407	0.038886008443819	0.000148137175024072	0.475335160358492	0.0709947411302866	0.273350122213169	0.573068661580624	0.0150729575586994	0.140540540540541	0.164444444444444	0.429468599033816	0.0716666666666667	0.569130998702983	0.514705882352941	0.0333333333333333	0.990354938271605	0.3	0.102428531779073	1.36816976127321	0.437634408602151	20.5481481481481	6.47724358974359	1.46784232365145	28.8578947368421	2.95729166666667	10.728855721393	69.9333333333333	1.12830626450116	3.94182389937107	0.305483826183535	1.05416666666667	21.9655555555556	4.03469848255685	0.599953564561213	1.61121802060123	1.56421392444843	1.93770019707559	1.55978805559885	1.58574953400674	1.46200177846706	1.61592346670507
8	Hila_Males_WT_Unknown_RigA_20231029T100141	25	Males	WT	0.00233316050662914	0.0124435227020221	0.293311606547663	0.00896229908895637	0.129323753796015	0.0462558329012666	0.000111102881268054	0.523627879416339	0.0602918302347974	0.287608325309236	0.543552329457077	0.026701725798089	0.13125	0.2	0.369230769230769	0.0775641025641026	0.512775330396476	0.392767295597484	0.0333333333333333	0.804266211604096	0.263430420711974	0.108041179744018	1.00665294924554	0.828735632183908	30.4466666666667	15.2024242424242	0.915873015873016	7.27734627831715	3.48672566371681	6.86507936507937	147.1	0.758005698005698	4.14308943089431	0.300918580375783	0.880274914089347	24.022619047619	4.02209816608028	0.598079916550738	1.71094636568226	1.60031721180069	1.7163697378107	1.59017951310994	1.61898604294687	1.54202004032989	1.58833662273198
9	Hila_Males_WT_Unknown_RigA_20231029T100141	25	Males	WT	0.00174061180653285	0.014295237389823	0.342937560180727	0.0107769794830013	0.122509443744908	0.038997111325087	3.70342937560181e-05	0.502851640619213	0.049181542107992	0.289460039997037	0.551996148433449	0.00918450485149248	0.0824561403508772	0.155020080321285	0.521396396396396	0.0822033898305085	0.505810397553517	0.417857142857143	0.0333333333333333	0.903393213572854	0.257364341085271	0.108015478164732	1.13691838291381	0.435087719298246	34.437037037037	9.15284552845528	1.02989283699944	7.4037037037037	3.65330261136713	7.65622489959839	NaN	0.9266	4.78810916179337	0.297995299322549	0.954281345565749	25.537037037037	3.99483888115697	0.594026502094155	1.64819239412562	1.73966824111533	1.85276386782561	1.56862949755028	1.56739328979024	1.47152565274622	1.45591543423306
10	Hila_Males_WT_Unknown_RigA_20231029T100141	25	Males	WT	0.00248129768165321	0.0105918080142212	0.291274720391082	0.010258499370417	0.150285164061921	0.0727353529368195	0.000481445818828235	0.545255906969854	0.065587734241908	0.272942744981853	0.510851048070513	0.0227020220724391	0.106349206349206	0.119166666666667	0.467320261437909	0.071025641025641	0.499138991389914	0.414345991561181	0.0722222222222222	1.03319298245614	0.233333333333333	0.107090961929672	0.990948275862069	0.464393939393939	33.8266666666667	10.4679324894515	1.14333333333333	4.89664082687338	2.84567901234568	3.85966029723991	81.8666666666667	0.894092827004219	3.3457671957672	0.318563744730339	0.984161267098632	16.3356589147287	4.02899709191911	0.599105776392938	1.69751439924546	1.54550814165688	1.69626041834099	1.58869648874202	1.58613785268352	1.53071465430001	1.5351091172594
1	Hila_Males_WT_Unknown_RigA_20231029T112455	26	Males	WT	0.00155544033775276	0.00685134434486334	0.297829790385897	0.010295533664173	0.136730612547219	0.0636989852603511	0.00018517146878009	0.490556255092215	0.0753647877934968	0.325642544996667	0.586326938745278	0.0256277312791645	0.107692307692308	0.125850340136054	0.338041193778899	0.0798850574712644	0.508539944903581	0.33140655105973	0.0333333333333333	0.683488132094943	0.274628879892038	0.11312234658433	0.911456534254462	0.823809523809524	66.8555555555556	13.6368055555556	0.821675084175084	7.56666666666667	3.20912863070539	3.26395348837209	78.175	0.742945736434109	3.36734417344173	0.266872586872587	0.671337946943483	27.9469135802469	3.92172517109843	0.583154603944258	1.7573641173211	1.94343094734044	2.02213743546381	1.59028020119858	1.60418262353309	1.39575885895276	1.51233838073461
2	Hila_Males_WT_Unknown_RigA_20231029T112455	26	Males	WT	0.000444411525072217	0.00607362417598696	0.428301607288349	0.00785127027627583	0.175468483816014	0.0889193393081994	0.000518480112584253	0.509184504851492	0.12621287312051	0.318939337826828	0.558773424190801	0.0212947189097104	0.05	0.16078431372549	0.418112798264642	0.0785185185185185	0.607435897435897	0.454734848484849	0.0424242424242424	0.809717314487633	0.340119760479042	0.118134430727023	1.14563401670463	0.425925925925926	101.685714285714	20.7717171717172	0.584183858125226	7.83220973782772	2.71042471042471	3.93390476190476	54.6633333333333	0.808082595870206	2.35255255255255	0.284932070811033	0.915601217656012	15.8143939393939	3.74146994711504	0.55635092465393	1.70381810899721	1.88833284606328	1.91792767176601	1.57520645928106	1.60815701234599	1.35460819890315	1.51566122513006
3	Hila_Males_WT_Unknown_RigA_20231029T112455	26	Males	WT	0.00174061180653285	0.00877712762017628	0.491889489667432	0.00370342937560181	0.133841937634249	0.0788830457003185	0.00018517146878009	0.545737352788682	0.101325827716465	0.294570772535368	0.52092437597215	0.01636915784016	0.0824561403508772	0.141071428571429	0.666767068273092	0.0775193798449612	0.542642642642643	0.425149700598802	0.0333333333333333	1.15576470588235	0.337777777777778	0.107081313947227	1.23385964912281	0.342635658914729	46.487037037037	15.6721212121212	0.714781297134238	19.8007936507937	3.55067873303167	4.18875502008032	181.316666666667	0.991352201257862	2.98872366790582	0.289777777777778	1.17088830255057	19.6944444444444	3.79658681364343	0.564546719379143	1.71780699385393	1.62476355479657	1.82500765380262	1.57428333632311	1.59466139561155	1.3308861475626	1.458370396548
4	Hila_Males_WT_Unknown_RigA_20231029T112455	26	Males	WT	0.00355529220057773	0.00329605214428561	0.48018665284053	0.0113324938893415	0.115250722168728	0.136286201022147	0.000481445818828235	0.640582179097845	0.0990297015035923	0.279090437745352	0.447374268572698	0.0209243759721502	0.0842105263157895	0.0988888888888889	0.650903614457831	0.075	0.529251700680272	0.659498207885305	0.0433333333333333	1.22673758865248	0.314958775029446	0.111594846734785	1.01172529313233	0.509009009009009	15.4540540540541	13.4586206896552	0.725389643036702	3.10962962962963	4.09367521367521	3.15873873873874	6.74814814814815	0.707960199004975	2.86193853427896	0.321540740740741	1.28606213266163	20.6148148148148	3.7528988035701	0.558050378330264	1.95509947623799	1.60161069189632	1.47016032844665	1.60287013437148	1.58984847411003	1.39701050756815	1.37567678669115
5	Hila_Males_WT_Unknown_RigA_20231029T112455	26	Males	WT	0.00407377231316199	0.00707355010739945	0.241685801051774	0.0128508999333383	0.145581808754907	0.0426264721131768	0.00018517146878009	0.452003555292201	0.0867343159765943	0.313865639582253	0.611473224205614	0.0213687874972224	0.130952380952381	0.109770114942529	0.285102664919179	0.0925333333333333	0.502043422733078	0.355246913580247	0.0333333333333333	0.594785575048733	0.348511904761905	0.111308116627266	0.972379269729093	0.480833333333333	22.3901234567901	14.633918128655	0.925984251968504	7.01505376344086	2.83166666666667	5.40436137071651	196.85	0.752952659834065	3.57428998505232	0.276192353173039	0.631091445427729	20.8991452991453	3.95381291100659	0.587926002357261	1.75251051972273	1.88113062072917	1.96488586983502	1.57153784935917	1.60148351266244	1.3596643865248	1.51040922635029
6	Hila_Males_WT_Unknown_RigA_20231029T112455	26	Males	WT	0.00111102881268054	0.00944374490778461	0.245759573364936	0.0100733279016369	0.117769054144137	0.0586252870157766	0.000296274350048145	0.485704762610177	0.0991408043848604	0.286867639434116	0.613954521887268	0.0260351085104807	0.142857142857143	0.139344262295082	0.323391812865497	0.0768361581920904	0.436213991769547	0.409043927648579	0.0444444444444444	0.671530977982591	0.318690476190476	0.106386485372888	1.20392156862745	0.498581560283688	76.65	12.6138888888889	1.00873596876525	7.14074074074074	3.29793388429752	5.06536458333333	60.6333333333333	0.743692307692308	2.89378733572282	0.297732893652102	0.785735080058224	15.1297101449275	3.94021098414933	0.585903416397441	1.69887680031093	1.61914134187855	1.74390887593657	1.60645597343979	1.59029272265054	1.4564862865208	1.54696240573793
7	Hila_Males_WT_Unknown_RigA_20231029T112455	26	Males	WT	0.000370342937560181	0.00422190948818606	0.447744611510259	0.00329605214428561	0.129953336789867	0.0585141841345086	0.00137026886897267	0.558180875490704	0.102547959410414	0.292719057847567	0.538034219687431	0.0248129768165321	0.0476190476190476	0.095	0.571631205673759	0.0824074074074074	0.502002861230329	0.402035623409669	0.0649122807017544	0.994851485148515	0.306644518272425	0.108825554178714	1.18113821138211	0.572649572649573	113.555555555556	16.7025641025641	0.734327651515152	14.3380952380952	3.17859195402299	4.90897435897436	35.837037037037	0.822023809523809	2.65755555555556	0.295578512396694	1.03732681336593	21.4008771929825	3.75065704907044	0.557717032825324	1.8664585029491	1.59859723049178	1.45869044086269	1.59062887624946	1.61798858820796	1.44541140959355	1.55388485242522
8	Hila_Males_WT_Unknown_RigA_20231029T112455	26	Males	WT	0.000740685875120361	0.00536997259462262	0.452299829642249	0.00422190948818606	0.144137471298422	0.0764387823124213	0.000629582993852307	0.554810754758907	0.0784015998814903	0.300792533886379	0.529627435004814	0.00966595067032072	0.0606060606060606	0.109848484848485	0.481775147928994	0.0791666666666667	0.587028657616893	0.352820512820513	0.062962962962963	0.852161547212742	0.285695006747638	0.112805555555556	1.0523178807947	0.3625	29.1433333333333	19.9294573643411	0.616074249605055	17.1879432624113	3.48681818181818	2.98161512027491	62.0875	0.716695156695157	3.35271002710027	0.29491454772822	0.96688790560472	33.2478260869565	3.77405508288274	0.56119628507927	1.64760517179731	1.70186539764799	1.66180697793306	1.60022025768622	1.62414585318359	1.35227584747163	1.48248094274679
9	Hila_Males_WT_Unknown_RigA_20231029T112455	26	Males	WT	0.00148137175024072	0.00633286423227909	0.198281608769721	0.00374046366935783	0.175024072290941	0.0666987630545886	0.000444411525072217	0.45396637286127	0.0781793941189542	0.327494259684468	0.609806680986594	0.0324420413302718	0.0740740740740741	0.116326530612245	0.269180492709904	0.0782945736434109	0.574939172749392	0.379957805907173	0.0444444444444444	0.681	0.24264367816092	0.115008453635063	1.09554224883566	0.494915254237288	48.0294117647059	17.0215277777778	1.11253776435045	20.8095238095238	2.66666666666667	4.04755838641189	58.3375	0.852643294379521	2.79492502883506	0.26887848035389	0.731266666666667	13.6241379310345	4.00991778286794	0.596268711981779	1.81005900203382	1.79607648866739	2.0547372749897	1.5887909960083	1.62045681472732	1.36936692804845	1.52476410108601
10	Hila_Males_WT_Unknown_RigA_20231029T112455	26	Males	WT	0.00196281756906896	0.00733279016369158	0.25901785052959	0.0088141619139323	0.130656988371232	0.0406266202503518	0.000259240056292126	0.520294792978298	0.077883119768906	0.277497963113843	0.558699355603289	0.0212576846159544	0.117777777777778	0.12	0.311675579322638	0.0809523809523809	0.536986301369863	0.348253968253968	0.0466666666666667	0.875327102803738	0.260594795539033	0.106737891737892	1.0631430584919	0.490598290598291	49.8	12.6364197530864	0.91673360107095	9.18865979381443	3.49770642201835	6.02916666666667	42.525	0.834956304619226	3.07699004975124	0.311286874732792	0.874717514124294	18.8201754385965	3.998204291571	0.594526933534781	1.78746060490029	1.58024919733287	1.66507873350955	1.60259423994503	1.59866716931696	1.42369502232448	1.59223956828661
1	Hila_Males_WT_Unknown_RigA_20231029T113246	27	Males	WT	0.00418503018406726	0.00959223732454354	0.189955927558239	0.00574052812858783	0.170623310247769	0.0139254101699937	0.000999962964334654	0.476908262656939	0.0529239657790452	0.317173438020814	0.598533387652309	0.0138143031739565	0.114141414141414	0.110683760683761	0.328782051282051	0.0782828282828283	0.510188261351052	0.404301075268817	0.045	0.608841607565012	0.239363484087102	0.110006422607579	0.950088183421517	0.401075268817204	21.41875	8.87272727272727	1.42093770070649	12.3579487179487	2.09677777777778	24.6655555555556	34.7947368421053	0.702035984848485	3.98047138047138	0.269853508095605	0.663074204946996	24.4333333333333	3.82611177852672	0.562663498559009	1.74982235190195	1.81271689399952	1.78953910703993	1.59402803792803	1.63667248916817	1.44167201015448	1.47193011850144
2	Hila_Males_WT_Unknown_RigA_20231029T113246	27	Males	WT	0.00229621125143513	0.0188881893263212	0.245361282915448	0.00592570645531647	0.114180956260879	0.0224436131995111	0.000333320988111551	0.468390059627421	0.0382208066367912	0.309988518943743	0.602533239509648	0.00814784637606015	0.108771929824561	0.204819277108434	0.345592070944184	0.0860215053763441	0.412717536813922	0.420833333333333	0.0375	0.645584481878509	0.270866141732283	0.104455260202171	0.996875	0.271604938271605	28.6888888888889	10.4642276422764	1.091065830721	14.1786885245902	3.06344086021505	18.3042553191489	10.6666666666667	0.766666666666667	6.6042328042328	0.265705368289638	0.692081031307551	31.3551282051282	3.99535167778971	0.587551719114802	1.7209407661984	1.74525253851625	2.03179473740481	1.58231161069287	1.59214490425717	1.46046373570221	1.57634270452291
3	Hila_Males_WT_Unknown_RigA_20231029T113246	27	Males	WT	0.000925891633643198	0.00925891633643198	0.170067775267583	0.0262582867301211	0.148105625717566	0.0181845116847524	0.000962927298988926	0.427576756416429	0.0369615940150365	0.341024406503463	0.646864930928484	0.00766638272656568	0.0555555555555556	0.0936329588014981	0.238050803525143	0.0926797385620915	0.45807560137457	0.292261904761905	0.0433333333333333	0.398378191856453	0.224774774774775	0.113889919604205	0.661590909090909	0.2875	38.7285714285714	8.3155303030303	1.1785046728972	3.43044619422572	2.61149425287356	13.5939393939394	28.940350877193	0.565354058721934	5.6015873015873	0.252833457065083	0.391240045506257	34.9826086956522	4.11499272771378	0.605145991216146	1.74971109830209	2.15988534668546	2.23244252631721	1.58852523601259	1.60849805565176	1.47569891983583	1.53034530602426
4	Hila_Males_WT_Unknown_RigA_20231029T113246	27	Males	WT	0.00737009740379986	0.0127402688789304	0.302877671197363	0.0137031961779193	0.0983296914929077	0.0175178697085293	0.000259249657420096	0.516906781230325	0.0295914966112366	0.296063108773749	0.560460723676901	0.00418503018406726	0.132666666666667	0.166183574879227	0.391104734576757	0.0696798493408663	0.483606557377049	0.358333333333333	0.0333333333333333	0.716846430405752	0.214784946236559	0.105156537753223	0.862279202279202	0.269047619047619	14.9204081632653	10.7632352941176	0.92404214559387	3.71912878787879	3.96300366300366	17.8829457364341	41.5833333333333	0.701954732510288	7.00975609756098	0.282629293328069	0.707134703196347	52.4153846153846	4.00749130465538	0.5893369583652	1.70701630961077	1.72833491275675	1.70813587554401	1.5965483040097	1.54022254030011	1.49456623096146	1.50442928738966
5	Hila_Males_WT_Unknown_RigA_20231029T113246	27	Males	WT	0.00129624828710048	0.00748120439983704	0.325802748046369	0.0165549424095404	0.157808970038147	0.0147401948075997	0.000555534980185919	0.450649975926818	0.0462575460168142	0.340654049850006	0.618606718269694	0.0114810562571757	0.0729166666666667	0.11812865497076	0.357166057653268	0.0768041237113402	0.448054679284963	0.294814814814815	0.05	0.480568720379147	0.260208333333333	0.109853099247582	0.678156719447828	0.397435897435897	34.4955555555556	14.5458333333333	0.770121951219512	4.35561312607945	2.33428270042194	17.8106060606061	18.6037037037037	0.616053776196125	5.18595387840671	0.245890083632019	0.451910569105691	31.4653333333333	3.86777339113366	0.568790206314018	1.61856948330547	2.02559045026556	2.39555267438243	1.61094009403516	1.62150023961701	1.46230070544886	1.58788204978078
6	Hila_Males_WT_Unknown_RigA_20231029T113246	27	Males	WT	0.00355542387318988	0.0152586941224399	0.157734898707455	0.0101107366393837	0.156253472093626	0.0112588422651013	0.00103699862968038	0.408281174771305	0.0454797970445539	0.338728195252028	0.666641976223103	0.0034443168771527	0.103225806451613	0.171666666666667	0.206346899224806	0.0858490566037736	0.443638275499474	0.273873873873874	0.0424242424242424	0.415686274509804	0.257442348008386	0.115655032878098	0.803212851405622	0.19375	23.8655555555556	10.6877637130802	1.13435225618632	8.39111111111111	2.40822784810127	17.0796296296296	30.9873015873016	0.634918837297093	5.34683544303797	0.259114484503479	0.435478105451296	56.3911111111111	3.94733896840857	0.580491026537208	1.70847666495767	1.94729685122455	2.28126795249229	1.58275921262377	1.59656079856182	1.43726371234512	1.5597385495168
7	Hila_Males_WT_Unknown_RigA_20231029T113246	27	Males	WT	0.00325913855042406	0.00659234843153957	0.302840635532017	0.00970334432058072	0.154364653160994	0.014703159142254	0.000444427984148735	0.383911706973816	0.0347024184289471	0.351912892115107	0.665604977593423	0.00237028258212659	0.13968253968254	0.109876543209877	0.254735202492212	0.0891156462585034	0.443876464323749	0.270068027210884	0.0444444444444444	0.444130248500428	0.231358024691358	0.116918912267749	0.925914477073673	0.237037037037037	19.71	16.1572327044025	0.614187714374805	8.49278350515464	2.41036324786325	17.1680555555556	59.0541666666667	0.746675246675247	6.26393034825871	0.24862136878385	0.499019607843137	96.5541666666667	3.61069575778675	0.53098467188294	1.75576367559622	2.03557866422394	2.44113142101263	1.59854787156121	1.60805942963824	1.4836019392194	1.58492118704743
8	Hila_Males_WT_Unknown_RigA_20231029T113246	27	Males	WT	0.000962927298988926	0.00603681345135365	0.198992629902596	0.00888855968297471	0.152364727232325	0.0156660864412429	7.40713306914559e-05	0.425613866153105	0.0504425762008814	0.342987296766786	0.668641902151772	0.0108144142809526	0.0787878787878788	0.0876344086021505	0.21578313253012	0.0808080808080808	0.464858757062147	0.313333333333333	0.0333333333333333	0.428007448789572	0.255056179775281	0.114418087472202	0.743881334981459	0.423188405797101	59.5433333333333	13.4409836065574	0.902090872537193	8.59455782312925	2.50634920634921	16.1825757575758	33.1	0.610924683072334	4.62354048964218	0.251563465579038	0.398391089108911	34.8469696969697	3.93541300911077	0.578737208988063	1.74020279003415	1.87247587496413	2.03731944308651	1.60284207950384	1.6143496594811	1.49462952339466	1.59553849027685
9	Hila_Males_WT_Unknown_RigA_20231029T113246	27	Males	WT	0.00018517832672864	0.0068886337543054	0.264656864560572	0.0124439835561646	0.148735232028443	0.039480019258546	0.000148142661382912	0.483204325765712	0.0405170178882264	0.314617977111959	0.584496870486278	0.00725899040776268	0.0555555555555556	0.096875	0.27129840546697	0.0736842105263158	0.503258145363409	0.78962962962963	0.0333333333333333	0.524607961399276	0.219678714859438	0.109839668994052	0.74093896713615	0.384313725490196	31.2	12.162962962963	0.786126947928544	5.06092715231788	2.63559748427673	14.2515151515152	15.6222222222222	0.593599033816425	4.74545454545455	0.272370974000776	0.537094499294781	46.48125	3.89702626689753	0.573092099821831	1.65927856217817	1.73508957421657	2.00102590599386	1.60267736830998	1.59086135109189	1.41541200063189	1.45906626342226
10	Hila_Males_WT_Unknown_RigA_20231029T113246	27	Males	WT	0.0018517832672864	0.0109625569423355	0.25999037072701	0.00659234843153957	0.134328358208955	0.0282211769934447	0.000296285322765823	0.522684345024258	0.0633680234065405	0.298359320025184	0.579793340987371	0.0119995555720159	0.0757575757575758	0.135159817351598	0.262921348314607	0.0859903381642512	0.472265625	0.384848484848485	0.0533333333333333	0.660720973782772	0.262826420890937	0.111795725784069	0.815364583333333	0.3	32.0857142857143	9.92824074074074	0.765991751031121	11.228431372549	2.9356862745098	13.1953846153846	145.691666666667	0.637271448663854	3.81172839506173	0.29192003331945	0.609911319770475	19.5390476190476	3.88229547242694	0.570925806510725	1.65301300993906	1.6389770761345	1.70212511817536	1.55723824011775	1.57590104627649	1.40124586448288	1.51416723406459
1	Hila_Males_WT_Unknown_RigA_20231029T120329	28	Males	WT	3.7037037037037e-05	0.00807407407407407	0.439888888888889	0.0112592592592593	0.119592592592593	0.0914814814814815	0.000444444444444444	0.622333333333333	0.0841481481481482	0.260296296296296	0.446703703703704	0.0200740740740741	0.0333333333333333	0.161481481481481	0.725091575091575	0.0974358974358974	0.538166666666667	0.498989898989899	0.0571428571428571	1.10910891089109	0.345814307458143	0.0998579141801648	0.834094052558783	0.694871794871795	NaN	12.7651515151515	0.931192660550459	8.65145631067961	4.00586264656616	4.22439024390244	88.3	0.706084656084656	3.73302752293578	0.316858564321251	1.06832986832987	28.4946666666667	4.03906665098148	0.60060310460201	1.79837080219925	1.40954974293636	1.56264373549874	1.58991646251366	1.61228913662667	1.52087917494492	1.64771823061033
2	Hila_Males_WT_Unknown_RigA_20231029T120329	28	Males	WT	0.000777777777777778	0.00759259259259259	0.246518518518519	0.0116666666666667	0.140296296296296	0.0588518518518518	0.00037037037037037	0.494925925925926	0.0971481481481482	0.306444444444444	0.579148148148148	0.0427037037037037	0.0636363636363636	0.133986928104575	0.298207885304659	0.0853658536585366	0.459151515151515	0.417060367454068	0.037037037037037	0.605208333333333	0.334993614303959	0.109531374106434	0.847533875338753	0.686309523809524	64.02	16.6266666666667	0.938268281740691	5.6948087431694	2.80863746958637	4.5968253968254	95.9916666666667	0.651746031746032	3.06935897435897	0.280876705072176	0.648697068403909	13.4472727272727	4.09496260388889	0.608914748293929	1.68119133527586	1.7600593086935	1.89683791442801	1.59918935189599	1.59334294431345	1.43286614792298	1.51253231531084
3	Hila_Males_WT_Unknown_RigA_20231029T120329	28	Males	WT	0.00155555555555556	0.00455555555555556	0.215333333333333	0.0102592592592593	0.112222222222222	0.051962962962963	7.40740740740741e-05	0.493592592592593	0.074	0.283444444444444	0.561333333333333	0.022	0.0777777777777778	0.136666666666667	0.307131537242472	0.0862928348909657	0.480952380952381	0.631981981981982	0.0333333333333333	0.809168184578021	0.36	0.112826183104821	1.24740740740741	0.66	44.456862745098	21.4344827586207	1.1462962962963	8.35283018867925	3.67894736842105	9.28401826484018	20.2666666666667	0.863807785888078	4.36014492753623	0.31853982300885	1.01047854785479	26.3701149425287	4.00954746825926	0.596213646759324	1.79934955046271	1.58121670430532	1.89440689310296	1.58465643189163	1.60750830378462	1.46706541209317	1.59102806668674
4	Hila_Males_WT_Unknown_RigA_20231029T120329	28	Males	WT	0.00396296296296296	0.0105555555555556	0.377777777777778	0.0167407407407407	0.128888888888889	0.0457407407407407	0.000555555555555556	0.567703703703704	0.0865925925925926	0.290703703703704	0.503962962962963	0.037	0.101904761904762	0.1484375	0.572390572390572	0.0846441947565543	0.454901960784314	0.203795379537954	0.05	0.857270693512304	0.276359338061466	0.108606614086066	0.826168791742562	0.8325	24.7460784313725	14.0116402116402	0.953288364249578	5.02598870056497	3.11286089238845	3.01641791044776	92.437037037037	0.682913165266106	2.93119810201661	0.297937430786268	0.845742092457421	20.9965811965812	4.0895544465926	0.608110563480208	1.6682876371966	1.72368845469663	1.81480347095278	1.59004109760287	1.59108486994572	1.50162913846246	1.48253554550763
5	Hila_Males_WT_Unknown_RigA_20231029T120329	28	Males	WT	0.00214814814814815	0.00574074074074074	0.237	0.0111111111111111	0.138185185185185	0.0454814814814815	0.000555555555555556	0.431851851851852	0.0810740740740741	0.297814814814815	0.638777777777778	0.034	0.0966666666666667	0.147619047619048	0.281398416886544	0.087719298245614	0.476500638569604	0.30320987654321	0.05	0.64562569213732	0.2828165374677	0.100840230749937	1.10770712909441	0.695454545454545	45.1649122807018	25.1578431372549	0.930999559665346	7.53598820058997	2.985	5.54029850746269	79.8111111111111	0.883194675540765	3.20025940337224	0.268774306862376	0.649099099099099	16.4162790697674	3.97083379614814	0.590456982245052	1.74824588939516	1.75478533043392	2.24870304138216	1.63657178944253	1.64090609395719	1.45644957087295	1.58738206346085
6	Hila_Males_WT_Unknown_RigA_20231029T120329	28	Males	WT	0.000444444444444444	0.0057037037037037	0.289962962962963	0.0133333333333333	0.103333333333333	0.052	0.000481481481481481	0.538	0.0719259259259259	0.286777777777778	0.536074074074074	0.0277037037037037	0.0571428571428571	0.111594202898551	0.326616604088444	0.0805369127516779	0.432558139534884	0.477551020408163	0.0541666666666667	0.66878453038674	0.308253968253968	0.106432989690722	0.759790026246719	0.608130081300813	109.638888888889	14.3466666666667	0.829281537176274	5.83153153153153	3.79252336448598	7.53642611683849	31.6333333333333	0.605993545412633	3.93078149920255	0.298047304730473	0.69179810725552	17.2041666666667	4.01412513740741	0.596894339240977	1.67483263809265	1.61865398471287	1.86604870206989	1.57544050171156	1.58474847985023	1.40557536261561	1.54294465548638
7	Hila_Males_WT_Unknown_RigA_20231029T120329	28	Males	WT	0.000888888888888889	0.00751851851851852	0.203	0.0184074074074074	0.138481481481481	0.0281111111111111	0.000185185185185185	0.446703703703704	0.0659259259259259	0.328555555555556	0.616851851851852	0.0153333333333333	0.0888888888888889	0.143971631205674	0.252697095435685	0.0816091954022988	0.451570048309179	0.290804597701149	0.0416666666666667	0.522121212121212	0.322463768115942	0.113818321785989	0.821252465483235	0.394285714285714	77.0708333333333	17.9173913043478	1.02174515235457	3.91204620462046	2.84169696969697	7.94457364341085	2.57777777777778	0.677026441265713	4.45173041894353	0.265177769220896	0.541530864197531	22.5411764705882	4.03205930325926	0.599561122589662	1.71804971850139	1.9612333019565	2.1671943992745	1.57959470487391	1.59062491407015	1.51927354959005	1.58835083235154
8	Hila_Males_WT_Unknown_RigA_20231029T120329	28	Males	WT	0.00111111111111111	0.00522222222222222	0.215925925925926	0.024	0.131	0.0423333333333333	0.000148148148148148	0.467888888888889	0.0678518518518519	0.324592592592593	0.594074074074074	0.0285555555555556	0.166666666666667	0.0886792452830189	0.30269989615784	0.0776978417266187	0.37667731629393	0.343243243243243	0.0444444444444444	0.507349397590361	0.2472334682861	0.114697029184662	0.714795008912656	0.546808510638298	167.8	16.0346153846154	1.12230889235569	3.08652226233454	2.51666666666667	5.76878787878788	119.333333333333	0.610936871733012	3.34715447154472	0.271956009426551	0.517804551539491	14.0565217391304	4.11125012148148	0.611336677535922	1.70566921182788	1.98241818963897	2.15414273865995	1.59227146791943	1.59387613667186	1.47048160217938	1.52708351087985
9	Hila_Males_WT_Unknown_RigA_20231029T120329	28	Males	WT	0.00203703703703704	0.00844444444444444	0.248777777777778	0.013	0.139	0.0575185185185185	3.7037037037037e-05	0.482592592592593	0.10437037037037	0.312185185185185	0.596259259259259	0.0387407407407407	0.101851851851852	0.149019607843137	0.339242424242424	0.0823943661971831	0.456569343065693	0.442450142450142	0.0333333333333333	0.589326096788783	0.334282325029656	0.108188935951739	0.892900721020521	0.670512820512821	48.7627450980392	16.4913333333333	1.04921598381386	5.24468085106383	2.85006105006105	5.78936781609195	NaN	0.664990942028986	2.87738095238095	0.270916795069337	0.631055555555556	13.2130718954248	4.04494803955555	0.601477658191289	1.79938594269311	1.81752564732314	1.9987131917247	1.58594562216141	1.59067632728822	1.40339783630799	1.49760853101278
10	Hila_Males_WT_Unknown_RigA_20231029T120329	28	Males	WT	0.0012962962962963	0.00759259259259259	0.250555555555556	0.0124074074074074	0.147111111111111	0.0276296296296296	7.40740740740741e-05	0.450814814814815	0.0727407407407407	0.312259259259259	0.597666666666667	0.0225185185185185	0.194444444444444	0.145390070921986	0.294386422976501	0.0839598997493734	0.492193308550186	0.340639269406393	0.0333333333333333	0.604669647292598	0.280972818311874	0.105810742971888	0.85516693163752	0.614141414141414	109.14	18.5826086956522	0.906710239651416	6.55151515151515	2.88731343283582	7.98981481481482	414.466666666667	0.763333333333333	3.61637931034483	0.264871311989956	0.609872611464968	24.471875	3.95043773468518	0.587424118740973	1.74342439097134	1.80425908683342	2.19919527375248	1.60110074810659	1.60595257712578	1.50185243976947	1.55468119350055
1	Hila_Males_WT_Unknown_RigA_20231102T120318	29	Males	WT	0.00325853514033918	0.00903502925275865	0.364511590017033	0.000370288084129453	0.0557653854698956	0.268866177886396	0.000814633785084796	0.697993038584018	0.183477745686144	0.185810560616159	0.415092942309116	0.0996074946308228	0.162962962962963	0.156410256410256	0.54326710816777	0.0666666666666667	0.473584905660377	1.10015151515152	0.0523809523809524	1.53252032520325	0.461359404096834	0.0817530140110785	1.02374429223744	2.49074074074074	48.0254901960784	14.4882352941176	0.976561636263129	47.3416666666667	6.80190476190476	2.57442922374429	56.9102564102564	0.690138549307253	2.08244631185808	0.391377343113284	1.46382783882784	22.3838095238095	4.06514186136414	0.604480448964518	1.7341196493213	0.756218382456415	0.77054214809948	1.57232325637842	1.57456132867853	1.4290475192617	1.50287679206885
2	Hila_Males_WT_Unknown_RigA_20231102T120318	29	Males	WT	0.00177738280382137	0.00814633785084796	0.455158113011923	0.00207361327112494	0.0857587202843813	0.0853143745834259	0.000222172850477672	0.56109753388136	0.156298600311042	0.244056876249722	0.553284455306228	0.028401096052729	0.16	0.122222222222222	0.636231884057971	0.0717948717948718	0.501298701298701	0.650847457627119	0.0333333333333333	0.976982591876209	0.58625	0.0966138962181178	1.38737233054782	0.881609195402299	42.9925925925926	14.6378531073446	0.787973043027475	6.12666666666667	5.2318082788671	4.96324786324786	173.613333333333	0.790697674418605	3.09651324965132	0.331940167179938	1.14236499068901	22.4047619047619	3.52803772250611	0.524613875528711	1.7502278740491	1.21102834718312	1.23160308092128	1.61895594309473	1.62778226163054	1.5180233137023	1.56405971041391
3	Hila_Males_WT_Unknown_RigA_20231102T120318	29	Males	WT	0.0011478930608013	0.0105902392061023	0.322076575575798	0.00322150633192624	0.0885358809153521	0.103606605939421	0.000555432126194179	0.496630378434422	0.138635858698067	0.220654669332741	0.597459823742872	0.023661408575872	0.0794871794871795	0.130593607305936	0.490580936266215	0.0805555555555555	0.504430379746835	0.422021116138763	0.0714285714285714	0.925603864734299	0.485603112840467	0.0934745098039216	1.32471264367816	0.665625	74.3138888888889	10.5222222222222	1.05988700564972	8.49714285714286	5.1140127388535	2.03378787878788	87.9722222222222	0.972060857538036	3.04322916666667	0.363308223477715	0.927489711934156	24.4688172043011	3.59692311160484	0.534857028744406	1.57898709664035	1.13895632327972	1.25510889284052	1.58229512251162	1.60388679515407	1.39362169681763	1.5063818715036
4	Hila_Males_WT_Unknown_RigA_20231102T120318	29	Males	WT	0.00181441161223432	0.00585055172924535	0.323039324594535	0.0043323705843146	0.0565800192549804	0.180922757905651	0.000592460934607124	0.564652299489002	0.127527216174184	0.235540250314745	0.545249203880619	0.0906094941864771	0.0907407407407407	0.11969696969697	0.379139504563233	0.0795918367346939	0.442898550724638	0.626410256410256	0.0444444444444444	0.783204930662558	0.521818181818182	0.0953387290167866	1.17988782051282	1.81259259259259	44.8627450980392	17.4666666666667	0.828372497824195	11.0173611111111	6.25292397660819	2.07232947232947	66.2151515151515	0.638065843621399	3.59254185692542	0.342285200179937	1.01638554216867	18.4810606060606	4.07639656509666	0.606154006394295	1.80001970549237	1.15101165263362	1.19772165363252	1.57845379832035	1.5882588065908	1.40758937170266	1.54400073940711
5	Hila_Males_WT_Unknown_RigA_20231102T120318	29	Males	WT	0.0019625268458861	0.00855365474339036	0.269310523587351	0.00448048581796638	0.0695030733910983	0.155076649633415	0.000185144042064726	0.577168036732578	0.0733910982744575	0.230467303562171	0.506850329556395	0.0354735984596016	0.103921568627451	0.154	0.435248354278875	0.0916666666666667	0.492650918635171	0.936912751677852	0.0333333333333333	1.08469032707029	0.325451559934319	0.101351571405309	1.33411306042885	1.45151515151515	35.9166666666667	15.3904761904762	1.20695443645084	6.17286821705426	6.64179894179894	3.02837837837838	170.833333333333	0.820990237099024	3.99141914191419	0.371652003910068	1.3347018572825	36.3587301587302	4.19070432985262	0.623151398199126	1.79639367615935	1.15178516112568	1.17329400950886	1.57513600706821	1.54394913232533	1.46857578922798	1.56611857893331
6	Hila_Males_WT_Unknown_RigA_20231102T120318	29	Males	WT	0.00540620602829001	0.0100348070799082	0.313189661556691	0.00807228023402207	0.0705769088350737	0.121898837295416	0.000407316892542398	0.593645856476339	0.0918314448641043	0.247537584240539	0.523291120491743	0.0318818040435459	0.187179487179487	0.153107344632768	0.383582766439909	0.0865079365079365	0.441203703703704	0.498787878787879	0.0458333333333333	0.886235489220564	0.324183006535948	0.100783958992914	1.0514880952381	0.623913043478261	35.6133333333333	15.248275862069	0.868392370572207	4.02530120481928	5.80932400932401	2.69893455098935	68.4714285714286	0.640919158361019	3.23097112860892	0.339125188536953	0.982624906785981	19.3511111111111	3.9257243278901	0.583749272513116	1.79727730950933	1.24052598118158	1.20582986370168	1.59093157635337	1.58278701892102	1.46653685969449	1.59536334385842
7	Hila_Males_WT_Unknown_RigA_20231102T120318	29	Males	WT	0.00325853514033918	0.00499888913574761	0.222506109753388	0.000518403317781234	0.0803525142560912	0.05883877656817	0.000666518551433015	0.439606013478486	0.157224320521366	0.259053543656965	0.672665333629564	0.0276605198844701	0.104761904761905	0.118421052631579	0.296740740740741	0.0777777777777778	0.457805907172996	0.392345679012346	0.06	0.634188034188034	0.501891252955083	0.094146144529673	1.46264090177134	0.592857142857143	33.120987654321	18.9252252252252	1.06429277942631	49.8466666666667	5.0072186836518	5.94776119402985	69.062962962963	0.837506688068486	2.72906287069988	0.302665589660743	0.746569814366425	21.2894308943089	3.83130156617048	0.569708750596967	1.79730676339272	1.23129017960207	1.76678444044103	1.62718453892783	1.57955596049554	1.47877436551177	1.47126816004455
8	Hila_Males_WT_Unknown_RigA_20231102T120318	29	Males	WT	0.0031104199066874	0.0102940087387988	0.256202325409168	0.0102940087387988	0.0969784492335037	0.062245426942161	0.000407316892542398	0.468340368806932	0.104162038065615	0.273791009405317	0.617936754795231	0.0111086425238836	0.175	0.168484848484848	0.353732106339468	0.0820058997050147	0.477049180327869	0.495870206489676	0.0611111111111111	0.648615384615385	0.413069016152717	0.109007813651777	1.43367697594502	0.454545454545455	36.8155555555556	16.5265432098765	1.04982078853047	2.79136904761905	4.44120879120879	5.38571428571429	15.3066666666667	0.769594247560349	3.48702064896755	0.322050147492625	0.9213608957795	32.2873015873016	3.91346394753018	0.581926172489258	1.64960949619254	1.53515332019927	1.56034741065256	1.59726099358884	1.59951943805506	1.44577616842171	1.59290604298903
9	Hila_Males_WT_Unknown_RigA_20231102T120318	29	Males	WT	0.00199955565429904	0.00851662593497741	0.302858624009479	0.00274013182255795	0.0609494186477079	0.147893060801303	0.000407316892542398	0.532474264978153	0.126527438347034	0.223172628304821	0.553617714581945	0.109864474561209	0.09	0.129943502824859	0.418149284253579	0.0822222222222222	0.517610062893082	0.468779342723005	0.0407407407407407	0.871515151515151	0.379666666666667	0.0925806451612903	1.58715498938429	1.978	29.9684210526316	12.3971264367816	0.995033282130056	12.9402298850575	6.66349206349206	2.41790341578327	60.1666666666667	0.79933211900425	2.65808249721293	0.355463347164592	1.31522896698616	16.287074829932	4.14862482770495	0.616894239846996	1.87119839047539	1.04853142003379	1.29717845134288	1.57318237136913	1.59022039552992	1.46679185836009	1.46855777024688
10	Hila_Males_WT_Unknown_RigA_20231102T120318	29	Males	WT	0.000444345700955343	0.0180330296971043	0.398837295415834	0.000666518551433015	0.0525809079463823	0.128749166851811	0.000222172850477672	0.602384655261794	0.0856476338591424	0.210360660593942	0.47837517588684	0.0478412204695253	0.0571428571428571	0.279885057471264	0.734219495569189	0.075	0.450793650793651	0.633333333333333	0.0333333333333333	1.43456790123457	0.542957746478873	0.0875886524822695	1.44024526198439	1.95757575757576	122.394444444444	15.0760233918129	1.14071038251366	64.6571428571429	8.0224358974359	4.3014652014652	70.6466666666667	0.982670203359859	5.73120567375886	0.361591855622397	1.55995525727069	35.9920634920635	3.87797638076723	0.576649224962925	1.7916269320015	0.960220834174291	1.12036265103174	1.57130626224497	1.53266110930414	1.4329241682522	1.35706458400574
1	Hila_Males_WT_Unknown_RigA_20231102T122231	30	Males	WT	0.000999925931412488	0.00996222502036886	0.581882823494556	0.00762906451373972	0.0435893637508333	0.043033849344493	0	0.582734612250944	0.19298570476261	0.271053996000296	0.641545070735501	0.00829568180134805	0.1125	0.140104166666667	0.44196905766526	0.0707903780068729	0.313866666666667	0.215185185185185	NaN	0.531947261663286	0.56764705882353	0.107521668870281	0.672215754753589	0.414814814814815	0.261904761904762	13.431746031746	0.35	8.42777777777778	6.87930107526882	4.06052141527002	NaN	0.413604060913706	2.39617486338798	0.322089947089947	0.408275058275058	48.3254901960784	3.94709203255315	0.323971014210826	1.69040003934316	1.80797003744593	0.952778027163547	1.57599480310872	1.59510887226283	1.5069454709789	1.57897291179906
2	Hila_Males_WT_Unknown_RigA_20231102T122231	30	Males	WT	0.000333308643804163	0.0110362195392934	0.497407599437079	0.0166283978964521	0.0648100140730316	0.0171468780090364	0.000555514406340271	0.47926079549663	0.161617657951263	0.28246055847715	0.701873935264055	0.00796237315754389	0.05	0.160215053763441	0.321854780733285	0.0737274220032841	0.405092592592593	0.155892255892256	0.0384615384615385	0.370908569790771	0.5468671679198	0.106731038343129	0.598799368088468	0.477777777777778	135.24	13.9743169398907	0.358273381294964	4.32062706270627	5.89114219114219	7.3030612244898	56.6861111111111	0.436230636833046	2.86867924528302	0.304241915161697	0.287254901960784	57.5880952380952	3.99947959484484	0.328270901709697	1.69143230825836	2.02123560411726	1.14373151933689	1.60817703203167	1.64815878028896	1.50418205725552	1.64075449274523
3	Hila_Males_WT_Unknown_RigA_20231102T122231	30	Males	WT	0.000703651581364343	0.0171468780090364	0.475927709058588	0.00936967632027257	0.0455151470261462	0.0124064884082661	0.000111102881268054	0.434486334345604	0.133027183171617	0.309643730094067	0.716502481297682	0.0042959780756981	0.0904761904761905	0.126502732240437	0.331809966434289	0.078816199376947	0.280593607305936	0.186111111111111	0.0333333333333333	0.419149696320114	0.490710382513661	0.108275058275058	0.700217155266015	0.276190476190476	113.511111111111	7.22314049586777	0.398268733850129	7.73301886792453	5.89494252873563	10.1870056497175	32.1166666666667	0.579327610872675	3.21865569272977	0.274698795180723	0.310652173913043	58.1846153846154	3.86140940067403	0.316938320541361	1.56763616349562	2.08529819866843	1.12693413334248	1.59470119754608	1.60133665047126	1.5025962517397	1.58046338858216
4	Hila_Males_WT_Unknown_RigA_20231102T122231	30	Males	WT	0.000407377231316199	0.00918450485149248	0.497444633730835	0.00585141841345086	0.0535145544774461	0.0270720687356492	0.000222205762536108	0.474668543070884	0.131212502777572	0.301570254055255	0.695911413969336	0.00503666395081846	0.0733333333333333	0.10464135021097	0.383005417735957	0.0666666666666667	0.404761904761905	0.251202749140893	0.04	0.49277201076509	0.4724	0.11338067390699	0.762931384490459	0.453333333333333	178.616666666667	11.3730769230769	0.420262557077626	10.8782051282051	6.88248587570621	8.21423611111111	113.383333333333	0.578906851424172	3.12008032128514	0.295960440172726	0.367032520325203	94.0444444444445	3.90008236826902	0.320112535996932	1.64738268741079	1.99757978291691	1.07411459615413	1.59829568880752	1.6630292371356	1.48916210555057	1.64516227050499
5	Hila_Males_WT_Unknown_RigA_20231102T122231	30	Males	WT	0	0.00562921265091475	0.422820531812458	0.00203688615658099	0.0379601510999185	0.0169617065402563	0.000740685875120361	0.440596992815347	0.122361306569884	0.332345752166506	0.749018591215466	0.00511073253833049	NaN	0.0804232804232804	0.306414385399893	0.0705128205128205	0.325396825396825	0.145396825396825	0.0740740740740741	0.422328718494853	0.559052453468697	0.121846571622539	0.776689708141321	0.575	NaN	11.7817204301075	0.450147730325007	31.0093333333333	7.92820512820513	7.06378205128205	18.7041666666667	0.568976545842217	3.94047619047619	0.277152947568595	0.291503267973856	120.938095238095	3.77237928657136	0.309630870873792	1.69948325505638	2.02918093298257	1.03794649643888	1.62122990040028	1.59401453786174	1.48903776545273	1.53115669041473
6	Hila_Males_WT_Unknown_RigA_20231102T122231	30	Males	WT	3.70342937560181e-05	0.0096289163765647	0.501222131693949	0.00659210428857122	0.0390711799125991	0.0518850455521813	0.000259240056292126	0.532664247092808	0.142989408191986	0.281682838308273	0.655358862306496	0.00559217835715873	0.0333333333333333	0.10077519379845	0.377201783723523	0.0801801801801802	0.300569800569801	0.305228758169935	0.0388888888888889	0.530346607669616	0.574553571428571	0.109517638588913	0.782316534040672	0.503333333333333	NaN	9.94980392156863	0.40836820083682	10.965296803653	6.81063218390805	4.46973684210526	163.573333333333	0.498228128460687	3.4575485799701	0.311985018726592	0.443204957945994	84.4407407407407	3.86506645489224	0.31723848571469	1.66089053814214	1.85214467426797	0.969912214624491	1.59944226450181	1.59621363991933	1.50795299193595	1.5839927702813
7	Hila_Males_WT_Unknown_RigA_20231102T122231	30	Males	WT	0.000407377231316199	0.00603658988223095	0.612287978668247	0.00433301236945411	0.0248870454040441	0.0595881786534331	0.000259240056292126	0.635397377972002	0.133582697577957	0.229760758462336	0.602992370935486	0.00437004666321013	0.0916666666666667	0.0987878787878788	0.502370100273473	0.0619047619047619	0.32463768115942	0.288351254480287	0.0388888888888889	0.694896719319563	0.683143939393939	0.104497220818595	0.919887005649718	0.357575757575758	44.4777777777778	16.5598765432099	0.347414841849148	13.3182795698925	12.7254901960784	3.90144144144144	167.226666666667	0.431751824817518	4.48133333333333	0.383569261880688	0.639898132427844	86.16	3.82887237800903	0.314267733652269	1.73644983191963	1.44069324992067	0.764614932825029	1.58086067431571	1.63036763292833	1.4867869834433	1.58967222178986
8	Hila_Males_WT_Unknown_RigA_20231102T122231	30	Males	WT	0.000296274350048145	0.00618472705725502	0.625138878601585	0.00548107547589068	0.045070735501074	0.0349603733056811	0.000222205762536108	0.617028368269017	0.178097918672691	0.243463447152063	0.633545663284201	0.014406340271091	0.0666666666666667	0.139166666666667	0.509661835748792	0.0694835680751174	0.379127725856698	0.177777777777778	0.05	0.607622173595915	0.589338235294118	0.103218715653949	0.769545659019343	0.810416666666667	180.266666666667	20.6606837606838	0.338591719552735	12.7204761904762	8.11603773584906	4.0467803030303	43.3888888888889	0.410843373493976	2.7610086100861	0.35210493245366	0.473468468468469	48.0911111111111	3.8566003947115	0.316543605007451	1.71978617119818	1.58542543623058	0.86214652062424	1.61252186607713	1.64274030824559	1.55321988660829	1.57787699873733
9	Hila_Males_WT_Unknown_RigA_20231102T122231	30	Males	WT	0.000370342937560181	0.00640693281979113	0.576401748018665	0.00896229908895637	0.055255166283979	0.0462187986075106	0	0.564365602547959	0.184467817198726	0.259462262054663	0.635841789497074	0.00992519072661284	0.0666666666666667	0.0789954337899543	0.417041800643087	0.0630208333333333	0.401075268817204	0.239080459770115	NaN	0.484238957737528	0.547964796479648	0.104582773548291	0.601787592008412	0.357333333333333	45.4333333333333	12.3337962962963	0.338669884687584	6.85249343832021	6.63983739837398	4.35953757225434	NaN	0.406488549618321	2.46158940397351	0.331556152927121	0.378	33.6222222222222	4.03166931834678	0.3309129828378	1.68007449379617	1.7540379323752	0.976378216942475	1.61350020748601	1.60359458874768	1.54418459468331	1.60072442619419
10	Hila_Males_WT_Unknown_RigA_20231102T122231	30	Males	WT	0.00229612621287312	0.00933264202651655	0.556218057921635	0.00751796163247167	0.0524035256647656	0.0237019480038516	0.000703651581364343	0.548329753351604	0.166543219020813	0.27483149396341	0.65987704614473	0.0119991111769499	0.137777777777778	0.14	0.400186517452705	0.0650641025641026	0.371391076115486	0.164102564102564	0.0575757575757576	0.492548236859614	0.565660377358491	0.103241513633834	0.669597895527997	0.432	49.7642857142857	13.3067796610169	0.352266666666667	8.07928802588997	6.49259259259259	6.61162790697674	81.5266666666667	0.439127539127539	2.85214646464646	0.305608907446068	0.37829194883371	33.5375	3.86621162910155	0.317332479786016	1.70809922802759	1.86311436814251	0.985961229812927	1.61036130879421	1.61189516084156	1.48888838890846	1.54183186081868
1	Hila_Males_WT_Unknown_RigA_20231102T124058	31	Males	WT	0.000185164611339481	0.00366625930452172	0.390697329926304	0.0149242676739622	0.0847683590712143	0.100581416879606	0.000111098766803688	0.619560789541903	0.0349961115431619	0.247083657371403	0.480131837203274	0.00340702884864645	0.0833333333333333	0.0970588235294118	0.347840422024398	0.0707017543859649	0.395336787564767	1.06509803921569	0.0333333333333333	0.704124579124579	0.264705882352941	0.102962962962963	0.563450673620165	0.306666666666667	0.533333333333333	25.1838383838384	0.573300330033003	4.39082892416226	3.83958333333333	7.64246031746032	79.6166666666667	0.463168984407922	6.77937853107345	0.346549328392774	0.631592689295039	83.2666666666667	3.95207387927267	0.581187336960524	1.64114685900894	1.33034757064949	1.21385121357967	1.59292896550131	1.63013093505565	1.54252758604625	1.65998662059903
2	Hila_Males_WT_Unknown_RigA_20231102T124058	31	Males	WT	0.000925823056697404	0.010332185312743	0.364885383105581	0.0137762470836574	0.109024923156686	0.0547716920342184	0.000259230455875273	0.497537310669185	0.0401807206606673	0.302633040773247	0.586527422878939	0.00322186423730697	0.0694444444444444	0.197872340425532	0.40004060089322	0.0708571428571429	0.444042232277526	0.566666666666667	0.0333333333333333	0.5869375273045	0.237938596491228	0.113029045643154	0.907101947308133	0.414285714285714	61.8515151515152	17.1152173913043	0.728536585365854	4.82183908045977	3.28333333333333	8.11240310077519	56.3111111111111	0.6249343832021	5.32538631346578	0.293524283935243	0.672117039586919	77.2	3.91347515435322	0.575511053866814	1.51075081897948	1.65481004200547	1.57411060342906	1.59804121001743	1.61664948482723	1.40946664961773	1.50007489042427
3	Hila_Males_WT_Unknown_RigA_20231102T124058	31	Males	WT	0.0009628559789653	0.00692515646409658	0.311595007962078	0.0119246009702626	0.106728881976077	0.0424767618412769	0.000814724289893716	0.440099248231678	0.0431803873643669	0.309002703403326	0.642039773358516	0.00692515646409658	0.0866666666666667	0.168468468468468	0.321267659411989	0.0795061728395062	0.400277777777778	0.73525641025641	0.0523809523809524	0.531009830205541	0.259111111111111	0.113570164693072	1.02464539007092	0.566666666666667	74.4407407407407	18.562037037037	0.742048929663609	6.14029850746269	3.23193863319386	14.2542483660131	65.6974358974359	0.708232662192394	5.79395973154362	0.2869825708061	0.596092362344583	88.9233333333333	3.87202757434359	0.569415821493858	1.7210607629899	1.76820942513035	1.73028173160506	1.58851597887334	1.58179192563192	1.4819650972105	1.52659740230688
4	Hila_Males_WT_Unknown_RigA_20231102T124058	31	Males	WT	0.000185164611339481	0.00170351442432322	0.695515313113358	0.0048142798948265	0.0670666222271599	0.136762581935341	3.70329222678962e-05	0.737658778654224	0.0267748027996889	0.235788616079695	0.328222790060364	0.000666592600822131	0.0416666666666667	0.0666666666666667	2.00651709401709	0.0773809523809524	0.482933333333333	0.799350649350649	0.0333333333333333	1.78007149240393	0.204237288135593	0.0779123837493882	0.602925170068027	0.2	90.6555555555556	10.45	0.869453376205788	9.79515151515151	6.73172043010753	4.27668845315904	NaN	0.662455197132617	7.41025641025641	0.285469457705962	1.26966598500341	71.2333333333333	4.04887656082658	0.595423025467772	1.78233606414739	1.19674117766606	0.906324507400272	1.58234925541122	1.60260637809237	1.40460865644813	1.43469251627539
5	Hila_Males_WT_Unknown_RigA_20231102T124058	31	Males	WT	0.00199977780246639	0.00685109061956079	0.278450542532311	0.0170351442432322	0.109247120690294	0.0832870421804985	0.000407362144946858	0.513424434322112	0.0429211569084917	0.292041625004629	0.572343813650335	0.00129615227937637	0.128571428571429	0.128472222222222	0.307903357903358	0.0740740740740741	0.466034755134281	1.3630303030303	0.0458333333333333	0.66975845410628	0.299483204134367	0.115902410346855	0.921586165772212	0.145833333333333	42.8435897435897	11.9049645390071	0.829725297252973	4.20485436893204	3.53063492063492	12.3333333333333	87.0380952380952	0.668843734881471	6.05651041666667	0.313350977797383	0.719056152927121	121.442857142857	3.9052429720957	0.574300438825249	1.7549750647309	1.68279347241971	1.61301571165946	1.58454347552042	1.57606168049387	1.51235057026705	1.62711394030978
6	Hila_Males_WT_Unknown_RigA_20231102T124058	31	Males	WT	0.00125911935710847	0.00859163796615191	0.297855793800689	0.0102951523904751	0.122653038551272	0.0669184905380884	0.000259230455875273	0.473725141650928	0.0447728030218865	0.285412731918676	0.588416101914602	0.00259230455875273	0.0809523809523809	0.151633986928105	0.35462962962963	0.0747311827956989	0.475862068965517	0.640780141843972	0.0388888888888889	0.699016393442623	0.238461538461538	0.113975155279503	1.1640293040293	0.333333333333333	30.4230769230769	14.5033333333333	0.86962472406181	5.73089430894309	2.87431457431457	7.25519713261649	140.666666666667	0.810946907498632	4.36230158730159	0.31855304039059	0.798017621145374	53.6111111111111	3.79819961026553	0.558558767919838	1.68243897369858	1.62084538116723	1.65264769416013	1.60310771878861	1.61268201081813	1.4223272469438	1.43758173304532
7	Hila_Males_WT_Unknown_RigA_20231102T124058	31	Males	WT	0.000407362144946858	0.00640669555234604	0.391808317594341	0.0102210865459393	0.104358774950931	0.0386623708476836	0.000444395067214754	0.508499055660482	0.044587638410547	0.296633707365848	0.59074917601748	0.00548087249564863	0.0611111111111111	0.140650406504065	0.388399412628488	0.0724409448818898	0.415634218289086	0.58	0.0444444444444444	0.644647887323944	0.280652680652681	0.117208077260755	1.02453436095055	0.308333333333333	62.38	19.825	0.635795663359059	7.03518518518518	3.26918518518519	11.2457627118644	75.45	0.656417489421721	5.95492957746479	0.311023276240668	0.624195624195624	33.6	3.80977744489501	0.560261390664664	1.68129344479146	1.63386968161849	1.57968752404151	1.5814739642504	1.61635236566205	1.50663074073626	1.55309387650453
8	Hila_Males_WT_Unknown_RigA_20231102T124058	31	Males	WT	0.00114802059030478	0.010332185312743	0.271043958078732	0.0103692182350109	0.14468762730067	0.0638817909121209	0.000259230455875273	0.426323001148021	0.0453653297781728	0.319371921638336	0.636299670406992	0.00470318112802281	0.0738095238095238	0.124	0.298247758761206	0.0723514211886305	0.465119047619048	0.373376623376623	0.0583333333333333	0.478470490440565	0.260084925690021	0.114574199548293	0.822892720306513	0.235185185185185	27.474358974359	11.786036036036	0.832884536923705	6.93854166666667	2.76989247311828	4.82962962962963	180.255555555556	0.676612567623804	5.53504273504273	0.277179691653376	0.498800959232614	52.4549019607843	3.89472931620561	0.572754312954341	1.65233104760746	1.80527230068376	1.84957756052139	1.58868318895768	1.61409699288324	1.46298568714003	1.53812889481129
9	Hila_Males_WT_Unknown_RigA_20231102T124058	31	Males	WT	0.000851757212161612	0.00644372847461393	0.326260045180165	0.0128874569492279	0.107839869644114	0.0380698440913972	0.000111098766803688	0.50853608858275	0.0369218235010925	0.294004369884828	0.577343258156501	0.00311076547050328	0.0638888888888889	0.126086956521739	0.36662505201831	0.0738853503184713	0.449382716049383	0.393869731800766	0.0333333333333333	0.667249757045675	0.242579075425791	0.115057971014493	1.00515796260477	0.215384615384615	37.0757575757576	16.2651851851852	0.788791666666667	4.83824786324786	3.10604651162791	7.5562015503876	252.533333333333	0.67639902676399	5.76789215686274	0.309380890242134	0.75594315245478	46.5666666666667	3.96967940491797	0.583776384857438	1.54353165958553	1.60973152672511	1.5622329528642	1.59866828064433	1.59281231420588	1.44459284158836	1.46958442493017
10	Hila_Males_WT_Unknown_RigA_20231102T124058	31	Males	WT	0.00140725104618005	0.00829537458800874	0.339999259341555	0.0161463541088027	0.113802170129245	0.0757323260378476	0.000111098766803688	0.489278969003444	0.0333666629633744	0.301966448172425	0.585490501055438	0.00222197533607377	0.0844444444444444	0.16969696969697	0.399521322889469	0.074914089347079	0.419808743169399	1.08201058201058	0.05	0.640116279069767	0.219221411192214	0.111074785451573	0.926186291739895	0.333333333333333	20.2833333333333	20.3596899224806	0.805272331154684	4.51571675302245	3.1161865569273	10.4037634408602	84.0333333333333	0.701940805434255	6.25514705882353	0.290079040610521	0.688615023474178	154.053333333333	3.91487671658704	0.575717165960653	1.61373312879314	1.67854481828873	1.73407644705839	1.58757072994288	1.60314971172035	1.53232937903996	1.58754898420619
1	Hila_Males_WT_Unknown_RigA_20231102T130104	32	Males	WT	0.000370356653457279	0.00996259397800081	0.350505536831969	0.0167771564016148	0.0938483759860746	0.0462945816821599	0.000148142661382912	0.547387133809859	0.0379245213140254	0.261397726010148	0.535720899225955	0.00311099588904115	0.0555555555555556	0.289247311827957	0.40289484887186	0.0904191616766467	0.456576576576577	0.315656565656566	0.0444444444444444	0.82662192393736	0.348299319727891	0.105123622281799	0.990075290896646	0.215384615384615	138.426666666667	28.7444444444444	0.764535379369139	5.05240963855422	4.42844202898551	5.97124681933842	215.45	0.71187675070028	8.87182130584192	0.330070034272091	0.893072702331962	67.3222222222222	3.87735422806562	0.57019915292596	1.58852672946891	1.52272111989632	1.55321755779041	1.58084295466693	1.59203703723826	1.44948632869786	1.52337934720527
2	Hila_Males_WT_Unknown_RigA_20231102T130104	32	Males	WT	0.00122217695640902	0.0125921262175475	0.238361542165105	0.00462945816821599	0.122069552979519	0.0291470686270879	0.000407392318803007	0.417354912781008	0.0778489685567201	0.295692752120292	0.645531646976038	0.000703677641568831	0.0785714285714286	0.174358974358974	0.278977026441266	0.0786163522012579	0.546600331674959	0.323868312757202	0.0916666666666667	0.605860215053763	0.400380952380952	0.104776902887139	1.18571428571429	0.126666666666667	44.951282051282	13.653125	0.913020833333333	16.4935897435897	3.89466666666667	8.865	46.7333333333333	0.871620893914917	4.73563218390805	0.282237101220953	0.676346284935242	179.175	3.86131303157291	0.567840153434538	1.67534594276398	1.54656817072366	1.69778584707261	1.58946456827226	1.59640864943348	1.51426496371211	1.60100023926766
3	Hila_Males_WT_Unknown_RigA_20231102T130104	32	Males	WT	0.00170364060590349	0.00781452538794859	0.265101292544721	0.0100366653086923	0.10810710714418	0.0329247064923521	0.000222213992074368	0.489796674197252	0.0531091441057739	0.288026369393726	0.603348024147254	0.00322210288507833	0.102222222222222	0.167460317460317	0.338920454545455	0.0813813813813814	0.46555023923445	0.463020833333333	0.04	0.604709647919524	0.28969696969697	0.107834165280089	1.0169163545568	0.322222222222222	27.4357142857143	15.6926829268293	0.971171171171171	8.12030303030303	3.82692307692308	10.4455026455026	161.75	0.663644688644689	5.15345528455285	0.299847412956027	0.703001876172608	91.3166666666667	4.08461800907373	0.600679120814273	1.73819264448691	1.54437917418694	1.58387898910207	1.6287731251791	1.62098990689435	1.57800414397465	1.64276500086654
4	Hila_Males_WT_Unknown_RigA_20231102T130104	32	Males	WT	0.00144439094848339	0.0114440205918299	0.325839783711714	0.00637013443946521	0.0918484500574053	0.0702196214955002	0.00018517832672864	0.565534609829266	0.0473315803118403	0.253990592941002	0.502611014406874	0.00211103292470649	0.144444444444444	0.174576271186441	0.370754319426886	0.0744588744588745	0.454212454212454	0.607692307692308	0.0333333333333333	0.962192816635161	0.320300751879699	0.103019378098242	1.00749814402376	0.271428571428571	30.7541666666667	12.1597701149425	0.791940928270042	9.43947368421053	4.43001841620626	5.57831715210356	55.1583333333333	0.773106060606061	6.47550505050505	0.335347159603246	1.03072916666667	64.4611111111111	3.91350780448873	0.575515855357342	1.56664869913038	1.24847817399945	1.44759980297642	1.60748412215903	1.62935726810241	1.51833307276711	1.66831507643111
5	Hila_Males_WT_Unknown_RigA_20231102T130104	32	Males	WT	0.000444427984148735	0.00285174623162105	0.276656420132588	0.00566645679789637	0.0970334432058072	0.0813673567645643	0.00018517832672864	0.500314803155439	0.0665160549609274	0.276360134809822	0.596977889707789	0.00359245953853561	0.0571428571428571	0.122222222222222	0.326343381389253	0.085	0.510721247563353	1.33151515151515	0.0416666666666667	0.687480916030534	0.378902953586498	0.107074185679438	1.38837209302326	0.404166666666667	5.59444444444444	36.595	0.876596675415573	7.40790960451977	4.75823529411765	9.3395061728395	23.3111111111111	0.720948012232416	5.32462845010616	0.312833763996555	0.954576856649396	87.5809523809524	3.932352518166	0.578287136788928	1.73732578069854	1.3728457226194	1.57567610709498	1.63217447332869	1.66999552388193	1.40316120836304	1.64157447341886
6	Hila_Males_WT_Unknown_RigA_20231102T130104	32	Males	WT	0.000518499314840191	0.00644420577015666	0.270693678011926	0.0212214362431021	0.111106996037184	0.0488500425910151	7.40713306914559e-05	0.492166956779379	0.0470352949890745	0.289063368023407	0.575867560460724	0.00507388615236473	0.233333333333333	0.138095238095238	0.300411015207563	0.0868181818181818	0.421940928270042	0.542798353909465	0.0666666666666667	0.571569892473118	0.311274509803922	0.110146768275473	0.874030354131535	0.285416666666667	295.6	21.6032520325203	0.836913580246914	3.81080669710807	3.25480225988701	9.26583333333333	NaN	0.622825150732128	6.29876543209877	0.304179020189185	0.662556306306306	33.28	3.9855295611644	0.586107290194907	1.68795337530474	1.74502382294589	1.70826065881125	1.60937209148661	1.61003860788869	1.57776536812975	1.60490824468325
7	Hila_Males_WT_Unknown_RigA_20231102T130104	32	Males	WT	0.000370356653457279	0.0101107366393837	0.221028850783304	0.00725899040776268	0.107551572163994	0.0452946187178253	0.000370356653457279	0.47264916114218	0.0640346653827636	0.273100996259398	0.607236769008555	0.00422206584941298	0.0555555555555556	0.14	0.288727624576681	0.0827004219409283	0.436036036036036	0.384591194968553	0.0555555555555556	0.617416545718433	0.314936247723133	0.103976311336717	1.10188172043011	0.345454545454545	32.1333333333333	13.6682291666667	1.05	10.8893162393162	3.6131221719457	6.38539682539683	35.4866666666667	0.72281976744186	4.55897435897436	0.309493581605304	0.741481481481481	56.9466666666667	3.9741376256435	0.584432005554369	1.72379295041545	1.42577587150088	1.69282241037365	1.61424755542862	1.60638812590911	1.5096033605007	1.5479714052717
8	Hila_Males_WT_Unknown_RigA_20231102T130104	32	Males	WT	0.00214806859005222	0.0139624458353394	0.200214806859005	0.00714788341172549	0.11599570386282	0.0347394540942928	0.000444427984148735	0.515684604273916	0.0487759712603237	0.256842339172623	0.565682752490648	0.00314803155438687	0.113725490196078	0.14280303030303	0.273444613050076	0.0691756272401434	0.478899082568807	0.496296296296296	0.0363636363636364	0.773555555555556	0.315827338129496	0.099469305794607	1.07639182522903	0.354166666666667	29.8375	9.67164750957854	1.12360688956434	6.18731884057971	3.66098310291859	10.1763440860215	47.2566666666667	0.760990539788536	6.10144927536232	0.320777729946908	0.860169491525424	110.690476190476	3.97070976626792	0.583927908585834	1.64700841291377	1.40534244115216	1.54541066886706	1.58602395896082	1.60910538357648	1.4845086674467	1.56369723992341
9	Hila_Males_WT_Unknown_RigA_20231102T130104	32	Males	WT	0.000259249657420096	0.00796266804933151	0.288952261027369	0.0113329135957927	0.0696640865153142	0.0380726639754083	0.000111106996037184	0.56679382245102	0.0492944705751639	0.264434650568497	0.53775786081997	0.00362949520388134	0.0777777777777778	0.149305555555556	0.309972189114025	0.0733812949640288	0.438461538461538	0.360701754385965	0.0333333333333333	0.64167714884696	0.326225490196078	0.10298572046733	0.740061162079511	0.466666666666667	375.75	16.4446808510638	0.794391408114558	4.78743961352657	5.87089201877934	7.79787234042553	114.516666666667	0.523341729638959	6.30345679012346	0.319018759018759	0.66646248085758	92.9944444444445	3.93629546953817	0.578866982580722	1.71869441054168	1.3809490905493	1.32803288219655	1.57731339460451	1.5908467068762	1.41011316739157	1.48718144389608
10	Hila_Males_WT_Unknown_RigA_20231102T130104	32	Males	WT	0.000259249657420096	0.00370356653457279	0.232546942705826	0.0114440205918299	0.103996148290804	0.0877374912040295	7.40713306914559e-05	0.543868745602015	0.0503314692048443	0.252916558645976	0.536498648198215	0.00311099588904115	0.0466666666666667	0.0980392156862745	0.329088050314465	0.0865546218487395	0.458823529411765	1.75481481481481	0.0333333333333333	0.781948881789137	0.281366459627329	0.105142417244034	1.11516551193226	0.233333333333333	188.1	24.1424242424242	1.10062992125984	4.03248587570621	3.91379310344828	12.9583333333333	1.23333333333333	0.689386666666667	5.24895833333333	0.34328404189772	0.988348765432099	65.0363636363636	3.96390214917966	0.582926788422741	1.92365366130675	1.38386728365073	1.56469362182303	1.6389194443891	1.63938192671529	1.58841192735889	1.7306676006077
1	Hila_Males_YP_gluclunedited_Unknown_RigA_20231023T121019	33	Males	YP_gluclunedited	0.00174041844102944	0.0143306795037956	0.390298092945751	0.000259211257174597	0.06387705980374	0.0977596741344195	0.00037030179596371	0.607257915200889	0.119052027402333	0.2020366598778	0.487206072949454	0.0283280873912238	0.0746031746031746	0.18695652173913	0.512147716229349	0.0777777777777778	0.631868131868132	0.389380530973451	0.0416666666666667	1.4272410791993	0.456028368794326	0.0910243576910244	1.3289898989899	0.593023255813954	33.3266666666667	12.9490196078431	0.830170316301703	352.866666666667	9.21407407407407	3.46148148148148	109.071428571429	0.954799301919721	3.41296296296296	0.392388582874311	1.43323201621074	19.8912698412698	3.92969873819663	0.577896875027535	1.72682838125418	0.863959184510585	1.08865468779654	1.55483758018343	1.51938272920866	1.4101098931715	1.43633012583766
2	Hila_Males_YP_gluclunedited_Unknown_RigA_20231023T121019	33	Males	YP_gluclunedited	0.00225884095537863	0.01377522680985	0.474541751527495	0.00429550083317904	0.098204036289576	0.195334197370857	0.000518422514349195	0.629142751342344	0.18326235882244	0.203110535086095	0.432586558044807	0.0600629513053138	0.107017543859649	0.174647887323944	0.682374866879659	0.0878787878787879	0.5525	0.488425925925926	0.0666666666666667	1.51426024955437	0.475408261287224	0.0871049706209306	1.27254901960784	1.08133333333333	35.1037037037037	9.52619047619048	0.76736	19.9170542635659	5.13207547169811	1.88616527390901	140.472222222222	0.928239499553172	2.15799614643545	0.374721957419765	1.70513661202186	16.7156462585034	3.93854888050361	0.579198366547239	1.6975854366548	0.959506498642791	1.30165718506757	1.57896770717925	1.54514654345494	1.37119714894426	1.38977591698227
3	Hila_Males_YP_gluclunedited_Unknown_RigA_20231023T121019	33	Males	YP_gluclunedited	0.000999814849102018	0.0197000555452694	0.21458989076097	0.00177744862062581	0.126902425476764	0.0825402703203111	0.000259211257174597	0.433956674689872	0.155934086280318	0.239363080910942	0.623032771708943	0.055693390112942	0.0692307692307692	0.201515151515152	0.387884872824632	0.08	0.588831615120275	0.393121693121693	0.0388888888888889	0.974147963424771	0.561466666666667	0.100497512437811	2.15705128205128	1.16589147286822	27.8138888888889	10.0057471264368	1.40449362843729	47.2684210526316	4.09170984455959	3.47695035460993	128.313333333333	1.30675	3.06479250334672	0.352325400528854	1.32754182754183	18.9301587301587	3.96225011512683	0.58268384223776	1.72755283734789	1.18796013336521	1.54203379452423	1.58082326801571	1.62430031879655	1.44093946093842	1.55643864816123
4	Hila_Males_YP_gluclunedited_Unknown_RigA_20231023T121019	33	Males	YP_gluclunedited	0.00288835400851694	0.0215145343454916	0.254138122569894	0.00270320311053509	0.0964636178485466	0.0789853730790594	0.000407331975560081	0.488946491390483	0.135641547861507	0.212479170523977	0.585224958341048	0.0174782447694871	0.0928571428571428	0.242083333333333	0.375643130815545	0.078494623655914	0.536008230452675	0.542748091603053	0.0407407407407407	0.894579945799458	0.450553505535055	0.091296738265712	1.41994609164421	0.425225225225225	31.2530864197531	7.80253164556962	1.11222587719298	29.8677777777778	5.07763975155279	5.35692307692308	89.6333333333333	0.970196877121521	2.90382716049383	0.371489971346705	1.04036036036036	22.7416666666667	4.00173607822625	0.588490601534804	1.72335715876289	0.98568573771367	1.62670430866812	1.57641765857835	1.52962404791555	1.41169756029296	1.36860132573009
5	Hila_Males_YP_gluclunedited_Unknown_RigA_20231023T121019	33	Males	YP_gluclunedited	0.00311053508609517	0.0223291982966117	0.378818737270876	0.00211072023699315	0.0730235141640437	0.117163488242918	0.000555452693945566	0.566709868542862	0.16948713201259	0.234401036845029	0.513719681540455	0.0726161821884836	0.1	0.287142857142857	0.487142857142857	0.0730769230769231	0.466193853427896	0.737529137529138	0.05	1.36764968722073	0.484338624338624	0.0957350272232305	1.70639606396064	1.72017543859649	26.1765432098765	9.73285024154589	0.815021459227468	25.072	5.81690476190476	4.28427230046948	54.6592592592593	1.07132616487455	2.3031847133758	0.345286730216372	1.63950617283951	17.8603603603604	3.98728208987224	0.58636501500567	1.78267051068684	1.09287763480243	1.2591687289325	1.55157275360778	1.5403012628936	1.43969516259932	1.5290541584297
6	Hila_Males_YP_gluclunedited_Unknown_RigA_20231023T121019	33	Males	YP_gluclunedited	0.00222181077578226	0.0209220514719496	0.385632290316608	0.00444362155156452	0.0913904832438437	0.201925569339011	0.000259211257174597	0.596556193297538	0.232438437326421	0.191297907794853	0.475911868172561	0.13153119792631	0.153846153846154	0.235416666666667	0.727742837176799	0.0888888888888889	0.470095238095238	0.646856465005931	0.0466666666666667	1.59347181008902	0.59610636277303	0.0839590443686007	1.42325581395349	1.57866666666667	62.1638888888889	10.7873417721519	1.17177871148459	19.4833333333333	4.7	2.17511904761905	54.3666666666667	1.11309523809524	1.9872380952381	0.388243902439024	1.60577777777778	10.4752252252252	3.97752424584337	0.584930037938221	1.73459018025987	0.946969889327213	1.57080216409011	1.57551315995173	1.53811359065111	1.4583983589198	1.50699975251548
7	Hila_Males_YP_gluclunedited_Unknown_RigA_20231023T121019	33	Males	YP_gluclunedited	0.000592482873541937	0.0143306795037956	0.222107017219034	0.00233290131457138	0.107202369931494	0.0271801518237363	0.000111090538789113	0.419811146084059	0.0965747083873357	0.231401592297723	0.635660062951305	0.0133308646546936	0.041025641025641	0.222413793103448	0.325094850948509	0.07	0.470731707317073	0.376410256410256	0.0333333333333333	0.959137055837563	0.424065040650407	0.0948111060537096	2.0731884057971	0.387096774193548	35.8777777777778	13.0140350877193	1.15559174809989	28.3494252873563	3.89820261437909	11.2255208333333	398.4	1.33689567430025	3.71470588235294	0.347935640558591	1.22581818181818	25.9888888888889	4.05147373623404	0.595804963028856	1.69425301808962	1.1470765467341	1.80029729535237	1.60558657367968	1.56561231526525	1.54214864841072	1.54456844386098
8	Hila_Males_YP_gluclunedited_Unknown_RigA_20231023T121019	33	Males	YP_gluclunedited	0.000296241436770968	0.0256248842806888	0.208220699870394	0.00733197556008147	0.117496759859285	0.0502869838918719	0.000444362155156453	0.393001296056286	0.129753749305684	0.298833549342714	0.670135160155527	0.0518422514349195	0.0444444444444444	0.200579710144928	0.306263616557734	0.0825	0.450070921985816	0.377222222222222	0.0363636363636364	0.610995970063328	0.444106463878327	0.119396360408344	1.30853217642806	0.864197530864198	60.0866666666667	6.79561403508772	1.19852700490998	10.3088607594937	3.07592592592593	6.83193277310924	65.3033333333333	0.978604382929642	2.69923664122137	0.313395500296033	0.502028985507246	14.074213836478	4.04018269213108	0.594144515361591	1.67015363082549	1.63377877272425	1.95823775467161	1.55951010408154	1.49699095709921	1.35396265835427	1.38285454563757
9	Hila_Males_YP_gluclunedited_Unknown_RigA_20231023T121019	33	Males	YP_gluclunedited	0.000333271616367339	0.0177004258470654	0.305054619514905	0.0025550823921496	0.0775041658952046	0.143232734678763	0.000296241436770968	0.570005554526939	0.131383077207924	0.207443066098871	0.478355860025921	0.0529161266432142	0.1	0.194308943089431	0.399708879184862	0.071875	0.484490740740741	0.689483065953654	0.0888888888888889	1.75119453924915	0.433211233211233	0.0922595520421607	1.82457627118644	1.05851851851852	115.15	8.9358024691358	0.930903790087463	27.0655913978495	5.52307692307692	3.99641577060932	334.283333333333	1.3560502283105	2.82022058823529	0.385269401878398	1.99262411347518	16.8606060606061	4.0171756878541	0.590761132369357	1.61293191828957	0.986804475177626	1.38891471057839	1.56618583355049	1.54633255448944	1.48511201252635	1.47767795737121
10	Hila_Males_YP_gluclunedited_Unknown_RigA_20231023T121019	33	Males	YP_gluclunedited	0.000444362155156453	0.0125902610627662	0.350860951675616	0.000629513053138308	0.0890946121088687	0.121310868357712	0.000666543232734679	0.555230512867987	0.210997963340122	0.216034067765229	0.516904276985743	0.108535456396964	0.0666666666666667	0.188888888888889	0.435632183908046	0.0566666666666667	0.541891891891892	0.522488038277512	0.0428571428571429	1.3328	0.527592592592593	0.094723169345673	1.59896907216495	1.55079365079365	172.08	13.690395480226	0.823066298342541	91.4518518518519	5.33265306122449	3.64358974358974	57.1461538461539	1.09483065953654	1.99220055710306	0.376868096166342	1.53264367816092	12.4516129032258	3.7993996592483	0.558735245711959	1.70109288811755	1.0255381165064	1.32824121287371	1.58407708430602	1.5364235243896	1.43621720586516	1.41120852174472
1	Hila_Males_YP_gluclunedited_Unknown_RigA_20231023T124214	34	Males	YP_gluclunedited	0.00488852677579439	0.0178134952966447	0.146063254573735	0.00399970372564995	0.151062884230798	0.036886156580994	0.000296274350048145	0.364787793496778	0.11839863713799	0.293756018072735	0.689578549737057	0.0551070291089549	0.122222222222222	0.154166666666667	0.285177151120752	0.0818181818181818	0.485595238095238	0.454794520547945	0.0333333333333333	0.471743295019157	0.32002002002002	0.115660542432196	1.18447837150127	0.763076923076923	22.6104761904762	7.5663430420712	1.69326086956522	14.8658914728682	2.51636798088411	11.7328703703704	81.8571428571429	0.853956834532374	2.41827309236948	0.311451495258935	0.567431485022307	12.0619791666667	4.1282911123065	0.607101636015158	1.69611071742216	1.53582594831818	1.80367066212706	1.58760189206981	1.57667612173016	1.51780376104929	1.49158955043335
2	Hila_Males_YP_gluclunedited_Unknown_RigA_20231023T124214	34	Males	YP_gluclunedited	0.00192578327531294	0.0149248203836753	0.196503962669432	0.00796237315754389	0.131249537071328	0.0453299755573661	0.000333308643804163	0.404932967928302	0.10258499370417	0.298200133323458	0.662099103770091	0.0329605214428561	0.101960784313725	0.154406130268199	0.295269894268225	0.0907172995780591	0.466930171277997	0.453333333333333	0.0428571428571429	0.521411540295661	0.34452736318408	0.118394353771504	1.30687134502924	0.52046783625731	42.2708333333333	9.38682170542635	1.23149386845039	11.3512820512821	3.10780423280423	8.26591760299626	120.677777777778	0.798997134670487	3.02896379525593	0.311797587525743	0.701098901098901	13.6833333333333	4.05166446446559	0.595833011298288	1.67404034792758	1.59663383997861	2.03928284122776	1.5953750757597	1.54223440030367	1.43769541180819	1.4360641427251
3	Hila_Males_YP_gluclunedited_Unknown_RigA_20231023T124214	34	Males	YP_gluclunedited	0.00281460632545737	0.00907340197022443	0.160654766313606	0.00933264202651655	0.140841419154137	0.0564772979779276	0.000333308643804163	0.400933264202652	0.106992074661136	0.295348492704244	0.665172950151841	0.0425153692319087	0.0791666666666667	0.121890547263682	0.268773234200744	0.0785046728971963	0.503042328042328	0.382205513784461	0.06	0.469267446900737	0.301880877742947	0.117417550058893	1.22936344969199	0.562745098039216	28.0494623655914	13.2616161616162	1.42476722532588	8.37610062893082	3.10265604249668	5.67045454545455	156.733333333333	0.734418402777778	2.54077568134172	0.313536603328914	0.653360768175583	12.4203980099502	4.13294410014073	0.607785898934045	1.64800116229946	1.58200298784608	1.98425619229125	1.56829572726346	1.56999320419544	1.44176465157803	1.49521506008416
4	Hila_Males_YP_gluclunedited_Unknown_RigA_20231023T124214	34	Males	YP_gluclunedited	0.00255536626916525	0.0191467298718613	0.227760906599511	0.00877712762017628	0.116695059625213	0.0595881786534331	0.00018517146878009	0.46215095178135	0.117991259906674	0.27427597955707	0.604695948448263	0.0524405599585216	0.10952380952381	0.174074074074074	0.368043087971275	0.0797979797979798	0.421820615796519	0.812626262626263	0.0333333333333333	0.697930648769575	0.36	0.111301472798317	1.36066666666667	0.674285714285714	33.9466666666667	8.86598639455782	1.23890887290168	8.84727891156463	3.19462365591398	7.58051282051282	58.8	0.845826330532213	2.72777777777778	0.327770260111261	0.922639933166249	12.2178743961353	4.21032341548774	0.619165210049208	1.6076431376652	1.4575688895084	1.80062307346495	1.52960767569768	1.54467017546124	1.3827133488775	1.49017637276088
5	Hila_Males_YP_gluclunedited_Unknown_RigA_20231023T124214	34	Males	YP_gluclunedited	0.00148137175024072	0.0150359232649433	0.207688319383749	0.0079994074512999	0.109028960817717	0.0349974075994371	0.000444411525072217	0.478853418265314	0.100474038960077	0.303866380268128	0.641508036441745	0.0217020961410266	0.0888888888888889	0.196135265700483	0.270917874396135	0.0857142857142857	0.436148148148148	0.342391304347826	0.0363636363636364	0.633823529411765	0.375242047026279	0.113063249276561	1.18077709611452	0.42463768115942	62.302380952381	12.5911764705882	1.03730043541364	9.86144578313253	3.57752976190476	8.21904761904762	85.6033333333333	0.722091310751105	3.36555555555556	0.292114695340502	0.694398907103825	18.4392592592593	4.08666575703651	0.600980260221483	1.66821461552097	1.55684269663691	1.6758112654372	1.59812309433423	1.58264253099725	1.49403749860444	1.54158750657594
6	Hila_Males_YP_gluclunedited_Unknown_RigA_20231023T124214	34	Males	YP_gluclunedited	0.00499962965706244	0.0149988889711873	0.2873861195467	0.00362936078808977	0.0871046589141545	0.0806236575068513	7.40685875120361e-05	0.533256795792904	0.110102955336642	0.260128879342271	0.55655136656544	0.047033553070143	0.195652173913043	0.201492537313433	0.384348687469044	0.0796747967479675	0.478048780487805	0.625574712643678	0.0333333333333333	0.855555555555556	0.356474820143885	0.107253015727592	1.62640692640693	0.783950617283951	10.1257575757576	12.5515151515152	0.97718253968254	22.0858333333333	4.80756646216769	7.03188405797101	169.9	0.78327380952381	2.89037304452467	0.338069049801405	1.19956568946797	15.5710691823899	4.20020593604177	0.617677345420261	1.71937652868107	1.27900598541081	1.4318357456592	1.5648355777532	1.51225299402862	1.54631019538097	1.57224984268803
7	Hila_Males_YP_gluclunedited_Unknown_RigA_20231023T124214	34	Males	YP_gluclunedited	0.00299977779423746	0.0175172209465965	0.189615584030813	0.00729575586993556	0.115769202281312	0.0629212650914747	0.000111102881268054	0.443300496259536	0.133249388934153	0.293681949485223	0.642063550848085	0.0740685875120361	0.084375	0.147352024922118	0.261357835630424	0.0841880341880342	0.439662447257384	0.416421568627451	0.0333333333333333	0.551104972375691	0.333148148148148	0.116600499926481	1.39589371980676	0.823045267489712	25.0408602150538	7.80283018867925	1.15040899795501	11.4939393939394	3.375	5.28814814814815	93.9333333333333	0.725864453665284	2.17130919220056	0.313518681965284	0.799838579499596	9.99541666666667	4.10113519183763	0.603108118286965	1.69514125958376	1.56469845510965	1.84337890298591	1.54660673103575	1.5061841334526	1.47933323054276	1.39651200582895
8	Hila_Males_YP_gluclunedited_Unknown_RigA_20231023T124214	34	Males	YP_gluclunedited	0.00199985186282498	0.0104807051329531	0.207466113621213	0.00759203021998371	0.100807347603881	0.0171839123027924	7.40685875120361e-05	0.45433671579883	0.0938819346715058	0.287645359602992	0.625768461595437	0.0229982964224872	0.0782608695652174	0.136714975845411	0.298296059637913	0.0833333333333333	0.49045045045045	0.209009009009009	0.0333333333333333	0.56249426868409	0.359574468085106	0.110170212765957	1.20092395167022	0.608823529411765	39.6106060606061	11.3132352941176	1.13114666666667	10.4448559670782	4.27518115942029	10.434703196347	325.733333333333	0.708310376492195	3.44002849002849	0.306016744714063	0.752421652421652	23.5343434343434	4.12742117346864	0.606973703832729	1.74809109875268	1.55343005225392	1.61731282289547	1.5958538839261	1.57016121159961	1.49027067023147	1.501210368353
9	Hila_Males_YP_gluclunedited_Unknown_RigA_20231023T124214	34	Males	YP_gluclunedited	0.00207392045033701	0.0187393526405451	0.204873713058292	0.0069624472261314	0.13113843419006	0.0869935560328865	3.70342937560181e-05	0.529923709354863	0.100066661728761	0.257055032960521	0.541552477594252	0.0353677505369973	0.0848484848484849	0.159119496855346	0.288575899843505	0.0764227642276423	0.483743169398907	0.483333333333333	0.0333333333333333	0.809790605546123	0.32991452991453	0.108776053910045	0.965214521452145	0.53954802259887	27.6904761904762	6.5247619047619	1.15031347962382	11.0106995884774	3.21700960219479	4.28944099378882	NaN	0.752210884353742	2.98627450980392	0.347350266541236	0.850661375661376	14.4655172413793	4.19290986700985	0.616604394088765	1.60966850978337	1.36503353198031	1.4872325178846	1.57121770228607	1.56200776071695	1.51965094386339	1.55718998614556
10	Hila_Males_YP_gluclunedited_Unknown_RigA_20231023T124214	34	Males	YP_gluclunedited	0.00148137175024072	0.0193689356343975	0.150396266943189	0.0073698244574476	0.13458262350937	0.0541811717650544	7.40685875120361e-05	0.371231760610325	0.116509888156433	0.300977705355159	0.699800014813717	0.0524775942522776	0.0833333333333333	0.158484848484849	0.261831076724694	0.078968253968254	0.420601851851852	0.427777777777778	0.0333333333333333	0.447300312360553	0.353086419753086	0.121370967741935	1.14521212121212	0.64703196347032	45.26	6.59418960244648	1.47383720930233	10.5240963855422	2.67897793263647	6.13333333333333	0.166666666666667	0.791689008042895	2.63333333333333	0.309756461975198	0.525197328476017	11.2731481481481	4.12861169751623	0.607148780899087	1.73370289397933	1.67301803283755	1.95635111031644	1.53451170634385	1.52025342814678	1.42364548596832	1.45560509789048
1	Hila_Males_YP_gluclunedited_Unknown_RigA_20231023T130048	35	Males	YP_gluclunedited	0.000370329222678962	0.0116653705143873	0.170129244898715	0.00803614413213347	0.132133466651853	0.0314039180831759	0.000592526756286339	0.46594822797467	0.0827685812687479	0.286894048809392	0.601747953931045	0.00929526348924194	0.0666666666666667	0.21875	0.284106369820656	0.0841085271317829	0.471957671957672	0.434871794871795	0.0444444444444444	0.684176182707994	0.370646766169154	0.117646165527715	1.31464401294498	0.418333333333333	188.175	17.6382978723404	1.38234200743494	8.44666666666667	3.14289508632138	12.9588541666667	67.6151515151515	0.810947712418301	4.11633333333333	0.325645700395017	0.905433901054339	38.6105263157895	4.0672379218235	0.604792129985928	1.62958618405435	1.54448763493704	1.78005243495819	1.5672942315134	1.59004761364706	1.54161486174205	1.6049914323275
2	Hila_Males_YP_gluclunedited_Unknown_RigA_20231023T130048	35	Males	YP_gluclunedited	0.00322186423730697	0.00362922638225382	0.247046624449135	0.00981372440099248	0.112320853238529	0.056697403992149	0.000740658445357923	0.459800762878199	0.0979520793985853	0.297559530422546	0.619523756619635	0.0259971114320631	0.138095238095238	0.0859649122807018	0.302128623188406	0.081039755351682	0.416049382716049	0.500326797385621	0.0606060606060606	0.521242653232578	0.370448179271709	0.105946729957806	0.921707988980716	0.508695652173913	38.855	15.4387387387387	0.953877551020408	8.15833333333333	3.28099173553719	5.91089108910891	67.1633333333333	0.645733501471206	3.37412095639944	0.283379501385042	0.6	16.0555555555556	4.05964566396326	0.603663172720345	1.67671192434056	1.57539128271927	1.63848987585381	1.59787290454053	1.57638260902524	1.56661321562727	1.59815569422479
3	Hila_Males_YP_gluclunedited_Unknown_RigA_20231023T130048	35	Males	YP_gluclunedited	0.00299966670369959	0.0127393252601563	0.154279154168055	0.00640669555234604	0.0925452727474725	0.0581787208828649	0.00048142798948265	0.410102581194682	0.0943598859385994	0.268377587675443	0.653112617116617	0.0212198644595045	0.103846153846154	0.194350282485876	0.278848728246319	0.0915343915343915	0.49	0.463421828908555	0.0619047619047619	0.586857445680975	0.349519890260631	0.108911932672077	1.37996870109546	0.734615384615385	34.5306666666667	14.7074712643678	1.54319248826291	11.7913978494624	4.85759368836292	6.57440476190476	99.1777777777778	0.87791932059448	3.34834710743802	0.330025560066155	0.767921568627451	33.2146666666667	4.03221450616598	0.599584201027252	1.78424560689778	1.45687353103648	1.89898021023626	1.58207467703237	1.54780006345321	1.51262464116885	1.52144896525988
4	Hila_Males_YP_gluclunedited_Unknown_RigA_20231023T130048	35	Males	YP_gluclunedited	0.00155538273525164	0.00970262563418879	0.306891826834055	0.00944339517831352	0.115542717475836	0.0635855275339777	0.000111098766803688	0.495722697478058	0.0676591489834463	0.304780950264785	0.581490945450506	0.0176276709995186	0.0933333333333333	0.140860215053763	0.348339638503573	0.080188679245283	0.464285714285714	0.733760683760684	0.0333333333333333	0.62231520223152	0.294202898550725	0.111881457313757	1.15286343612335	0.466666666666667	53.847619047619	11.3786885245902	0.799705387205387	7.81873015873016	3.48968609865471	9.23679653679654	104.383333333333	0.666201117318436	3.72702265372168	0.287678498572011	0.792862398822664	21.9363636363636	3.99764827163648	0.594444254211128	1.70960680988151	1.6423221710637	1.70788733885956	1.59545972647538	1.57457442320633	1.51225828092433	1.55389329180515
5	Hila_Males_YP_gluclunedited_Unknown_RigA_20231023T130048	35	Males	YP_gluclunedited	0.000259230455875273	0.00555493834018442	0.258267599896308	0.00548087249564863	0.0915453838462393	0.031366885160908	0.000185164611339481	0.51012850424027	0.0810650668444247	0.302633040773247	0.639595600488835	0.00662889308595341	0.0466666666666667	0.0980392156862745	0.246779900920028	0.0704761904761905	0.422564102564103	0.39212962962963	0.0416666666666667	0.52296886864085	0.350801282051282	0.107838479809976	0.874924012158055	0.350980392156863	135.5	16.4306666666667	0.737761246900461	12.7231884057971	4.21323024054983	10.0530516431925	196.488888888889	0.535727860129228	3.97423510466989	0.281465346534653	0.52521562658549	48.7291666666667	3.91068565950079	0.5815130452596	1.68253252843057	1.50973395797579	1.54086466770335	1.59661759827701	1.58638919576405	1.53224986685764	1.56590990547919
6	Hila_Males_YP_gluclunedited_Unknown_RigA_20231023T130048	35	Males	YP_gluclunedited	0.00233307410287746	0.0047772469725586	0.294411732029774	0.00596230048513128	0.119134910935822	0.162685627522868	0.000111098766803688	0.575491612043106	0.0675480502166426	0.245083879568937	0.483983261119135	0.0162204199533385	0.091304347826087	0.138709677419355	0.394345238095238	0.074537037037037	0.503442879499218	1.64531835205993	0.05	1.04435483870968	0.339664804469274	0.105298329355609	1.27378167641326	0.45625	27.8606060606061	17.8144444444444	0.931992051664183	9.0924882629108	2.83238993710692	7.40909090909091	37.7333333333333	0.804713804713805	4.67546816479401	0.344030563514804	1.31329423264907	23.0150537634409	3.83610646946632	0.570423232452845	1.82932371343901	1.22279376676314	1.32194003196232	1.62789637546033	1.59649247535639	1.60027282289601	1.70302673819661
7	Hila_Males_YP_gluclunedited_Unknown_RigA_20231023T130048	35	Males	YP_gluclunedited	0.00233307410287746	0.011072843758101	0.358626819242306	0.0113691071362441	0.141428730141095	0.111357997259564	3.70329222678962e-05	0.541939784468392	0.0899900011109877	0.279228233899937	0.520016294485798	0.0177387697663223	0.105	0.155729166666667	0.431550802139037	0.0874643874643875	0.487739463601533	0.533156028368794	0.0333333333333333	0.832423208191126	0.303370786516854	0.111902641733452	1.04014814814815	0.389430894308943	38.6368421052632	11.0608465608466	0.798482820169567	6.9816091954023	2.95166666666667	2.61675579322638	NaN	0.736581196581197	3.00413533834586	0.322063845582777	0.99547141796585	20.1308333333333	3.9346769618561	0.585080515648962	1.7969260056721	1.63214162666014	1.7736443835924	1.57467589639073	1.56478070212701	1.52305136754982	1.59852583001014
8	Hila_Males_YP_gluclunedited_Unknown_RigA_20231023T130048	35	Males	YP_gluclunedited	0.000444395067214754	0.0116653705143873	0.297226234122135	0.00562900418472022	0.105543828463504	0.0718809021219864	0.000111098766803688	0.505869718179462	0.0826945154242121	0.276672962263452	0.585712698589046	0.0137021812391216	0.0444444444444444	0.172131147540984	0.372609099350046	0.0791666666666667	0.472636815920398	0.681052631578947	0.0333333333333333	0.729700854700855	0.341437308868502	0.107993639780283	1.36580310880829	0.385416666666667	60.1583333333333	14.335	0.907996280799628	12.9492063492063	3.98166666666667	6.72695035460993	267.783333333333	0.745104333868379	3.77772657450077	0.314013015184382	0.990649350649351	26.2150537634409	4.00356493793282	0.595324053544376	1.66772059644916	1.45683520810827	1.56060572820179	1.5926830904583	1.56619429661551	1.55233722177009	1.62361573271343
9	Hila_Males_YP_gluclunedited_Unknown_RigA_20231023T130048	35	Males	YP_gluclunedited	0.00122208643484057	0.0119616338925305	0.269414509498945	0.00614746509647076	0.110024812057919	0.0605117949857423	0.00111098766803688	0.523349257489909	0.0814724289893716	0.284412843017443	0.578380179980002	0.0230715105728993	0.11	0.13982683982684	0.281976744186047	0.0779342723004695	0.442113095238095	0.92316384180791	0.0909090909090909	0.773508483853311	0.280970625798212	0.106444906444906	1.07784679089027	0.461481481481481	29.9851851851852	11.2565789473684	0.797477687233217	11.6119047619048	3.59775784753363	12.2580459770115	78.5233333333333	0.738870614035088	3.21166666666667	0.300526899611758	0.819709543568465	18.1469696969697	4.0537405350887	0.602785088984272	1.63819602216912	1.47991883982158	1.50878958455969	1.58763290818394	1.60285477848013	1.52663547209688	1.61264288431472
10	Hila_Males_YP_gluclunedited_Unknown_RigA_20231023T130048	35	Males	YP_gluclunedited	0.00129615227937637	0.0165907491760175	0.173684405436433	0.0086286708884198	0.136725549013073	0.031366885160908	0.000259230455875273	0.429396733696256	0.0935821945709736	0.308854571714254	0.640817686923675	0.0162944857978743	0.194444444444444	0.147854785478548	0.228557504873294	0.0712538226299694	0.439523809523809	0.55359477124183	0.0466666666666667	0.498709677419355	0.330326797385621	0.113562091503268	0.947126436781609	0.407407407407407	112.713333333333	8.20133333333333	1.11795998047828	7.96882716049383	2.67168458781362	13.8846666666667	90.05	0.695348837209302	3.08097112860892	0.287454025337148	0.564967105263158	23.3742857142857	4.11107374317668	0.611310450348653	1.60985264681156	1.66612979145762	1.82588271263913	1.56119089732541	1.54352432713346	1.46782910259396	1.52042813022392
1	Hila_Males_YP_gluclunedited_Unknown_RigA_20231029T090336	36	Males	YP_gluclunedited	0.000666543232734679	0.00333271616367339	0.667580077763377	0.00181447880022218	0.0861692279207554	0.21255323088317	0.000148120718385484	0.737641177559711	0.167006109979633	0.192964265876689	0.319940751712646	0.069357526384003	0.0666666666666667	0.0857142857142857	1.47287581699346	0.0816666666666667	0.513686534216336	0.744487678339818	0.0444444444444444	2.29757785467128	0.392515230635335	0.0896747547754259	1.28571428571429	1.52276422764228	48.6	26.3764705882353	0.74963144963145	46.3385964912281	5.50355555555555	2.340234375	66.1333333333333	0.85	1.99057591623037	0.408281680440771	2.77832585949178	19.5783333333333	3.75541182903166	0.552266447130953	1.71578472898193	0.862691590191075	0.852150482255399	1.58884944164852	1.60172080319583	1.55832307597824	1.50271045511914
2	Hila_Males_YP_gluclunedited_Unknown_RigA_20231029T090336	36	Males	YP_gluclunedited	0.00188853915941492	0.00533234586187743	0.528679874097389	0.00129605628587299	0.0895760044436216	0.120051842251435	0.000148120718385484	0.600555452693946	0.113460470283281	0.200444362155156	0.44887983706721	0.0175523051286799	0.242857142857143	0.12	0.878044280442804	0.0777777777777778	0.556091954022988	0.679664570230608	0.0333333333333333	1.70536277602524	0.41687074829932	0.0880162601626016	1.51335830212235	0.526666666666667	122.894444444444	19.0547008547009	0.805052372150339	33.6309523809524	5.61527777777778	4.17742616033755	213.622222222222	1.15801687763713	3.28784153005464	0.384317553278022	1.89824561403509	29.2586206896552	3.50673438963155	0.515696235342879	1.92851004863002	0.995600853682528	1.29132002935951	1.56512020356031	1.55536137343591	1.45186769579629	1.54491714760994
3	Hila_Males_YP_gluclunedited_Unknown_RigA_20231029T090336	36	Males	YP_gluclunedited	0.0014071468246621	0.00470283280873912	0.581114608405851	0.00107387520829476	0.0735049064987965	0.131346047028328	0.00037030179596371	0.696389557489354	0.0825773004999074	0.168709498241066	0.348416959822255	0.0182188483614146	0.180952380952381	0.201587301587302	1.26048192771084	0.107407407407407	0.551388888888889	0.809817351598173	0.0416666666666667	3.9927813163482	0.571794871794872	0.0759333333333333	1.5006379585327	1.025	52.5444444444444	36.2033333333333	0.92109500805153	92.4875	6.96302521008403	4.93494252873563	4.17619047619048	1.74123931623932	6.38010335917313	0.40680340170085	2.84983974358974	56.1955555555556	3.54488081773745	0.5213060041991	1.78076512196661	0.734524810043619	0.865536449049678	1.59527922348919	1.58869521774318	1.52633184956622	1.56105067045556
4	Hila_Males_YP_gluclunedited_Unknown_RigA_20231029T090336	36	Males	YP_gluclunedited	0.00122199592668024	0.00899833364191816	0.31316422884651	0.0028142936493242	0.0959451953341974	0.140529531568228	3.7030179596371e-05	0.552157007961489	0.126828365117571	0.205887798555823	0.498722458803925	0.0190335123125347	0.157142857142857	0.147272727272727	0.55492125984252	0.0817204301075269	0.425451559934319	1.1605504587156	0.0333333333333333	1.29773716275022	0.573701842546064	0.0971348707197764	1.8627939142462	0.48952380952381	136.266666666667	12.2197530864198	1.24536489151874	27.1733333333333	3.33943894389439	6.67407407407407	NaN	1.07940663176265	4.0013468013468	0.407865757734662	1.90555555555556	25.9460784313725	3.75639952668024	0.552411696785601	1.81481202367456	1.04047278939768	1.35389277247456	1.59781096904614	1.5613885542564	1.51940009903258	1.58506730149552
5	Hila_Males_YP_gluclunedited_Unknown_RigA_20231029T090336	36	Males	YP_gluclunedited	0.00118496574708387	0.00751712645806332	0.345121273838178	0.00162932790224033	0.109164969450102	0.148157748565081	0.000185150897981855	0.524347343084614	0.165191631179411	0.25469357526384	0.564525087946677	0.0609516756156267	0.118518518518519	0.193333333333333	0.452866861030126	0.0698412698412698	0.463522012578616	0.542140921409214	0.0333333333333333	0.920077972709552	0.456134969325153	0.10876027830487	2.1998556998557	1.56761904761905	53.85	20.3294117647059	0.878296836982968	30.705	3.17725118483412	2.67850340136054	93.7833333333333	0.850390625	2.31179487179487	0.35125771238728	1.67666666666667	21.693137254902	3.45109860657285	0.507514502515166	1.68838546861007	1.28913119072197	1.44056374535737	1.58356424433518	1.56008076516656	1.4905507315466	1.46588088236489
6	Hila_Males_YP_gluclunedited_Unknown_RigA_20231029T090336	36	Males	YP_gluclunedited	0.000407331975560081	0.00673949268653953	0.396000740603592	0.00214775041658952	0.111905202740233	0.104573227180152	0.000481392334752824	0.56989446398815	0.153230883169783	0.221625624884281	0.480725791520089	0.0628402147750417	0.0523809523809524	0.147967479674797	0.62979976442874	0.0920634920634921	0.486634460547504	0.473031825795645	0.0393939393939394	1.43296089385475	0.597113997113997	0.0991058122205663	1.78079561042524	1.45042735042735	53.6	17.405	0.986489675516224	38.9866666666667	3.53478964401295	3.73333333333333	77.4066666666667	1.11512605042017	3.28971014492754	0.379970178926441	1.85785123966942	20.4508771929825	3.79347796104425	0.55786440773812	1.73002864876934	1.09971356177773	1.39401475279215	1.58876312137323	1.57249271439604	1.39734953704845	1.40102986051008
7	Hila_Males_YP_gluclunedited_Unknown_RigA_20231029T090336	36	Males	YP_gluclunedited	0.00344380670246251	0.0159600074060359	0.372301425661914	0.00277726346972783	0.141751527494908	0.0455841510831328	0.000555452693945566	0.49601925569339	0.139677837437512	0.259507498611368	0.571857063506758	0.0295871134975005	0.110714285714286	0.167054263565891	0.510096397767631	0.0806451612903226	0.557205240174673	0.379938271604938	0.0454545454545454	0.914959016393443	0.576758409785933	0.101038062283737	2.08407557354926	0.60530303030303	32.162962962963	10.0090196078431	0.867835365853659	26.7155555555556	3.39108187134503	6.31651090342679	79.45	0.959137577002053	3.55576036866359	0.321650079330737	1.59986449864499	19.4868217054264	3.84677153093871	0.565701697452397	1.62806968915642	1.26785818940675	1.73267616025927	1.56518431337897	1.56893951223047	1.50113162322163	1.56553490443044
8	Hila_Males_YP_gluclunedited_Unknown_RigA_20231029T090336	36	Males	YP_gluclunedited	0	0.00829476022958711	0.461284947231994	0.00211072023699315	0.118237363451213	0.106646917237549	0.000222181077578226	0.590038881688576	0.108757637474542	0.204628772449546	0.452916126643214	0.0352897611553416	NaN	0.186666666666667	0.734926253687316	0.0791666666666667	0.48822629969419	1.84615384615385	0.04	1.9037037037037	0.423809523809524	0.0901174168297456	1.4508896797153	1.22179487179487	NaN	17.5965811965812	0.873463356973995	6.83333333333333	3.09339477726575	14.5058823529412	159.666666666667	1.35563549160671	3.4136231884058	0.383406754772394	1.76571428571429	31.916	3.78906726698759	0.557215776257222	1.7444590553015	1.02299068500668	1.37296818243828	1.58369204981258	1.5679515283738	1.49656803741532	1.55407112068172
9	Hila_Males_YP_gluclunedited_Unknown_RigA_20231029T090336	36	Males	YP_gluclunedited	0.00203665987780041	0.00362895760044436	0.536308091094242	0.00133308646546936	0.0990927605998889	0.151897796704314	0	0.638178115163859	0.138529901870024	0.188150342529161	0.412108868728013	0.0264765784114053	0.166666666666667	0.102083333333333	1.02935323383085	0.0923076923076923	0.579220779220779	1.30222222222222	NaN	2.00162601626016	0.774534161490683	0.0831859855926654	1.69391171993912	0.680952380952381	75.66	24.6043010752688	0.922222222222222	44.6305555555556	4.49673202614379	4.30897435897436	NaN	1.15536130536131	4.870625	0.390827190827191	2.40902140672783	20.5156862745098	3.71706762838363	0.546627594077272	1.66757575594283	0.890744138858547	1.22133452656338	1.58356667054695	1.59551107421016	1.59830217917788	1.55658598691292
10	Hila_Males_YP_gluclunedited_Unknown_RigA_20231029T090336	36	Males	YP_gluclunedited	0.00196259951860767	0.0133308646546936	0.412923532679134	0.00248102203295686	0.109053878911313	0.0554712090353638	0.000407331975560081	0.589705610072209	0.0736159970375856	0.200555452693946	0.459359377892983	0.0149231623773375	0.135897435897436	0.15	0.66375	0.0797619047619048	0.536429872495446	0.805376344086021	0.0458333333333333	1.65885416666667	0.416771488469602	0.0901764901764902	1.57824427480916	0.537333333333333	33	9.57848101265823	0.921109123434705	32.479012345679	4.41721611721612	13.024043715847	94.7761904761905	1.18307210031348	5.28248945147679	0.392786939863402	1.8978288633461	32.7166666666667	3.84606063177189	0.565597153456958	1.68542158674543	1.00526818510149	1.39685533589653	1.56964813900979	1.55878800235921	1.53527261847462	1.53575267434744
1	Hila_Males_YP_gluclunedited_Unknown_RigA_20231029T092431	37	Males	YP_gluclunedited	0.00103699862968038	0.00374060219991852	0.591311432909892	0.0022591755860894	0.0947001962890263	0.0928484130217399	0.000148142661382912	0.680863671715862	0.0828858190437391	0.206696048294508	0.358616347542684	0.0526647161216251	0.0717948717948718	0.134666666666667	1.08834355828221	0.0701149425287356	0.532708333333333	0.795873015873016	0.0333333333333333	2.22836363636364	0.268345323741007	0.0847918565785476	1.05825136612022	3.95	62.6166666666667	26.1069444444444	0.771106557377049	27.7547619047619	4.71614255765199	6.49679487179487	152.011111111111	1.0705596107056	2.99109506618532	0.357911536707706	1.92247807017544	62.8454545454545	3.72125811166253	0.553345455279087	1.62095354645544	1.01940156575643	1.04011167849119	1.60628965249664	1.60019063173105	1.52696382363587	1.44269577947227
2	Hila_Males_YP_gluclunedited_Unknown_RigA_20231029T092431	37	Males	YP_gluclunedited	0.00181474760194067	0.0047776008295989	0.218177104551683	3.70356653457279e-05	0.127254546127921	0.238954112810637	0.000111106996037184	0.507425650901818	0.186437539350394	0.201325876819377	0.523091737343061	0.033220991815118	0.0907407407407407	0.134375	0.330583613916947	0.0333333333333333	0.553301127214171	2.472030651341	0.05	2.53722222222222	0.475354107648725	0.1	2.88834355828221	0.7475	14.7078431372549	21.2376344086022	1.21281618887015	NaN	3.33915857605178	5.74496124031008	156.2	2.50074487895717	2.1125	0.429191974967789	2.61872427983539	20.5205128205128	3.61352813795786	0.537326171059057	1.67500445045063	0.960429182068926	1.68512690226944	1.59835160833459	1.59389803386841	1.51585100638369	1.59361960144302
3	Hila_Males_YP_gluclunedited_Unknown_RigA_20231029T092431	37	Males	YP_gluclunedited	0.00329617421576979	0.00518499314840191	0.372097329728529	0.00211103292470649	0.10429243361357	0.168697455649791	0.000370356653457279	0.657271952890634	0.102736935669049	0.196696418651161	0.383541350320359	0.082626569386319	0.148333333333333	0.202898550724638	0.673843058350101	0.0678571428571429	0.565461847389558	2.41005291005291	0.0416666666666667	1.66170411985019	0.194666666666667	0.0925906555090656	1.27851851851852	2.86025641025641	23.0824561403509	21.119696969697	1.16478494623656	29.1777777777778	4.24888888888889	7.09516129032258	76.2428571428571	0.901784037558686	1.71188466947961	0.410518053375196	1.58661710037175	30.3693333333333	3.75528184100588	0.558404732394208	1.83737523465861	0.887800204727516	1.14617545212795	1.57691008887861	1.58340611298662	1.51112719169099	1.57411390750674
4	Hila_Males_YP_gluclunedited_Unknown_RigA_20231029T092431	37	Males	YP_gluclunedited	0.00103699862968038	0.00766638272656568	0.418058590422577	0.00407392318803007	0.0817006777526758	0.089848524128736	0.000259249657420096	0.697233435798674	0.0805155364616125	0.193178030443317	0.342024369467797	0.015925336098663	0.0848484848484849	0.130188679245283	0.729198966408269	0.094017094017094	0.507126436781609	0.825170068027211	0.0388888888888889	2.56136054421769	0.447325102880658	0.0942366757000903	1.14863184079602	0.895833333333333	74.9	8.87948717948718	1.03359223300971	14.1526315789474	4.32314814814815	6.32817869415808	94.1533333333333	1.14945355191257	5.02194616977226	0.42203543022415	1.94519350811486	48.2577777777778	3.78422507996	0.562708548269308	1.63380578480354	0.909032349260364	0.94159422342539	1.57381535193954	1.56460710224497	1.40366463692372	1.46599579052382
5	Hila_Males_YP_gluclunedited_Unknown_RigA_20231029T092431	37	Males	YP_gluclunedited	0.00466649383356172	0.00325913855042406	0.26458279322988	0.0018517832672864	0.0895892744713159	0.219695566830858	0.00281471056627532	0.666864190215177	0.0926632346950113	0.195733491352172	0.390133698751898	0.119143735417207	0.127272727272727	0.122222222222222	0.377989417989418	0.0641025641025641	0.447962962962963	1.19838383838384	0.115151515151515	2.06965517241379	0.373991031390135	0.0960036330608538	0.919197207678883	3.9716049382716	22.1822916666667	33.263768115942	1.08145204027557	31.504	4.11359404096834	3.46971544715447	1.05714285714286	1.07058823529412	3.28948948948949	0.42649945474373	1.24426946631671	25.7474358974359	3.60964768919669	0.536749154194867	1.45338386923693	1.00137704744331	1.03059321236633	1.57375623758022	1.55983352692634	1.38573176488067	1.37555258659029
6	Hila_Males_YP_gluclunedited_Unknown_RigA_20231029T092431	37	Males	YP_gluclunedited	0.000592570645531647	0.00362949520388134	0.434650568497463	0.00481463649494463	0.0984778341542906	0.0527017517869709	0	0.575237954149846	0.0652938780045184	0.232324728713751	0.492611384763527	0.00777748972260287	0.0484848484848485	0.125641025641026	0.553323903818953	0.0773809523809524	0.484335154826958	0.545210727969349	NaN	1.09226441631505	0.356161616161616	0.102	1.42104700854701	0.368421052631579	64.86	34.2293333333333	0.747592067988669	14.8715151515152	4.38205128205128	8.80348837209302	NaN	0.840732910500352	5.03211382113821	0.364047502846917	1.4572347266881	46.9111111111111	3.77265951749936	0.560988766616621	1.78822273602084	1.19028372314706	1.12455773383182	1.5687262464927	1.57928201867052	1.48527634267373	1.49525979067017
7	Hila_Males_YP_gluclunedited_Unknown_RigA_20231029T092431	37	Males	YP_gluclunedited	0.0015925336098663	0.0043702085107959	0.388985593126181	0.00018517832672864	0.112736565312396	0.0222954705381282	0.000111106996037184	0.561979185956076	0.0602199918521536	0.217177141587349	0.488759675567572	0.00714788341172549	0.13030303030303	0.145679012345679	0.535321100917431	0.0833333333333333	0.517687074829932	0.456060606060606	0.05	1.54678899082569	0.404477611940299	0.0973924597242983	2.08483412322275	0.357407407407407	32.9733333333333	24.8487179487179	0.858652373660031	491.033333333333	4.09316239316239	18.1503875968992	716.9	1.2340490797546	6.17994987468672	0.384346959122632	2.22428571428571	44.1647058823529	3.68154793063221	0.547440611395085	1.70064385714605	1.0371156153556	1.26147264992912	1.60315880435156	1.61346761128301	1.66961638645463	1.52538097322667
8	Hila_Males_YP_gluclunedited_Unknown_RigA_20231029T092431	37	Males	YP_gluclunedited	0.00118514129106329	0.00496277915632754	0.499129661864375	0.00337024554646124	0.0912188437465279	0.299396318654865	0.000111106996037184	0.668382652494352	0.107921928817451	0.211732898781527	0.371097366764194	0.0630347024184289	0.133333333333333	0.139583333333333	0.850820707070707	0.0722222222222222	0.491616766467066	2.3431884057971	0.0333333333333333	2.26152882205514	0.398087431693989	0.0984331955922865	1.29457364341085	1.31937984496124	128.352380952381	18.6838709677419	0.846236559139785	15.5837398373984	4.94578313253012	4.08157894736842	36.4833333333333	1.15522012578616	3.30589849108368	0.399672695951766	2.23553826199741	16.2706349206349	3.70572333798749	0.55103545791961	1.85712552956146	1.04632009526842	1.07635072852619	1.57402023460022	1.56526709937345	1.58182329363093	1.55007869656782
9	Hila_Males_YP_gluclunedited_Unknown_RigA_20231029T092431	37	Males	YP_gluclunedited	0.00162956927521203	0.00211103292470649	0.46527906373838	0.00133328395244621	0.0854042442872486	0.136291248472279	0	0.642531758083034	0.12414355023888	0.226436057923781	0.440687381948817	0.0188141179956298	0.146666666666667	0.0904761904761905	0.584053928405393	0.075	0.486497890295359	0.851851851851852	NaN	1.48282051282051	0.522118380062305	0.105541170378042	1.46901234567901	0.891228070175439	50.837037037037	33.265	0.704003724394786	29.5644444444444	4.62866242038217	3.43822843822844	NaN	0.859040274207369	3.72989045383412	0.393091537132988	1.80669144981413	35.4740740740741	3.68915199472241	0.548571324229217	1.7762964949643	1.10548307165104	0.990932143401776	1.57913082945417	1.59537635615976	1.46245259179899	1.56697218321474
10	Hila_Males_YP_gluclunedited_Unknown_RigA_20231029T092431	37	Males	YP_gluclunedited	0.000814784637606015	0.00718491907707122	0.22358431169216	0.000444427984148735	0.137476389763342	0.133476537906003	0.000481463649494463	0.420799229658161	0.185289433724677	0.261360690344802	0.625458316358653	0.00466649383356172	0.0666666666666667	0.174774774774775	0.369914215686275	0.0444444444444444	0.513416320885201	0.760337552742616	0.0541666666666667	1.069868173258	0.906340579710145	0.106778635194432	2.70641025641026	0.221052631578947	44.9266666666667	17.4296296296296	1.29066912216083	93.0958333333333	2.85791666666667	4.43609341825902	99.3571428571429	1.50849858356941	4.03752276867031	0.333817741447169	1.18953301127214	36.1703703703704	3.55198946935299	0.528175464073775	1.74126942703205	1.31973081167293	1.8977617362609	1.57287049114464	1.56532200614209	1.55073745955128	1.67433261883262
1	Hila_Males_YP_gluclunedited_Unknown_RigA_20231029T093611	38	Males	YP_gluclunedited	0.00087369420702754	0.00672364672364672	0.528357075023742	0.00144349477682811	0.0618043684710351	0.122659069325736	0.000189933523266857	0.782412155745489	0.0771130104463438	0.187578347578348	0.262222222222222	0.0214624881291548	0.0851851851851852	0.168571428571429	0.955945017182131	0.0633333333333333	0.553401360544218	0.757981220657277	0.0416666666666667	4.2380658436214	0.313271604938272	0.080765456329735	0.855390334572491	1.1078431372549	65.4	14.1274509803922	0.880440771349862	8.09473684210526	4.70481099656357	5.02978723404255	74.0222222222222	1.21697722567288	3.71875968992248	0.381394207167403	2.1452736318408	30.9270833333333	3.81753843893637	0.561402713321288	1.78475396861349	0.710957807583614	0.80627144655849	1.55641701020748	1.55089856620795	1.24268114957388	1.37207237455631
2	Hila_Males_YP_gluclunedited_Unknown_RigA_20231029T093611	38	Males	YP_gluclunedited	0.00269705603038936	0.00828110161443495	0.480037986704653	0.00281101614434948	0.102754036087369	0.133599240265907	0.000113960113960114	0.621272554605888	0.116657169990503	0.223703703703704	0.422374169040836	0.0301234567901235	0.131481481481481	0.13974358974359	0.875744975744976	0.0666666666666667	0.574309978768577	0.732708333333333	0.0333333333333333	1.87342497136312	0.416124661246612	0.0940584571154768	1.44778645833333	0.852688172043011	19.4372549019608	13.1222222222222	0.975833333333333	22.6583333333333	4.66880341880342	3.77547169811321	408.45	1.17540229885057	2.41931972789116	0.358948545861298	2.00640522875817	20.35	3.86027320129155	0.567687237216224	1.72739926108827	1.04536591207147	1.29126592100227	1.57796136038964	1.56152703448599	1.52239932316797	1.48529012740357
3	Hila_Males_YP_gluclunedited_Unknown_RigA_20231029T093611	38	Males	YP_gluclunedited	0.0010636277302944	0.00243114909781576	0.61982905982906	0.000797720797720798	0.050636277302944	0.265185185185185	0.000113960113960114	0.748072174738841	0.140664767331434	0.183931623931624	0.328053181386515	0.102298195631529	0.0848484848484849	0.096969696969697	1.23613636363636	0.1	0.423174603174603	0.986016949152542	0.0333333333333333	2.59459815546772	0.649649122807018	0.0807	0.931607335490831	1.36010101010101	50.1066666666667	32.115873015873	0.768868640850418	135.777777777778	7.44038461538462	1.86056737588652	126.166666666667	0.897751322751323	3.86878306878307	0.390395197598799	1.88971861471861	11.514358974359	3.85545293287749	0.566978374211995	1.56558609876215	0.769273296789145	0.832918028891921	1.56477127221165	1.54466236584186	1.48532731986706	1.35045918020266
4	Hila_Males_YP_gluclunedited_Unknown_RigA_20231029T093611	38	Males	YP_gluclunedited	0.00205128205128205	0.00831908831908832	0.616258309591643	0.000987654320987654	0.0542070275403609	0.0543589743589744	0.000227920227920228	0.796467236467236	0.0725546058879392	0.18366571699905	0.243988603988604	0.00687559354226021	0.0857142857142857	0.178048780487805	0.905806811836963	0.0541666666666667	0.440432098765432	0.9	0.0333333333333333	4.65933333333333	0.584097859327217	0.0834627999309512	0.926839826839827	0.402222222222222	5.95	20.5908333333333	0.595078299776286	14.0088888888889	4.86822429906542	13.9679487179487	100.846666666667	1.2261744966443	6.98518518518518	0.403920552677029	2.76144927536232	34.6928571428571	3.80195002153846	0.559110298991072	1.4989187075054	0.703425383478085	0.727478692827723	1.57975376624887	1.57181027056807	1.49695910377887	1.49435298816367
5	Hila_Males_YP_gluclunedited_Unknown_RigA_20231029T093611	38	Males	YP_gluclunedited	0.00459639126305793	0.00425451092117759	0.662792022792023	0.00163342830009497	0.0464957264957265	0.117454890788224	0.000265906932573599	0.800835707502374	0.0647673314339981	0.179259259259259	0.268717948717949	0.0291358024691358	0.224074074074074	0.186666666666667	1.49128205128205	0.0682539682539682	0.491566265060241	0.831182795698925	0.0388888888888889	2.83360215053763	0.281353135313531	0.0731627906976744	0.664225352112676	1.16212121212121	7.45098039215686	6.17543859649123	0.79280205655527	9.15	9.86829268292683	5.66314363143631	41.7733333333333	0.740755735492578	4.03963515754561	0.368109198076625	1.84133709981168	38.9460317460317	4.02088567965813	0.591306719401025	1.84208933402364	0.740264423927861	0.6704631557815	1.56012849937419	1.55821191040885	1.32674323056427	1.40454615700115
6	Hila_Males_YP_gluclunedited_Unknown_RigA_20231029T093611	38	Males	YP_gluclunedited	0.00273504273504274	0.00755935422602089	0.42997150997151	0.00303893637226971	0.0790883190883191	0.475669515669516	0.000265906932573599	0.751756885090218	0.292307692307692	0.181576448243115	0.27673314339981	0.318936372269706	0.0631578947368421	0.150757575757576	0.840311804008909	0.0512820512820513	0.564227642276423	1.71769547325103	0.0466666666666667	6.40453074433657	0.341544607190413	0.0876420975430876	1.2326565143824	6.21925925925926	16.4972972972973	8.13720930232558	1.07596726190476	6.59738562091503	5.16885245901639	0.861845730027548	114.708333333333	2.15718954248366	0.846977777777778	0.428196661163089	3.02619047619048	9.21742424242424	4.0486902583096	0.595395628038718	1.46252043965476	0.764910959095539	0.995281497213222	1.55966322310836	1.54581193161066	1.42607934269787	1.46739518658662
7	Hila_Males_YP_gluclunedited_Unknown_RigA_20231029T093611	38	Males	YP_gluclunedited	0.00186134852801519	0.00573599240265907	0.686001899335233	0.00281101614434948	0.0532193732193732	0.438974358974359	0.000227920227920228	0.839278252611586	0.269439696106363	0.184007597340931	0.198214624881292	0.208812915479582	0.0907407407407407	0.157291666666667	1.71013257575758	0.0632478632478632	0.486458333333333	1.08813559322034	0.0666666666666667	4.43654618473896	0.248615492464073	0.0794619422572179	0.552169312169312	4.07185185185185	37.2176470588235	7.80322580645161	0.788129154795821	12.6070175438596	7.18631578947368	1.28914069877243	26.2833333333333	0.887676767676768	0.699017543859649	0.385524372230428	1.88949044585987	15.4090909090909	3.75947247057929	0.552863600301546	1.39239814648687	0.784489201041464	0.751177571045114	1.56452759065642	1.56077220855425	1.44560135666399	1.34645202643594
8	Hila_Males_YP_gluclunedited_Unknown_RigA_20231029T093611	38	Males	YP_gluclunedited	0.00353276353276353	0.00566001899335233	0.526381766381766	0.00254510921177588	0.0565622032288699	0.230617283950617	0.000379867046533713	0.775878442545109	0.121215574548908	0.188072174738841	0.258499525166192	0.0366951566951567	0.140909090909091	0.206944444444444	1.10238663484487	0.0697916666666667	0.511683848797251	1.32265795206972	0.0666666666666667	3.58333333333333	0.247940947940948	0.0829730182671359	1.026395173454	2.14666666666667	35.7873015873016	31.3927536231884	1.0115629984051	6.26666666666667	7.19756944444444	4.14780701754386	163.166666666667	1.07089947089947	1.77461059190031	0.388531187122736	2.43409090909091	57.9666666666667	3.86602228334284	0.56853269046164	1.95752322937212	0.759661226710354	0.880179658216165	1.56065875668937	1.56830881409743	1.29608779496158	1.52805744800391
9	Hila_Males_YP_gluclunedited_Unknown_RigA_20231029T093611	38	Males	YP_gluclunedited	0.00588793922127255	0.00790123456790123	0.343589743589744	0.000835707502374169	0.110769230769231	0.251282051282051	0.000303893637226971	0.533333333333333	0.0677682811016144	0.254434947768281	0.526571699905033	0.0092687559354226	0.172222222222222	0.154074074074074	0.587719298245614	0.0666666666666667	0.498461538461538	1.53125	0.0380952380952381	1.16129032258065	0.378768577494692	0.109283733072279	2.64038095238095	0.580952380952381	18.9459770114943	12.4878787878788	1.13841145833333	17.0033333333333	3.33419243986254	2.40606060606061	127.633333333333	1.05049751243781	5.04401709401709	0.353117858308848	1.82068965517241	35.4538461538462	3.86619238267807	0.568557705069839	1.74449994693325	1.1830346466705	1.370712490414	1.59342810366143	1.57243965781824	1.33612712426778	1.38226145827802
10	Hila_Males_YP_gluclunedited_Unknown_RigA_20231029T093611	38	Males	YP_gluclunedited	0.000417853751187085	0.0054320987654321	0.517264957264957	0.00144349477682811	0.0677682811016144	0.339753086419753	0.000341880341880342	0.759582146248813	0.235821462488129	0.204862298195632	0.284254510921178	0.147236467236467	0.0611111111111111	0.226984126984127	0.811985688729875	0.0633333333333333	0.526253687315634	1.34901960784314	0.05	4.01526104417671	0.594636015325671	0.092520157831532	0.937719298245614	4.4551724137931	77.46	16.4533333333333	0.774910394265233	21.0385964912281	3.13303571428571	2.03727272727273	127.2	1.31111111111111	1.53823246878002	0.392052866460693	1.93849056603774	21.3190476190476	3.71115282119658	0.545757769488288	1.71939619818943	0.844081404778323	0.905798010511326	1.5687467589061	1.56315464223095	1.23772461439064	1.49269979410693
1	Hila_Males_YP_gluclunedited_Unknown_RigA_20231029T095607	39	Males	YP_gluclunedited	0.00107403429502611	0.00333320988111551	0.648938928187845	0.000518499314840191	0.0627013814303174	0.262360653309137	0.000259249657420096	0.773860227398985	0.127032332135847	0.190955890522573	0.268841894744639	0.0153327654531314	0.0604166666666667	0.12	1.1611663353214	0.0666666666666667	0.558745874587459	1.45761316872428	0.0583333333333333	3.15158371040724	0.526881720430108	0.0801616915422886	0.855005889281508	0.8625	23.7533333333333	9.09722222222222	0.649269588313413	21.45	6.64066666666667	3.7600414078675	24.5222222222222	0.934393939393939	3.43240740740741	0.372717374397262	2.07683215130024	45.4555555555556	3.70835734446873	0.551427130701189	1.56146457448356	0.767405689167353	0.795278750246077	1.57735517195133	1.58604069563692	1.54342283027549	1.54269843313817
2	Hila_Males_YP_gluclunedited_Unknown_RigA_20231029T095607	39	Males	YP_gluclunedited	0.00203696159401504	0.00385170919595571	0.690863301359209	0.00137031961779193	0.0567756749750009	0.334728343394689	0.00018517832672864	0.830672938039332	0.229398911151439	0.176289767045665	0.212769897411207	0.097329728528573	0.114583333333333	0.247619047619048	1.10837789661319	0.0822222222222222	0.58735632183908	0.883479960899316	0.0416666666666667	4.24791666666667	0.797168597168597	0.0738671632526381	0.555072463768116	1.94666666666667	11.5577777777778	6.64615384615385	0.52	7.23809523809524	7.53682170542636	1.59382352941176	185.688888888889	0.90152380952381	2.70503875968992	0.378357397919578	2.08217054263566	18.2772727272727	3.71334751279582	0.552169161187122	1.65088528993542	0.602893459256953	0.638890362049519	1.58018376776776	1.57415922922143	1.27972731646615	1.42116647872159
3	Hila_Males_YP_gluclunedited_Unknown_RigA_20231029T095607	39	Males	YP_gluclunedited	0.00637013443946521	0.00659234843153957	0.371689937409726	0.000962927298988926	0.107884893152105	0.341728084145032	0.000518499314840191	0.630569238176364	0.168327098996333	0.213584682048813	0.422465834598719	0.0698863005073886	0.168627450980392	0.152136752136752	0.457012750455373	0.0866666666666667	0.592073170731707	1.68992673992674	0.0777777777777778	1.60774315391879	0.761306532663317	0.0946495978992286	1.66040756914119	2.41923076923077	17.5989898989899	14.780701754386	0.80141358869129	25.6592592592593	3.94560327198364	2.93333333333333	114.06	0.976325757575758	3.5016835016835	0.378571428571429	1.80979532163743	27.572	3.82482269867782	0.568745352795782	1.5087390943944	0.929205992600257	1.13701166563316	1.59518858217628	1.58754647438768	1.49696663985497	1.60813166935934
4	Hila_Males_YP_gluclunedited_Unknown_RigA_20231029T095607	39	Males	YP_gluclunedited	0.00125921262175475	0.00918484500574053	0.342135476463835	0.00403688752268434	0.0775156475686086	0.0935520906633088	0.000259249657420096	0.51616606792341	0.108514499462983	0.248990778119329	0.573015814229103	0.0349246324210214	0.0809523809523809	0.147619047619048	0.475205761316872	0.103809523809524	0.45599128540305	0.877083333333333	0.0388888888888889	1.06551987767584	0.530797101449275	0.0982033304119194	1.57235772357724	0.748412698412698	55.8564102564103	13.5406060606061	0.94672849046883	17.4196078431373	5.03157894736842	7.28912280701754	118.653333333333	1.03432950191571	4.09253187613843	0.327677919041356	1.02426095820591	17.8626016260163	3.84194997792674	0.57129215332649	1.6661208205238	1.14518994049876	1.08189679769818	1.60776929356432	1.60508327301225	1.51298204239921	1.63383438211115
5	Hila_Males_YP_gluclunedited_Unknown_RigA_20231029T095607	39	Males	YP_gluclunedited	0.00311099588904115	0.0128513758749676	0.408614495759416	0.000407392318803007	0.100885152401763	0.273582459908892	0.000222213992074368	0.681382171030703	0.312506944187252	0.184178363764305	0.356616421614014	0.086848635235732	0.0875	0.246099290780142	0.584684684684685	0.0733333333333333	0.585806451612903	1.06135057471264	0.0666666666666667	3.62879684418146	0.547211413748379	0.0880332802265888	1.23925353925354	1.62847222222222	28.9537634408602	14.3811594202899	0.871443736730361	1.1	4.66601731601732	2.48499278499279	41.35	1.70912698412698	1.23931124106563	0.423202267091746	2.27739018087855	17.4787234042553	3.70179906377541	0.550451924277127	1.66901090967647	0.764417751157777	1.02348492319618	1.57952569800974	1.56333756282093	1.33643531804865	1.33004891085342
6	Hila_Males_YP_gluclunedited_Unknown_RigA_20231029T095607	39	Males	YP_gluclunedited	0.00125921262175475	0.00385170919595571	0.433169141883634	7.40713306914559e-05	0.0676271249212992	0.472723232472871	0.000703677641568831	0.825191659568164	0.237991185511648	0.142883596903818	0.196696418651161	0.0311099588904115	0.141666666666667	0.128395061728395	0.736988027725268	0.0666666666666667	0.654480286738351	2.41742424242424	0.0422222222222222	7.427	0.98256880733945	0.0783191230207065	0.972710622710623	0.933333333333333	36.5809523809524	9.21794871794872	0.973169191919192	NaN	6.22789855072464	2.38304761904762	15.8047619047619	1.6037037037037	2.49447004608295	0.502843794434288	3.24383057090239	18.8068965517241	3.64987595477945	0.542731036468557	2.08832250733255	0.481265225816428	0.532148099368016	1.59575086437686	1.57918154268848	1.82969198699066	1.63560092807335
7	Hila_Males_YP_gluclunedited_Unknown_RigA_20231029T095607	39	Males	YP_gluclunedited	0.00329617421576979	0.00414799451872153	0.377948964853154	7.40713306914559e-05	0.117069738157846	0.159142253990593	0.000148142661382912	0.607347876004592	0.164697603792452	0.224065775341654	0.453464686493093	0.0690715158697826	0.0872549019607843	0.466666666666667	0.51854674796748	0.0666666666666667	0.591947565543071	0.79134438305709	0.0333333333333333	1.89803240740741	0.463229166666667	0.101954836535221	1.97165861513688	2.00537634408602	22.2989898989899	22.4380952380952	0.884732824427481	NaN	4.23822975517891	3.62944444444444	242.188888888889	1.26248548199768	2.23291536050157	0.38595515090204	2.12362459546926	22.56	3.51704652479538	0.522979501045994	1.75433746875573	1.00407416991059	1.1415182924007	1.60089644358612	1.59855923468247	1.29341030241191	1.53363970726018
8	Hila_Males_YP_gluclunedited_Unknown_RigA_20231029T095607	39	Males	YP_gluclunedited	0.00177771193659494	0.00637013443946521	0.411651420317766	0.000851820302951743	0.0518869671493648	0.292100292581756	0.00018517832672864	0.709195955705344	0.120106662716196	0.18214140217029	0.363727269360394	0.0557016406799748	0.08	0.168627450980392	0.643229166666667	0.0696969696969697	0.543023255813953	1.69612903225806	0.0333333333333333	2.23964912280702	0.706535947712418	0.0807155752502872	0.992020202020202	2.63859649122807	15.1105263157895	17.0515151515152	0.94904347826087	3.66	6.91686274509804	2.6534632034632	58.1416666666667	0.953403755868545	4.90197368421053	0.393448275862069	1.13728470111449	34.4685185185185	3.5924128749676	0.53418636337518	1.8392756865737	0.801335060270848	1.00034323637829	1.55367775245058	1.53771423150235	1.32618492427225	1.64021535933688
9	Hila_Males_YP_gluclunedited_Unknown_RigA_20231029T095607	39	Males	YP_gluclunedited	0.00403688752268434	0.0125921262175475	0.661271804747972	0.00207399725936076	0.082219177067516	0.192844709455205	0.000296285322765823	0.718084515388319	0.13229139661494	0.213584682048813	0.333728380430354	0.0522573238028221	0.117204301075269	0.251851851851852	1.3971048513302	0.0777777777777778	0.524822695035461	0.933154121863799	0.0444444444444444	2.28374558303887	0.598324958123953	0.0895775085430258	1.13775252525253	1.00070921985816	24.2088888888889	16.2151515151515	0.746980392156863	10.2579710144928	5.58166666666667	3.4181981981982	75.5666666666667	0.932269503546099	3.72912457912458	0.363061383061383	2.19670468948036	17.4717391304348	3.69331195868672	0.549189904581533	1.91857394090764	0.968816009506671	1.0300873964917	1.56924921406855	1.54358989005821	1.4022060295879	1.59627939511
10	Hila_Males_YP_gluclunedited_Unknown_RigA_20231029T095607	39	Males	YP_gluclunedited	0.00381467353060998	0.00551831413651346	0.335728306359024	0.00122217695640902	0.106181252546202	0.124625013888375	0.000148142661382912	0.393652086959742	0.198140809599644	0.302433243213214	0.676826784193178	0.0968112292137328	0.104040404040404	0.105673758865248	0.312478455704929	0.06875	0.432428355957768	0.640952380952381	0.0333333333333333	0.662242990654206	0.542046605876393	0.0912198391420912	1.50411522633745	2.29298245614035	24.5072916666667	15.8217391304348	0.651069703243616	10.24	3.41136363636364	3.80555555555556	223.633333333333	1.0543695380774	2.23272357723577	0.243602637166164	0.753217821782178	21.9828828828829	3.47107061242177	0.516142952383993	1.79067238309387	1.56574863102271	2.14374377978101	1.59973495290458	1.55156651382251	1.50116478617297	1.44924920386197
1	Hila_Males_YP_gluclunedited_Unknown_RigA_20231029T101119	40	Males	YP_gluclunedited	0.00249791840133222	0.0138142457043373	0.442018015290288	0.00132465369767618	0.0941639542805238	0.242222390432216	0.000454166982060404	0.636704261600182	0.230489743395655	0.225948073575051	0.412951328438423	0.0252062675043524	0.0956521739130435	0.213450292397661	0.63095623987034	0.0583333333333333	0.564172335600907	0.83989501312336	0.05	2.19908496732026	0.61890243902439	0.096555070354197	1.47845528455285	0.569230769230769	32.5166666666667	12.5863095238095	0.827597402597403	10.7771929824561	5.0796803652968	2.34018445322793	89.2190476190476	1.28635170603675	2.09796126401631	0.36373786407767	2.13659863945578	18.5087719298246	3.67828704371356	0.540924566902508	1.95440548309982	1.04896412286265	1.11608281472454	1.56672771043019	1.55220285896574	1.48402107811315	1.38075377948483
2	Hila_Males_YP_gluclunedited_Unknown_RigA_20231029T101119	40	Males	YP_gluclunedited	0.00454166982060404	0.00579062902127015	0.433653773370676	0.00105972295814094	0.0675194913329801	0.121073347967603	0.000454166982060404	0.827908561047612	0.0858754068579214	0.17428657936568	0.214253273786996	0.0102187570963591	0.111111111111111	0.175862068965517	0.610117145899894	0.0549019607843137	0.491460055096419	1.08809523809524	0.0571428571428571	3.77806563039724	0.253803131991051	0.0886258660508083	0.701486988847584	0.333333333333333	7.30761904761905	7.64047619047619	0.824586666666667	7.97291666666667	4.32472222222222	6.06082474226804	19.6611111111111	0.815277777777778	2.60650953984287	0.450317735413056	1.76853233830846	24.174358974359	3.80048167538416	0.558894365732425	1.61102720556742	0.639854783448495	0.585443542975277	1.5667874175921	1.55885319216179	1.37519637186694	1.3747392749314
3	Hila_Males_YP_gluclunedited_Unknown_RigA_20231029T101119	40	Males	YP_gluclunedited	0.00234652940731209	0.00439028082658391	0.44917114525774	0.00170312618272652	0.119029596548331	0.203164029975021	0.000151388994020135	0.58473998940277	0.162251154341079	0.224623419877375	0.463098932707592	0.0489743395655136	0.114814814814815	0.089922480620155	0.653884297520661	0.0483870967741935	0.602490421455939	0.75819209039548	0.0333333333333333	1.32051282051282	0.798324022346369	0.0990652645635119	1.70655509065551	1.65897435897436	42.8843137254902	17.5777777777778	0.832174392935982	14.9466666666667	3.71926782273603	2.67475177304965	161.444444444444	0.972922022279349	4.16516853932584	0.374832999331997	2.00924369747899	31.0746666666667	3.77524169869805	0.555182604443731	1.74206114881589	1.0721393989094	1.41740135494058	1.55993223785395	1.55419969509366	1.45246877423682	1.33940903802383
4	Hila_Males_YP_gluclunedited_Unknown_RigA_20231029T101119	40	Males	YP_gluclunedited	0.00234652940731209	0.0129437589887215	0.507607296949512	0.00181666792824162	0.112217091817425	0.176443872530467	0.000378472485050337	0.623192793883885	0.124971614563621	0.217318900915903	0.429301339792597	0.0244871697827568	0.206666666666667	0.180952380952381	0.863063063063063	0.0571428571428571	0.577972709551657	0.696860986547085	0.0555555555555556	1.8234772978959	0.388928150765607	0.0924191211974891	1.65833333333333	0.582882882882883	70.1481481481481	11.4698924731183	0.865377176015474	15.4395061728395	3.88196078431373	2.64504504504505	77.4	1.13144444444444	2.33522458628842	0.365442834138486	2.14904552129222	19.4046296296296	3.76499710867837	0.553676047083301	1.8065477279115	1.02509870365881	1.24443614699989	1.56257701602078	1.59739115390865	1.50724554849222	1.45602549244432
5	Hila_Males_YP_gluclunedited_Unknown_RigA_20231029T101119	40	Males	YP_gluclunedited	0.000984028461130876	0.010105215350844	0.475815608205283	0.00189236242525168	0.100938611762925	0.178411929452729	0.000227083491030202	0.593899023540989	0.0970024979184013	0.222958140943153	0.461963515252441	0.0107107713269245	0.0962962962962963	0.185416666666667	0.836460412508317	0.0617283950617284	0.532335329341317	0.643989071038251	0.05	1.51175337186898	0.281030701754386	0.098775989268947	1.48491484184915	0.524074074074074	65.5125	11.0078014184397	0.94	7.61410256410256	3.90140562248996	2.3840877914952	99.5222222222222	1.06908212560386	2.63498349834983	0.375473913772857	1.70683760683761	45.9901960784314	3.68370959889486	0.541722001490426	1.59917264752336	1.04897246773284	1.36816646302589	1.56236137741478	1.57011208800916	1.33980541580786	1.50324086113612
6	Hila_Males_YP_gluclunedited_Unknown_RigA_20231029T101119	40	Males	YP_gluclunedited	0.00287639088638256	0.0156309136325789	0.396222844599198	0.00340625236545303	0.154454621149042	0.0607826810990841	0.000113541745515101	0.405192642494891	0.125652865036712	0.30368632200439	0.655476496858678	0.0127923699947014	0.0904761904761905	0.172083333333333	0.345169798878998	0.0625	0.49647201946472	0.581884057971015	0.0333333333333333	0.626081871345029	0.384259259259259	0.11420438371762	1.66368876080692	0.321904761904762	24.0123456790123	7.86286919831224	0.558184818481848	9.13687943262411	2.72588522588523	5.38315018315018	48.2333333333333	0.952079671939074	2.57897793263647	0.295044852627082	0.910115606936416	19.3872549019608	3.6204277282946	0.532415844020816	1.89062583993523	1.59334667620048	2.21607238084895	1.55019261345542	1.52712916050178	1.36354416673392	1.41979247410427
7	Hila_Males_YP_gluclunedited_Unknown_RigA_20231029T101119	40	Males	YP_gluclunedited	0.00473090606312921	0.0121489667701158	0.192226175157066	0.00193020967375672	0.083112557717054	0.274998107637575	0.00121111195216108	0.768677617137234	0.135001135417455	0.172469911437439	0.799598819165847	0.0188100825070017	0.245098039215686	0.18135593220339	1.14391891891892	0.0739130434782609	0.595121951219512	1.74244604316547	0.0507936507936508	3.10550458715596	0.415734265734266	0.10093023255814	2.2427813163482	0.460185185185185	50.1854166666667	13.7862068965517	1.70702947845805	18.0121212121212	4.80355191256831	3.94178743961353	19.5833333333333	0.970967741935484	2.68187134502924	0.209618794326241	0.596059637912673	22.1628571428571	3.64019182026388	0.535322328142653	1.53005965279133	0.671942196714162	0.836622260003233	1.55373733934631	1.57951172577935	1.45169534513952	1.5944492152529
8	Hila_Males_YP_gluclunedited_Unknown_RigA_20231029T101119	40	Males	YP_gluclunedited	0.00124895920066611	0.0107864658239346	0.588070547271213	0.00177882067973658	0.0879948527742033	0.10661569903868	0.000151388994020135	0.69059874347135	0.0965483309363409	0.215767163727197	0.366739838013776	0.0077586859435319	0.1	0.169642857142857	1.04211938296445	0.0602564102564103	0.574074074074074	0.763414634146341	0.0333333333333333	1.76299516908213	0.395503875968992	0.0910121328224776	1.05901639344262	0.401960784313726	29.4966666666667	10.9145454545455	0.753158602150538	9.16133333333333	4.42487562189055	5.67431693989071	74.9777777777778	0.825096899224806	3.56386292834891	0.363232710429644	1.75054824561404	37.4333333333333	3.69414227390054	0.543256218407707	1.92522945177862	1.01976635298847	1.0053631696946	1.58364292358615	1.55702388299792	1.48831642259413	1.36007655000844
9	Hila_Males_YP_gluclunedited_Unknown_RigA_20231029T101119	40	Males	YP_gluclunedited	0.00162743168571645	0.00582847626977519	0.203428960714556	0.00132465369767618	0.0503368405116948	0.130118840360306	0.00071909772159564	0.893195064718795	0.0622965710392854	0.126939671485883	0.659261221709182	0.00862917265914768	0.179166666666667	0.146666666666667	0.563417190775681	0.0686274509803921	0.583333333333333	0.784931506849315	0.0452380952380952	7.35202492211838	0.508024691358025	0.0920922570016474	3.08847517730496	0.844444444444444	66.0904761904762	21.5274509803922	0.896950578338591	8.23958333333333	9.90888888888889	4.08827586206897	6.58717948717949	0.913522012578616	6.83644859813084	0.315498763396538	1.63778966131907	47.5166666666667	3.21692164873982	0.473076714493523	1.95036416393684	0.417642210273303	0.442643531027735	1.58176383179313	1.75278080253762	1.39386630629391	1.83268619055353
10	Hila_Males_YP_gluclunedited_Unknown_RigA_20231029T101119	40	Males	YP_gluclunedited	0.00177882067973658	0.00492014230565438	0.34796760275528	0.00143819544319128	0.109794867913103	0.197638331693286	0.000227083491030202	0.675573385814851	0.115396260691848	0.208614033759746	0.372265536295511	0.0228975853455454	0.130555555555556	0.103174603174603	0.50405701754386	0.0506666666666667	0.589634146341463	1.43856749311295	0.0333333333333333	2.06597222222222	0.534912280701754	0.0965493081100017	1.28575163398693	0.806666666666667	46.9212121212121	12.5056910569106	0.977814387699066	19.0722222222222	3.34253578732106	4.87861111111111	87.0466666666667	1.02764227642276	3.82063492063492	0.399334034349807	1.29803149606299	26.35	3.8035123913027	0.55934005925122	1.61881410525582	0.941012928536464	1.15633268486858	1.5702579698048	1.55828122463484	1.40815595098981	1.41813877700586
1	Hila_Males_YP_gluclunedited_Unknown_RigA_20231029T112829	41	Males	YP_gluclunedited	0.00088885596829747	0.0122217695640902	0.233435798674123	0.00162956927521203	0.180326654568349	0.0119625199066701	0.000370356653457279	0.385207955260916	0.0887004185030184	0.327469352986926	0.726232361764379	0.0082219177067516	0.08	0.118279569892473	0.217045454545455	0.0698412698412698	0.477352941176471	0.326262626262626	0.0476190476190476	0.446203346203346	0.318061088977424	0.114593053395542	0.681578032672923	0.264285714285714	79.4518518518519	8.99420289855072	0.7350913478111	37.0533333333333	2.14267453294002	23.4916666666667	77.3166666666667	0.746348797250859	3.29253333333333	0.268442888629586	0.290327070285317	30.0382716049383	3.61658140720714	0.537780187580388	1.6471353315586	1.78931501326498	2.04929137839577	1.61062962533483	1.58402531320941	1.60656068636368	1.6038043745488
2	Hila_Males_YP_gluclunedited_Unknown_RigA_20231029T112829	41	Males	YP_gluclunedited	0.00211103292470649	0.00577756379393356	0.442687307877486	0.00403688752268434	0.127550831450687	0.00811081071071442	0.000148142661382912	0.518832635828303	0.0785156105329432	0.28391541054035	0.585385726454576	0.00448131550683308	0.095	0.11063829787234	0.387581063553826	0.0726666666666667	0.476348547717842	0.228125	0.0333333333333333	0.616864817261119	0.341384863123994	0.104598171646882	0.828406708595388	0.268888888888889	34.2982456140351	18.4130434782609	0.515060045439792	17.2204081632653	3.27736111111111	17.6043010752688	220.777777777778	0.606128747795414	3.88527508090615	0.296669396669397	0.618740157480315	56.6547619047619	3.69859137050479	0.549974945137285	1.66365741364563	1.5294350586758	1.50833689020473	1.60995504139591	1.58759774394518	1.5756828908189	1.56198085155375
3	Hila_Males_YP_gluclunedited_Unknown_RigA_20231029T112829	41	Males	YP_gluclunedited	0.00351838820784415	0.0116291989185586	0.254546127921188	0.0041109588533758	0.139217066034591	0.00311099588904115	0.000259249657420096	0.447835265360542	0.0800711084774638	0.328321173289878	0.666382726565683	0.00874041702159179	0.117283950617284	0.153921568627451	0.242948038176034	0.0672727272727273	0.471052631578947	0.311111111111111	0.0388888888888889	0.514772243507876	0.305367231638418	0.113741339491917	0.634673721340388	0.357575757575758	27.95	10.7626865671642	0.744302901627742	15.8364197530864	2.83937106918239	20.8916666666667	71.7	0.667391304347826	3.33078014184397	0.265588499550764	0.338382768361582	38.3174603174603	3.8620206171253	0.574276627031835	1.66789924264011	1.77316475303307	1.85283819575063	1.60610978221247	1.58691899443293	1.50389837521017	1.53886942124167
4	Hila_Males_YP_gluclunedited_Unknown_RigA_20231029T112829	41	Males	YP_gluclunedited	0.00111106996037184	0.0142216954927595	0.290063330987741	0.00111106996037184	0.147068627087886	0.0234806118291915	0.000925891633643198	0.412651383282101	0.0862560645902004	0.308173771341802	0.669567793785415	0.00837006036813451	0.142857142857143	0.142222222222222	0.280114449213162	0.0666666666666667	0.466079812206573	0.440277777777778	0.0641025641025641	0.491269841269841	0.331766381766382	0.111436989420115	1.01796171171171	0.251111111111111	112.333333333333	9.64456928838951	0.715252416756176	47.1595238095238	2.6680800942285	15.4219858156028	24.1472222222222	0.729359823399559	3.44592274678112	0.283373526259378	0.53502538071066	27.1632183908046	3.50567679722973	0.521288839746125	1.70497697724104	1.63139481770945	1.96029408354084	1.56821134070492	1.56296632151183	1.50841710615201	1.52250995025179
5	Hila_Males_YP_gluclunedited_Unknown_RigA_20231029T112829	41	Males	YP_gluclunedited	0.00148142661382912	0.0180734046887152	0.253175808303396	0.00348135254249843	0.183326543461353	0.0269249287063442	0.000222213992074368	0.384096885300544	0.0871449205584978	0.324802785082034	0.683122847301952	0.00577756379393356	0.102564102564103	0.178754578754579	0.234189791024323	0.0783333333333333	0.507692307692308	0.494557823129252	0.04	0.510635155096012	0.293757802746567	0.118162220425761	1.00299075584557	0.216666666666667	73.3861111111111	9.02333333333333	0.720919067215364	22.4111111111111	2.25730452674897	15.4861111111111	168.383333333333	0.853007889546351	3.07117794486216	0.278892033966842	0.499128540305011	30.531884057971	3.64706172175105	0.542312564271886	1.65604179217521	1.79211803018578	2.08535822230373	1.55813550758635	1.57154129534831	1.52063239038205	1.56578118865355
6	Hila_Males_YP_gluclunedited_Unknown_RigA_20231029T112829	41	Males	YP_gluclunedited	0.000851820302951743	0.0155549794452057	0.312988407836747	0.00351838820784415	0.13584682048813	0.0185548683382097	0.000296285322765823	0.42228065627199	0.0886633828376727	0.276323099144476	0.657901559201511	0.0129624828710048	0.058974358974359	0.160919540229885	0.307532751091703	0.0855855855855856	0.456218905472637	0.538709677419355	0.0380952380952381	0.576732422862924	0.335294117647059	0.112483039348711	1.09654320987654	0.53030303030303	54.3805555555556	10.0174418604651	0.708342440801457	23.4212962962963	2.93121098626717	17.8922222222222	84.45	0.822543059777102	3.48073136427567	0.327873303167421	0.60395794681509	37.6539682539683	3.55663758812636	0.528866632308189	1.72973749592661	1.46192115269916	1.75607179621606	1.59674646506081	1.57360853845086	1.52644662891073	1.4938975976336
7	Hila_Males_YP_gluclunedited_Unknown_RigA_20231029T112829	41	Males	YP_gluclunedited	0.0018517832672864	0.00888855968297471	0.36020888115255	0.00137031961779193	0.133328395244621	0.013480982185845	7.40713306914559e-05	0.423725047220473	0.0760342209547794	0.325691641050331	0.710307025665716	0.00803673938002296	0.104166666666667	0.10958904109589	0.286395759717315	0.0616666666666667	0.48	0.63859649122807	0.0333333333333333	0.409191702432046	0.338778877887789	0.107178549664839	0.638661338661339	0.380701754385965	48.2822222222222	11.45	0.541114058355438	39.8543859649123	2.94939759036145	44.5666666666667	23.8333333333333	0.588793412101683	4.00215588723051	0.255267008046818	0.293966666666667	44.9722222222222	3.54704472334359	0.52744018781781	1.6983399647057	1.78129840678749	1.88840642992304	1.55052325924994	1.54725318588541	1.50790591521154	1.52420954380837
8	Hila_Males_YP_gluclunedited_Unknown_RigA_20231029T112829	41	Males	YP_gluclunedited	0.00133328395244621	0.0117773415799415	0.23910225547202	0.00444427984148735	0.113069886300507	0.0139994815006852	0.000481463649494463	0.506388652272138	0.0614051331432169	0.260731084033925	0.598348209325581	0.0075552757305285	0.06	0.149295774647887	0.296827586206897	0.0701754385964912	0.454315476190476	0.35	0.0433333333333333	0.610129406514949	0.332931726907631	0.101851851851852	0.951472320376914	0.323809523809524	30.9929824561403	11.3995238095238	0.971408839779005	15.9613095238095	3.60014947683109	24.5047619047619	77.6222222222222	0.62573726541555	5.01656565656566	0.322101606600087	0.673097345132743	39.7066666666667	3.97438001011075	0.590984298900003	1.7019380774406	1.41018787952538	1.5789953779197	1.58945759295832	1.60177893838464	1.54933751416637	1.63472894939024
9	Hila_Males_YP_gluclunedited_Unknown_RigA_20231029T112829	41	Males	YP_gluclunedited	0.00107403429502611	0.00962927298988926	0.326728639680012	0.00311099588904115	0.137883782082145	0.00551831413651346	0.000333320988111551	0.412355097959335	0.0669234472797304	0.32102514721677	0.664308729306322	0.00699974075034258	0.107407407407407	0.133333333333333	0.330783652043495	0.0756756756756757	0.477307692307692	0.198666666666667	0.0428571428571429	0.576293995859213	0.330952380952381	0.112864583333333	1.2054435483871	0.331578947368421	76.9166666666667	12.23125	0.708483483483483	24.0537037037037	2.95984555984556	29.8791666666667	44.7111111111111	0.85443234836703	4.46187845303867	0.271864009378664	0.643636363636364	45.0962962962963	3.67346719191882	0.546239017765143	1.66301490587558	1.78153253763707	1.89831616161574	1.58926569933851	1.57517906939455	1.53732925276399	1.54997186335988
1	Hila_Males_YP_gluclunedited_Unknown_RigA_20231029T113106	42	Males	YP_gluclunedited	0.000868580060422961	0.00555135951661631	0.276472809667674	0.0047583081570997	0.109327794561934	0.121978851963746	0.000302114803625378	0.516880664652568	0.0731117824773414	0.297469788519637	0.639274924471299	0.0123111782477341	0.0696969696969697	0.132432432432432	0.324512411347518	0.0583333333333333	0.450934579439252	1.25193798449612	0.0380952380952381	0.54378228049265	0.448148148148148	0.113175287356322	1.48883025505717	0.417948717948718	55.2866666666667	17.8166666666667	0.877363515312916	9.78967136150235	3.020813771518	7.36235294117647	112.122222222222	0.537509944311854	5.61748251748252	0.300014374011787	0.814991181657848	28.308	3.58825736570997	0.527684908332169	1.82142888732986	1.68319846315254	1.41465999453673	1.58063778738301	1.58378319831646	1.41123040564597	1.61694774627005
2	Hila_Males_YP_gluclunedited_Unknown_RigA_20231029T113106	42	Males	YP_gluclunedited	0.00253021148036254	0.00555135951661631	0.28987915407855	0.00234138972809668	0.132552870090634	0.0311178247734139	0.00033987915407855	0.524320241691843	0.0859894259818731	0.300490936555891	0.591163141993958	0.0106495468277946	0.106349206349206	0.0942307692307692	0.295117262591311	0.059047619047619	0.485477178423237	0.624242424242424	0.0375	0.771333333333333	0.417032967032967	0.118513553768245	1.89057971014493	0.552941176470588	25.1216666666667	12.5320261437908	0.755927636643572	12.0549019607843	2.95777777777778	14.2147286821705	81.9904761904762	0.734223706176962	4.47476979742173	0.308955446282223	1.34266666666667	49.2666666666667	3.50323428972809	0.515181514767272	1.65817866928916	1.54015936031224	1.58380693462654	1.57535938245449	1.56408812498896	1.69097392906511	1.64418535397006
3	Hila_Males_YP_gluclunedited_Unknown_RigA_20231029T113106	42	Males	YP_gluclunedited	0.00260574018126888	0.0117447129909366	0.446148036253776	0.00279456193353474	0.0907477341389728	0.0922583081570997	0.000188821752265861	0.554796072507553	0.0831948640483384	0.273980362537764	0.632930513595166	0.0216389728096677	0.10952380952381	0.18187134502924	0.391840796019901	0.0632478632478632	0.479640718562874	0.885144927536232	0.0333333333333333	0.532282608695652	0.439720558882236	0.0932279619635055	0.659582841401023	0.795833333333333	29.6966666666667	13.7375	0.517363877822045	22.4929824561403	4.77650602409639	7.18608058608059	143.116666666667	0.460681900616612	4.80060240963855	0.280061704589279	0.415839243498818	34.4086956521739	3.75123206317976	0.551651775680268	1.69824613705178	1.37422523323853	1.46318280534332	1.53711937622894	1.54423282370247	1.38840142610212	1.46526734702646
4	Hila_Males_YP_gluclunedited_Unknown_RigA_20231029T113106	42	Males	YP_gluclunedited	0.00487160120845921	0.00445619335347432	0.280626888217523	0.000755287009063444	0.0726963746223565	0.0582703927492447	0.000717522658610272	0.691842900302115	0.0776057401812689	0.191729607250755	0.422658610271903	0.0109138972809668	0.122857142857143	0.0936507936507936	0.460408921933086	0.0444444444444444	0.475308641975309	0.451169590643275	0.0487179487179487	1.34805003679176	0.465986394557823	0.0876402554807526	1.70350076103501	0.642222222222222	11.9970588235294	12.8910569105691	1.19497206703911	33.5380952380952	5.57860696517413	6.49911504424779	44.425	0.627949852507375	5.08196347031963	0.402055267702936	1.60978593272171	45.4190476190476	3.36424473546072	0.494741874371467	1.88736740434303	0.853817451297549	0.993651117895125	1.55940229338498	1.55526045758915	1.40319398203614	1.52106297189864
5	Hila_Males_YP_gluclunedited_Unknown_RigA_20231029T113106	42	Males	YP_gluclunedited	0.00128398791540786	0.00966767371601208	0.397129909365559	0.00290785498489426	0.105966767371601	0.0481495468277946	7.55287009063444e-05	0.486329305135952	0.0816842900302115	0.311102719033233	0.615407854984894	0.0129154078549849	0.141666666666667	0.137634408602151	0.408071400853706	0.0626016260162602	0.439123630672926	0.598591549295775	0.0666666666666667	0.64746103569633	0.356930693069307	0.114178794178794	1.69221183800623	0.7125	76.9047619047619	12.7726775956284	0.649184149184149	20.0183333333333	3.39748427672956	10.922380952381	NaN	0.714904330312185	4.04825870646766	0.286120354963949	1.09375	46.4511111111111	3.65001712990936	0.536767226624498	1.64069017765106	1.61157634850552	1.46251366808694	1.5642258158207	1.5767466546828	1.579923452999	1.5098078318567
6	Hila_Males_YP_gluclunedited_Unknown_RigA_20231029T113106	42	Males	YP_gluclunedited	0.00200151057401813	0.00675981873111783	0.296638972809668	0.00283232628398792	0.140407854984894	0.0288141993957704	0.000717522658610272	0.633723564954683	0.0572129909365559	0.255135951661631	0.444146525679758	0.00721299093655589	0.0883333333333333	0.121768707482993	0.378919440424506	0.0520833333333333	0.563333333333333	0.343693693693694	0.0575757575757576	1.21075036075036	0.391472868217054	0.109800097513408	2.00017006802721	0.318333333333333	23.8754385964912	9.84166666666667	0.922705314009662	10.1900709219858	2.64033485540335	9.53926940639269	42.9333333333333	0.728127259580622	3.63333333333333	0.35390243902439	2.27384615384615	17.6543859649123	3.72285322579306	0.547478417228313	1.92951910100947	1.22441940972673	1.23683120549916	1.59532636783346	1.57865962145657	1.5021458879355	1.65291668866894
7	Hila_Males_YP_gluclunedited_Unknown_RigA_20231029T113106	42	Males	YP_gluclunedited	0.000641993957703928	0.00521148036253776	0.364690332326284	0.00226586102719033	0.0577794561933535	0.0223187311178248	3.77643504531722e-05	0.504040785498489	0.0742069486404834	0.331268882175227	0.72273413897281	0.0147280966767372	0.062962962962963	0.124324324324324	0.27141652613828	0.0714285714285714	0.418032786885246	0.209574468085106	0.0333333333333333	0.331520119225037	0.414556962025316	0.105521472392638	0.699488304093567	0.590909090909091	53.775	23.2518518518518	0.504894514767933	31.1197530864198	6.86473829201102	8.5831541218638	NaN	0.359632115336813	5.19915074309979	0.246052948255114	0.30084156604464	38.1301587301587	3.95902942367825	0.582210211140936	1.76034972508657	1.65538869980392	1.3162779154819	1.59214358885074	1.54925235027805	1.51417129329799	1.58630151832561
8	Hila_Males_YP_gluclunedited_Unknown_RigA_20231029T113106	42	Males	YP_gluclunedited	0.00128398791540786	0.00536253776435045	0.357552870090634	0.00105740181268882	0.0870845921450151	0.121601208459215	0.000453172205438066	0.633194864048338	0.0638972809667674	0.260007552870091	0.507364048338369	0.01797583081571	0.103030303030303	0.118333333333333	0.372169811320755	0.0549019607843137	0.533796296296296	1.51173708920188	0.0444444444444444	0.801865136298422	0.397183098591549	0.103940217391304	1.34081836327345	0.835087719298246	31.47	19.5837606837607	0.690909090909091	26.0125	5.47622377622378	7.78095238095238	58.9791666666667	0.497174329501916	5.65248226950355	0.327880984745507	1.21091091091091	43.8925925925926	3.83564939984894	0.564066089934204	1.76011247529024	1.2023392057991	1.06463514305355	1.58377170825732	1.57452759414333	1.52294309910665	1.46253103952487
9	Hila_Males_YP_gluclunedited_Unknown_RigA_20231029T113106	42	Males	YP_gluclunedited	0.000453172205438066	0.00827039274924471	0.395996978851964	0.00177492447129909	0.101963746223565	0.0335725075528701	0.000604229607250755	0.45857250755287	0.0657477341389728	0.337839879154079	0.670845921450151	0.0132175226586103	0.04	0.125862068965517	0.329748427672956	0.0580246913580247	0.414746543778802	0.581045751633987	0.0761904761904762	0.477319182389937	0.400229885057471	0.11625730994152	0.969121658483361	0.53030303030303	31.4925925925926	13.553216374269	0.532987094743469	32.7038461538462	3.69336419753086	15.894	93.5333333333333	0.594332939787485	5.74699074074074	0.26120644825793	0.509508196721311	34.7492063492063	3.68874488587613	0.542462484872284	1.8187722824438	1.74875222032847	1.51295853303825	1.57696570639852	1.56691897176131	1.51018897818611	1.53564652459777
10	Hila_Males_YP_gluclunedited_Unknown_RigA_20231029T113106	42	Males	YP_gluclunedited	0.0016238670694864	0.00728851963746224	0.441200906344411	0.00294561933534743	0.08202416918429	0.104305135951662	0.000113293051359517	0.576132930513595	0.0479984894259819	0.284743202416918	0.525755287009063	0.00864803625377644	0.0796296296296296	0.110919540229885	0.517863475177305	0.0702702702702703	0.428402366863905	1.91805555555556	0.0333333333333333	0.814957264957265	0.381681681681682	0.111902641733452	1.23094606542882	0.545238095238095	22.4980392156863	13.7760233918129	0.678428761651132	19.5203703703704	4.2952380952381	13.3056737588652	168.133333333333	0.62760834670947	6.95575757575758	0.313986636971047	1.07473404255319	54.6589743589744	3.84061991057402	0.564797047396005	1.69822946570055	1.53857715970045	1.22431165717671	1.5640408684831	1.57448495721602	1.5914444276444	1.65245703801688
1	Hila_Males_YP_gluclunedited_Unknown_RigA_20231029T114323	43	Males	YP_gluclunedited	0.00299933348144857	0.0117751610753166	0.330852403169666	0.00148115233651781	0.13452566096423	0.0198474413093387	0.00070354735984596	0.489557876027549	0.109309042435014	0.281974376064578	0.615566911056802	0.017588683996149	0.1125	0.143243243243243	0.321634269258459	0.0579710144927536	0.500413223140496	0.223333333333333	0.0527777777777778	0.726029654036244	0.350177935943061	0.108661529680365	1.36486042692939	0.452380952380952	32.995652173913	11.134703196347	0.677693693693694	29.280303030303	3.24343015214385	10.2371308016878	68.0393939393939	0.784213421342134	2.86738095238095	0.310049964311206	0.887572016460905	24.106862745098	3.7728661514108	0.561019492766858	1.68573452487208	1.4059103859542	1.49702376944008	1.580978973187	1.5836920915452	1.44392405023504	1.5659386130448
2	Hila_Males_YP_gluclunedited_Unknown_RigA_20231029T114323	43	Males	YP_gluclunedited	0.00111086425238836	0.00692438717322077	0.219062430570984	0.00322150633192624	0.152780863511812	0.0499148337406502	0.000592460934607124	0.411982522402429	0.116381544841887	0.268273716951788	0.66407465007776	0.0147744945567652	0.0833333333333333	0.117610062893082	0.274651810584958	0.090625	0.50750307503075	0.632863849765258	0.0484848484848485	0.610982976386601	0.388024691358025	0.104229607250755	1.38060046189376	0.458620689655172	59.2393939393939	14.2153846153846	1.01343561134356	28.4408602150538	2.79481481481481	11.1852380952381	64.67	0.906600660066007	2.94907063197026	0.317487046632124	0.695524691358025	27.8345238095238	3.43824216185291	0.51126141141558	1.71867701877334	1.43472876211529	1.95566007140742	1.63414614050582	1.59721303967875	1.59332644267206	1.60460137260484
3	Hila_Males_YP_gluclunedited_Unknown_RigA_20231029T114323	43	Males	YP_gluclunedited	0.0046656298600311	0.0172183959120196	0.267014737465748	0.00418425535066282	0.143708805450641	0.035843886543731	0.000148115233651781	0.449529734133156	0.123676220099237	0.345219580833889	0.651966229726727	0.0203658446271199	0.13125	0.151960784313725	0.272215930539826	0.0684848484848485	0.550496453900709	0.52896174863388	0.0333333333333333	0.597735105859183	0.382588774341352	0.121630789302022	1.01364421416235	0.416666666666667	20.5258064516129	7.60924092409241	0.771693121693122	16.2820987654321	3.27834757834758	6.02611111111111	266.233333333333	0.762031558185404	2.73609195402299	0.263103628295484	0.575317185697809	19.1798449612403	3.88189823087462	0.577232398144705	1.72432779800169	1.84828079074363	1.66007014914671	1.58655302187551	1.57107023815257	1.5417354804637	1.53459621298783
4	Hila_Males_YP_gluclunedited_Unknown_RigA_20231029T114323	43	Males	YP_gluclunedited	0.00292527586462268	0.011478930608013	0.243205213656225	0.0027771606309709	0.183625860919796	0.0342146189735614	0.000407316892542398	0.385321780345108	0.127638302599422	0.315152188402577	0.665259571946975	0.0138858031548545	0.101282051282051	0.117424242424242	0.271966873706004	0.0806451612903226	0.508615384615385	0.77	0.0458333333333333	0.521604010025063	0.360188087774295	0.120110076206605	1.35797430083144	0.271739130434783	31.9173333333333	9.65172413793104	0.877902155887231	29.1822222222222	2.29135802469136	14.4905982905983	97.2142857142857	0.865562248995984	2.47285115303983	0.29425384723987	0.71719696969697	17.9688888888889	3.88051948407761	0.577027380580427	1.67858418506459	1.71370176920457	2.28042748165438	1.56654220352216	1.56199987167781	1.39175688579959	1.45156553950416
5	Hila_Males_YP_gluclunedited_Unknown_RigA_20231029T114323	43	Males	YP_gluclunedited	0.00229578612160261	0.0171813671036066	0.304487891579649	0.00407316892542398	0.161186403021551	0.0139228319632674	0.000370288084129453	0.37051025697993	0.0952751240465082	0.320039991113086	0.701955121084204	0.00714656002369844	0.0794871794871795	0.175757575757576	0.251007326007326	0.0814814814814815	0.521942446043166	0.391666666666667	0.0476190476190476	0.411769547325103	0.361884669479606	0.114416203335981	0.941728763040238	0.292424242424242	30.908	10.0846743295019	0.605805071799572	20.2143939393939	2.75908543922984	24.4301075268817	116.633333333333	0.732674083230325	3.45550847457627	0.276294530525758	0.433432835820896	35.8825396825397	3.63031368047841	0.539822155854906	1.75409072301094	1.68523329176992	1.84704683240201	1.59614636587291	1.54028351749644	1.47054259808552	1.50585080397632
6	Hila_Males_YP_gluclunedited_Unknown_RigA_20231029T114323	43	Males	YP_gluclunedited	0.00381396726653336	0.0181441161223432	0.231763311856624	0.00344367918240391	0.150188846922906	0.0117381322669037	0.000296230467303562	0.390913130415463	0.0903873213359994	0.320039991113086	0.674368658816559	0.0169591942531289	0.156060606060606	0.134986225895317	0.253195792880259	0.0837837837837838	0.504477611940298	0.422666666666667	0.0533333333333333	0.519026548672566	0.387460317460317	0.120543933054393	0.868478779208393	0.412612612612613	40.8619047619048	7.04611111111111	0.864034021871203	22.5537037037037	2.83258426966292	27.5111111111111	210.875	0.840029542097489	3.86682615629984	0.289298172178038	0.453247373447947	23.5509259259259	3.79430912193586	0.56420803006572	1.67816394640704	1.76257678776696	1.79595334039887	1.58545015508925	1.56335127171232	1.4768779177471	1.52488304423026
7	Hila_Males_YP_gluclunedited_Unknown_RigA_20231029T114323	43	Males	YP_gluclunedited	0.00214767088795083	0.0098126342294305	0.275309190550248	0.00162926757016959	0.110530993112642	0.0854254610086647	0.000333259275716507	0.565578019699326	0.166296378582537	0.255128489965193	0.606272680145153	0.0208842479449011	0.148717948717949	0.173202614379085	0.319784946236559	0.0814814814814815	0.490147783251232	0.915476190476191	0.0375	0.855686274509804	0.616049382716049	0.104346509162502	1.51601851851852	0.427272727272727	66.8083333333333	17.128	0.874504737295435	52.2882352941176	3.94818481848185	8.42610441767068	87.7571428571429	0.69040404040404	3.07424242424242	0.337621212121212	1.01151346332405	19.8736434108527	3.44390755991261	0.512103847541914	1.59392343120277	1.25542338656773	1.36991472722536	1.59453726745775	1.58004610639731	1.46404715133725	1.52842048415416
8	Hila_Males_YP_gluclunedited_Unknown_RigA_20231029T114323	43	Males	YP_gluclunedited	0.00207361327112494	0.00925720210323632	0.213545138117455	0.00303636228986151	0.127638302599422	0.103014145004814	0.000444345700955343	0.514145004813745	0.17336888098941	0.263756202325409	0.583277790120714	0.0179589720802785	0.0982456140350877	0.136612021857923	0.311057173678533	0.0854166666666667	0.568811881188119	1.11726907630522	0.04	0.819174041297935	0.549530516431925	0.107924242424242	1.65636172450053	0.343971631205674	29.2111111111111	14.6366666666667	1.16645056726094	24.9064516129032	3.88009950248756	7.06788617886179	85.8925925925926	0.806028368794326	2.62096584216726	0.334227679248143	1.22025316455696	18.1739130434783	3.37790550544323	0.502289441826477	1.74552285042106	1.31243444886906	1.54577367418921	1.55035524099193	1.55581676508669	1.4015002424091	1.48351531845626
9	Hila_Males_YP_gluclunedited_Unknown_RigA_20231029T114323	43	Males	YP_gluclunedited	0.00148115233651781	0.0133303710286603	0.376434866326002	0.0039250536917722	0.134340516922165	0.0141079760053321	0.000407316892542398	0.457009553432571	0.100755387691624	0.27293934681182	0.614567133229653	0.0153299266829593	0.0784313725490196	0.134831460674157	0.402933016250495	0.072108843537415	0.50812324929972	0.201587301587302	0.0366666666666667	0.687959866220736	0.333455882352941	0.105631986242476	1.55402621722846	0.293617021276596	38.2458333333333	9.08712121212121	0.697301587301587	18.5840277777778	3.25175808720113	11.9537634408602	78.8814814814815	0.846119486320491	2.95793357933579	0.314494623655914	1.0106103286385	16.7115942028985	3.73240086699253	0.555002366150659	1.7678729137741	1.41100804509481	1.82162440840205	1.57766675530897	1.55213215245903	1.46585176798029	1.4903753121311
10	Hila_Males_YP_gluclunedited_Unknown_RigA_20231029T114323	43	Males	YP_gluclunedited	0.000370288084129453	0.0124416796267496	0.239761534473821	0.00462860105161816	0.145782418721766	0.0221802562393542	0.000555432126194179	0.478967636821447	0.094016144560468	0.280678367770125	0.58749907427979	0.0094053173368881	0.0476190476190476	0.134939759036145	0.266790276060981	0.0661375661375661	0.472062350119904	0.376729559748428	0.05	0.664355418592707	0.329312581063554	0.110479521935578	1.07275185936444	0.282222222222222	125.166666666667	10.6747967479675	0.864191419141914	14.005376344086	2.78182912154031	11.1935897435897	93.4925925925926	0.753600823045268	3.17552083333333	0.316535433070866	0.787940379403794	29.7114942528736	3.94896806357846	0.587205580869304	1.58235545276675	1.47185606580951	1.6811466425323	1.57259592475149	1.5753254046541	1.49632773316641	1.56771330041481
1	Hila_Males_YP_gluclunedited_Unknown_RigA_20231029T120752	44	Males	YP_gluclunedited	0.00425910151475871	0.0185548683382097	0.241546609384838	0.0025184252435095	0.166660494055776	0.0112588422651013	0.000555534980185919	0.362616199400022	0.10481093292841	0.359394096514944	0.706862708788563	0.01551794377986	0.132183908045977	0.194186046511628	0.249311926605505	0.0708333333333333	0.488599348534202	0.307070707070707	0.0357142857142857	0.448305860805861	0.32983682983683	0.122432500630835	0.977265745007681	0.423232323232323	24.2595238095238	10.16	0.815805587447379	26.9193548387097	2.46764705882353	18.3541666666667	65.5615384615385	0.820861989912884	2.80748538011696	0.251407295216458	0.439179487179487	21.9895833333333	3.69102827058257	0.542798276741903	1.64783326065254	1.94686496167423	2.16924543270791	1.54827573522674	1.53082081944298	1.46860320828923	1.53460893897554
2	Hila_Males_YP_gluclunedited_Unknown_RigA_20231029T120752	44	Males	YP_gluclunedited	0.00111106996037184	0.00462945816821599	0.419428910040369	0.00125921262175475	0.0861819932595089	0.0257027517499352	0.000111106996037184	0.602014740194808	0.0606644198363024	0.244509462612496	0.520277026776786	0.00640717010481093	0.0666666666666667	0.119047619047619	0.431922196796339	0.062962962962963	0.450968992248062	0.275396825396825	0.0333333333333333	0.97277079593058	0.392805755395683	0.1008554842652	1.03370125091979	0.303508771929825	53.0809523809524	22.3166666666667	0.63127147766323	46.8509803921569	4.7598440545809	6.90321285140562	287.633333333333	0.677038369304556	5.79685990338164	0.344750114626318	0.978244837758112	42.3574074074074	3.45812892722491	0.508548373202448	1.63415146931008	1.19573027199564	1.29429217827259	1.56644467158195	1.54628576107692	1.50050187262185	1.53848836859718
3	Hila_Males_YP_gluclunedited_Unknown_RigA_20231029T120752	44	Males	YP_gluclunedited	0.000851820302951743	0.00892559534832043	0.410466279026703	0.00122217695640902	0.0917003073960224	0.0222584348727825	0.00088885596829747	0.56142365097589	0.0962186585682012	0.27550831450687	0.550127773045443	0.0134439465204992	0.0851851851851852	0.136158192090395	0.391348870056497	0.0733333333333333	0.477071290944123	0.26359649122807	0.0615384615384615	0.83658940397351	0.37008547008547	0.110600654177817	1.32743521000894	0.417241379310345	61.6375	12.382183908046	0.595263343937787	43.1761904761905	4.70581395348837	10.1982222222222	59.9722222222222	0.687285793255943	3.46108726752504	0.323977391045664	1.11639784946237	25.9357142857143	3.42830027084181	0.504161806073901	1.64490391634198	1.30391664047112	1.28940213197901	1.56353224485376	1.55038437130905	1.45912897609681	1.48313810104143
4	Hila_Males_YP_gluclunedited_Unknown_RigA_20231029T120752	44	Males	YP_gluclunedited	0.00196289026332358	0.0110366282730269	0.442872486204215	0.000999962964334654	0.0807007147883412	0.0318136365319803	0.000370356653457279	0.64056886781971	0.0719973334320951	0.270101107366394	0.501536980111848	0.00888855968297471	0.135897435897436	0.148258706467662	0.562200282087447	0.0692307692307692	0.453958333333333	0.321722846441948	0.037037037037037	1.01681363903586	0.376744186046512	0.107804878048781	1.21344086021505	0.32	47.9	9.60959595959596	0.716949152542373	45.7583333333333	3.91928721174004	8.22727272727273	54.1833333333333	0.604829210836278	3.99083820662768	0.324016563146998	1.17394429469901	25.8555555555556	3.41000213918003	0.501470904350721	1.61432151278443	1.25634921051239	1.23375497101846	1.58205288272755	1.55713475062907	1.5734454417002	1.57307781198116
5	Hila_Males_YP_gluclunedited_Unknown_RigA_20231029T120752	44	Males	YP_gluclunedited	0.00203696159401504	0.0109995926076812	0.339431872893597	0.00144439094848339	0.121958445983482	0.0285174623162105	0.000222213992074368	0.414058738565238	0.0934039480019258	0.315580904410948	0.687715269804822	0.0110366282730269	0.107843137254902	0.162295081967213	0.291229742612011	0.068421052631579	0.46709219858156	0.261904761904762	0.05	0.493598233995585	0.350277777777778	0.11564875135722	0.862070566388115	0.354761904761905	36.7895833333333	13.8472222222222	0.59837786259542	43.1259259259259	3.39387464387464	7.12268041237113	106.555555555556	0.728116710875332	3.41338912133891	0.284019008825526	0.425011622501162	25.1012345679012	3.50309670549239	0.515161281791371	1.67403794875219	1.61011224734286	1.91851085777042	1.57533790581551	1.58125312323997	1.53848294878012	1.61762236804062
6	Hila_Males_YP_gluclunedited_Unknown_RigA_20231029T120752	44	Males	YP_gluclunedited	0.00162956927521203	0.00796266804933151	0.373800970334432	0.00177771193659494	0.137291211436613	0.0304433169141884	0.000518499314840191	0.466241991037369	0.0844413169882597	0.280693307655272	0.605940520721455	0.00722195474241695	0.122222222222222	0.170634920634921	0.337107548430194	0.08	0.488405797101449	0.360526315789474	0.0518518518518519	0.63008008008008	0.374384236453202	0.115042501517911	1.29540775930325	0.295454545454545	73.7939393939394	20.7113821138211	0.596121698428619	40.8578947368421	3.10396825396825	8.66488888888889	67.7291666666667	0.755137844611529	4.07491749174917	0.328215641609719	0.877619047619048	28.068253968254	3.62958298185253	0.533762204842265	1.73852870306801	1.48010449365747	1.72178344013199	1.57315394987643	1.56522781133825	1.53149528663915	1.57081535258108
7	Hila_Males_YP_gluclunedited_Unknown_RigA_20231029T120752	44	Males	YP_gluclunedited	0.000703677641568831	0.0104440576274953	0.19869634457983	0.0041109588533758	0.102885078330432	0.0119995555720159	0.000518499314840191	0.441020702936928	0.0907744157623792	0.305692381763638	0.659049664827229	0.0201103662827303	0.0791666666666667	0.156666666666667	0.224664991624791	0.0822222222222222	0.392372881355932	0.291891891891892	0.0583333333333333	0.498034295273944	0.353679653679654	0.122717811477847	0.998597081930415	0.476315789473684	114.238095238095	15.0581920903955	0.929308176100629	18.8515151515152	3.45858156028369	22.1111111111111	101.947619047619	0.663902847571189	3.58072463768116	0.311691209281571	0.549971894322653	22.563963963964	3.89778073312099	0.573203050737386	1.64054954327435	1.59881736128809	1.44729501354255	1.57299332073837	1.60073133598706	1.53131235352497	1.59094547684227
8	Hila_Males_YP_gluclunedited_Unknown_RigA_20231029T120752	44	Males	YP_gluclunedited	0.00088885596829747	0.00614792044739084	0.330950705529425	0.000296285322765823	0.0815895707566386	0.00962927298988926	0.000222213992074368	0.525610162586571	0.064256879374838	0.286804192437317	0.621976963816155	0.00588867078997074	0.114285714285714	0.089247311827957	0.353760886777514	0.0666666666666667	0.434516765285996	0.288888888888889	0.05	0.822724637681159	0.307624113475177	0.103170796695977	1.08699029126214	0.252380952380952	13.8555555555556	14.1781420765027	0.743162901307967	296.611111111111	4.92123015873016	27.5080459770115	110.188888888889	0.77404181184669	4.50730837789661	0.289777422364388	0.695201037613489	42.3533333333333	3.56918905231287	0.524880744588747	1.65309499570179	1.38388463602347	1.48329101963539	1.59152570811652	1.55943440971998	1.55713670623569	1.55613861766281
9	Hila_Males_YP_gluclunedited_Unknown_RigA_20231029T120752	44	Males	YP_gluclunedited	0.00122217695640902	0.00807377504536869	0.382800637013444	0.00255546090885523	0.125847190844784	0.0218880782193252	0.000259249657420096	0.479945187215288	0.0852931372912114	0.362208807081219	0.659531128476723	0.0128143402096219	0.0916666666666667	0.0968888888888889	0.291730172170477	0.071875	0.469986168741355	0.402040816326531	0.0583333333333333	0.47889874353289	0.336695906432748	0.128397006695549	0.734653465346535	0.33921568627451	67.1333333333333	10.2013513513514	0.501073446327684	22.8666666666667	3.20611111111111	13.64375	184.088888888889	0.549167591564928	3.6064610866373	0.259351195166798	0.413011152416357	23.1888888888889	3.63956329435947	0.535229897862469	1.67259084647539	1.95166187434274	1.66185524038851	1.60258358803638	1.57655400552131	1.52095333537566	1.52657812014665
1	Hila_Males_YP_gluclunedited_Unknown_RigA_20231102T120635	45	Males	YP_gluclunedited	0.000814633785084796	0.00944234614530104	0.399244612308376	0.0103310375472117	0.0909057246537806	0.0556913278530697	0.000333259275716507	0.556431904021329	0.101384877434644	0.268681033844331	0.56487447233948	0.0107753832481671	0.0488888888888889	0.130769230769231	0.483064516129032	0.0794871794871795	0.444746376811594	0.368627450980392	0.0428571428571429	0.763567073170732	0.438782051282051	0.10929356830848	0.964895635673624	0.404166666666667	24.2142857142857	12.9828125	0.747868999551368	7.55689655172414	4.49089253187614	5.2962962962963	148.194444444444	0.640356234096692	3.90418679549114	0.330590717299578	0.777946768060837	30.7710144927536	3.78794840946457	0.557051238385684	1.70864028647506	1.36845088782138	1.42491410531912	1.59349012006248	1.57307599964177	1.50956533329361	1.53815159998918
2	Hila_Males_YP_gluclunedited_Unknown_RigA_20231102T120635	45	Males	YP_gluclunedited	0.000777604976671851	0.00655409908909131	0.343812486114197	0.0117011034584907	0.0888691401910686	0.0961267866400059	7.40576168258905e-05	0.556987336147523	0.0943123750277716	0.219877064356069	0.531400429534178	0.0103680663556247	0.0777777777777778	0.105357142857143	0.421662125340599	0.081025641025641	0.414507772020725	0.745977011494253	0.0333333333333333	0.870486111111111	0.30985401459854	0.100118023942	0.952921646746348	0.444444444444444	38.2458333333333	16.0969696969697	0.831241473396999	6.91291989664083	4.29322916666667	6.89420289855073	37.7666666666667	0.725971014492754	2.97826617826618	0.388410931174089	0.875116433799068	36.665	3.89043043220025	0.572122124128095	1.62823066087966	1.17530412492788	1.34164163867222	1.60651922388	1.59301095989748	1.57922227741777	1.68253186553686
3	Hila_Males_YP_gluclunedited_Unknown_RigA_20231102T120635	45	Males	YP_gluclunedited	0.0050729467525735	0.0186254906317115	0.216285269940013	0.00459157224320521	0.114567133229653	0.0441383396282308	0.000296230467303562	0.474042805302525	0.119269791898097	0.227838258164852	0.608605495075168	0.0227356883655484	0.147311827956989	0.176491228070175	0.336269430051813	0.0843537414965986	0.500647249190939	0.602020202020202	0.0444444444444444	0.731961120640366	0.460801144492132	0.101786600496278	1.23393393393393	0.53859649122807	24.9411111111111	7.94964539007092	1.2441753171857	9.79930555555556	3.75170731707317	12.8133333333333	151.113333333333	0.84495990836197	3.35502873563218	0.377970870572658	0.828517682468021	20.6954954954955	3.90874196926609	0.57481499723423	1.63374411150037	1.13207644859329	1.43851628463783	1.55451597469148	1.55584942628596	1.50692773485357	1.61348987451595
4	Hila_Males_YP_gluclunedited_Unknown_RigA_20231102T120635	45	Males	YP_gluclunedited	0.000185144042064726	0.00733170406576316	0.305154410131082	0.000370288084129453	0.10623565133674	0.100385099607495	0.000444345700955343	0.546804413833963	0.10371769236466	0.189069095756499	0.518366288972821	0.0172183959120196	0.0416666666666667	0.178378378378378	0.467176870748299	0.0555555555555556	0.525457875457875	0.868910256410256	0.0444444444444444	1.89320512820513	0.504684684684685	0.0876867594023699	1.97725988700565	0.673913043478261	56.6666666666667	16.5601851851852	1.08909710391823	142.093333333333	3.61767955801105	7.46569579288026	75.7583333333333	1.5958815958816	4.21902173913043	0.407835051546392	1.67234042553191	29.930303030303	3.83528853847293	0.564013022084629	1.64063476687171	0.972902401441918	1.24431633155489	1.57549794300316	1.56923425087204	1.57269143976289	1.59596353839802
5	Hila_Males_YP_gluclunedited_Unknown_RigA_20231102T120635	45	Males	YP_gluclunedited	0.00188846922906021	0.00736873287417611	0.48692883063023	0.00881285640228098	0.0667999703769533	0.107161371547064	0.000481374509368289	0.650670221432274	0.0777604976671851	0.189143153373324	0.411686291935126	0.0101088646967341	0.113333333333333	0.118452380952381	0.76099537037037	0.0891385767790262	0.420512820512821	0.719900497512438	0.0433333333333333	1.69777777777778	0.432098765432099	0.0871821129885646	1.10958083832335	0.395652173913043	45.2	16.1921212121212	0.833855072463768	6.75984848484848	4.44154929577465	5.91804511278195	65.4296296296296	0.943992248062015	4.85300207039337	0.406676912568306	1.62342342342342	38.3136363636364	3.69448189705992	0.54330616299012	1.60246662941987	0.956506528085711	1.02509650504294	1.57436083768135	1.55291649448869	1.51996978341468	1.4734986456437
6	Hila_Males_YP_gluclunedited_Unknown_RigA_20231102T120635	45	Males	YP_gluclunedited	0.000888691401910687	0.00781307857513145	0.553876916240835	0.00710953121528549	0.0639487521291565	0.125527660519884	0.000370288084129453	0.726764422720877	0.0766496334147967	0.192512774938902	0.352662371324891	0.0138117455380286	0.05	0.146527777777778	0.870157068062827	0.0842105263157895	0.436111111111111	0.768707482993197	0.0555555555555556	1.68616838487973	0.423312883435583	0.0869543401906673	0.734876543209877	0.777083333333333	37.4044444444445	15.522695035461	0.726515151515152	11.2591111111111	6.11933842239186	5.28675799086758	1.6	0.668819982773471	4.89300411522634	0.396921017402945	1.37896365042537	37.5733333333333	3.92735264452345	0.577551861251013	1.64665730998245	0.957025933162816	0.822461943707047	1.58614200002118	1.5806611799122	1.584893963565	1.67977080580284
7	Hila_Males_YP_gluclunedited_Unknown_RigA_20231102T120635	45	Males	YP_gluclunedited	0.0031104199066874	0.00633192623861364	0.432533511071614	0.0011478930608013	0.0807228023402207	0.0518403317781234	3.70288084129453e-05	0.592757165074428	0.12119528993557	0.196845145523217	0.518218173739169	0.02099533437014	0.175	0.154054054054054	0.559434865900383	0.0645833333333333	0.471861471861472	0.398860398860399	0.0333333333333333	1.32079207920792	0.447131147540984	0.0863127131027764	1.29583333333333	0.572727272727273	37.7511111111111	19.562962962963	0.76537170263789	52.8777777777778	5.36187363834423	6.49626436781609	NaN	0.942100909842845	3.23552812071331	0.384909031838856	1.22488393686165	26.5114583333333	3.78721056813301	0.556942732307184	1.76115191712484	0.892560928127281	1.14435338918013	1.57733497418825	1.58394130491956	1.54415899323617	1.5450007392885
8	Hila_Males_YP_gluclunedited_Unknown_RigA_20231102T120635	45	Males	YP_gluclunedited	0.0019625268458861	0.00840553950973858	0.388617344293861	0.000777604976671851	0.0869436421535955	0.148152262460194	0.000592460934607124	0.603310375472117	0.118492186921425	0.225135155150707	0.496593349626009	0.017625712804562	0.103921568627451	0.148366013071895	0.512952101661779	0.0538461538461538	0.50494623655914	1.68818565400844	0.0761904761904762	0.944521739130435	0.311890838206628	0.100578990901572	1.63150851581509	0.453333333333333	31.775	10.1246666666667	0.838423886441508	40.35	4.09134199134199	7.78205128205128	74.4277777777778	0.652845528455285	2.15073313782991	0.378252234359484	1.43833943833944	21.293137254902	3.69790522206177	0.543809593138987	1.52762132488123	1.03192734122399	0.997660167212222	1.58722166367773	1.57670602651623	1.58135873752479	1.65907946878246
9	Hila_Males_YP_gluclunedited_Unknown_RigA_20231102T120635	45	Males	YP_gluclunedited	0.000888691401910687	0.01081241205658	0.356031992890469	0.0136266014959639	0.099422350588758	0.057505739465304	0.000148115233651781	0.50125897948604	0.097422794934459	0.278863956157891	0.602532770495445	0.0111827001407095	0.1	0.170760233918129	0.359304932735426	0.0817777777777778	0.438725490196078	0.502588996763754	0.0444444444444444	0.641868183973447	0.359426229508197	0.110150650870265	1.01194029850746	0.43768115942029	104.585714285714	14.8077380952381	0.680284324728769	5.91789709172259	3.95533661740558	8.02352941176471	282.45	0.671225071225071	3.32565157750343	0.317427568042142	0.69619937694704	33.7348484848485	3.64810319932608	0.536485766243744	1.71916944542818	1.56288436193415	1.54874054478032	1.57669103150413	1.5523124569505	1.51837106864106	1.45494713717207
10	Hila_Males_YP_gluclunedited_Unknown_RigA_20231102T120635	45	Males	YP_gluclunedited	0.00388802488335925	0.0149596385988299	0.311004961860327	0.000481374509368289	0.105754276827372	0.0134784862623121	0.000518403317781234	0.524476042360957	0.115233651781086	0.233503665852033	0.591016811079019	0.0106642968229282	0.102941176470588	0.162248995983936	0.314569288389513	0.0722222222222222	0.483248730964467	0.247619047619048	0.0466666666666667	0.832686654908877	0.458997050147493	0.102837573385519	2.18943758573388	0.436363636363636	12.9050505050505	8.50691056910569	0.729583802024747	47.5333333333333	3.64812925170068	15.2201388888889	76.2555555555555	0.788280329799764	3.51496296296296	0.37007668461413	1.54903581267218	34.0619047619048	3.41453040864993	0.502136826333621	1.66794278265054	1.07947312390812	1.3009726273956	1.56049421371732	1.55826544854065	1.42720572800506	1.53160118198751
1	Hila_Males_YP_gluclunedited_Unknown_RigA_20231102T122754	46	Males	YP_gluclunedited	0.000629536364982965	0.00959117167826989	0.229262331506443	0.000444378610576211	0.100170345134054	0.0984668937935121	0.000333283957932158	0.419049029773367	0.122018960154051	0.237816619760036	0.670011850096282	0.015405125166642	0.113333333333333	0.154166666666667	0.276260597947345	0.0444444444444444	0.429365079365079	0.860517799352751	0.05	0.74251968503937	0.510852713178295	0.0977473363774734	1.36757369614512	0.51358024691358	85.0583333333333	13.550303030303	0.954423592493298	79.2541666666667	3.75071770334928	6.20915032679739	128.726666666667	1.0646285338593	3.70077881619938	0.344358154408406	0.677045454545455	30.8769230769231	3.62084910416975	0.532477811061468	1.68976422299991	1.18782365625131	1.32830520497889	1.58094997425248	1.59918731765731	1.51032529255148	1.62990204571265
2	Hila_Males_YP_gluclunedited_Unknown_RigA_20231102T122754	46	Males	YP_gluclunedited	0.000925788772033773	0.00636942675159236	0.24588949785217	0.00485113316545697	0.0899866686416827	0.0314397866982669	0.000259220856169456	0.471300548066953	0.0902829210487335	0.24807435935417	0.629425270330321	0.0138498000296252	0.0757575757575758	0.133333333333333	0.284490145672665	0.0856209150326797	0.376744186046512	0.317977528089888	0.0388888888888889	0.680952380952381	0.43458110516934	0.107874396135266	1.09165061014772	0.498666666666667	61.2433333333333	21.2420634920635	0.904890604890605	16.7906666666667	3.848753894081	8.55984848484849	158.46	0.797427652733119	4.42329749103943	0.36038343805381	0.677091377091377	34.3555555555556	3.81523519678566	0.561064001239267	1.67975681954836	1.26728265398831	1.3746455954244	1.60391006351121	1.59873460933508	1.5316112385923	1.56979258170082
3	Hila_Males_YP_gluclunedited_Unknown_RigA_20231102T122754	46	Males	YP_gluclunedited	0.00159235668789809	0.0162198192860317	0.390275514738557	0.00536957487779588	0.109280106650867	0.0404754851133165	0.000296252407050807	0.436009480077026	0.0777662568508369	0.306324988890535	0.64034957784032	0.0158495037772182	0.119444444444444	0.140384615384615	0.33489037178265	0.0743589743589744	0.447121212121212	0.513145539906103	0.0533333333333333	0.600101936799185	0.378378378378378	0.107205806117159	1.02928571428571	0.83921568627451	64.530303030303	8.26860841423948	0.555566157760814	13.5015625	3.66088280060883	9.14761904761905	182.2	0.810464522715671	4.46032608695652	0.275469985738364	0.609779367918903	47.3833333333333	3.67472356184269	0.540400525449309	1.68080733665899	1.58772473326952	1.78819777726804	1.54929599174897	1.5514729456279	1.49452076144885	1.56567192405806
4	Hila_Males_YP_gluclunedited_Unknown_RigA_20231102T122754	46	Males	YP_gluclunedited	0.000370315508813509	0.00848022515182936	0.347355947267072	0.0112205599170493	0.0949488964597837	0.0333654273440972	3.70315508813509e-05	0.475114797807732	0.0763960894682269	0.263738705376981	0.617352984743001	0.00411050214782995	0.0833333333333333	0.123118279569892	0.320683760683761	0.0765151515151515	0.438290598290598	0.278086419753086	0.0333333333333333	0.610080836899667	0.411776447105788	0.107518115942029	0.994096601073345	0.411111111111111	70.0888888888889	11.9677595628415	0.634633812457221	6.8206106870229	4.19965635738832	7.28878504672897	NaN	0.706190476190476	4.99638554216868	0.333484367920254	0.650358422939068	78.7333333333333	3.68349306265739	0.541690157925994	1.61985073884868	1.45667216581407	1.48603344396829	1.58074923861863	1.56092631578037	1.54725624830144	1.50128837443855
5	Hila_Males_YP_gluclunedited_Unknown_RigA_20231102T122754	46	Males	YP_gluclunedited	0.000185157754406755	0.00870241445711746	0.501222041179085	0.0059620796918975	0.0930232558139535	0.0973189157161902	7.40631017627018e-05	0.597022663309139	0.124240853206932	0.249888905347356	0.519256406458303	0.0366982669234188	0.0416666666666667	0.150641025641026	0.451166666666667	0.0766666666666667	0.457559198542805	0.521428571428571	0.0333333333333333	0.888264462809917	0.469887955182073	0.105256590235533	0.929224652087475	0.750757575757576	182.077777777778	12.356862745098	0.47987987987988	10.9647342995169	4.48388278388278	4.13892215568862	0.366666666666667	0.632119205298013	3.28945147679325	0.347752808988764	0.885723771580345	17.2201550387597	3.62375463290623	0.532905094700489	1.65794605008049	1.25423392873442	1.13008222997808	1.574001673516	1.56740255274684	1.44675929156649	1.49740986452797
6	Hila_Males_YP_gluclunedited_Unknown_RigA_20231102T122754	46	Males	YP_gluclunedited	0.00192564064583025	0.00948007702562583	0.155051103540216	0.000111094652644053	0.13431343504666	0.036624203821656	0.000592504814101615	0.325840616205007	0.0843949044585987	0.22148570582136	0.714820026662717	0.00733224707450748	0.115555555555556	0.144632768361582	0.217732709308372	0.1	0.495491803278689	0.845299145299145	0.0761904761904762	0.592525252525253	0.463211382113821	0.0890825141495383	1.28944555778223	0.366666666666667	42.0071428571429	14.2862068965517	1.20359375	NaN	3.22825788751715	16.440350877193	126.277777777778	1.25458839406208	5.05010224948875	0.345864997764864	0.548460508701473	51.0333333333333	3.46454175185158	0.509491435650423	1.63401572532775	1.22121196969969	1.55057103614792	1.61442832505284	1.60404956166323	1.51752962655763	1.57675038541143
7	Hila_Males_YP_gluclunedited_Unknown_RigA_20231102T122754	46	Males	YP_gluclunedited	0.00162938823877944	0.00744334172715153	0.265738409124574	0.00477707006369427	0.102651459043105	0.0303658717227077	0.000333283957932158	0.463783143238039	0.0991704932602577	0.253443934231966	0.60772478151385	0.0326247963264702	0.0862745098039216	0.139583333333333	0.326775956284153	0.0693548387096774	0.496774193548387	0.535947712418301	0.0333333333333333	0.74282325029656	0.544308943089431	0.107660846311153	1.269218870843	0.734166666666667	29.7583333333333	18.363829787234	0.931053351573187	13.9601092896175	4.26774774774775	14.1586666666667	102.0125	0.893226381461676	4.95807770961145	0.350188857412653	0.852790697674419	19.5435897435897	3.80628432921048	0.559747697180078	1.6462633843084	1.31264452214655	1.76690674947106	1.58805132796547	1.57197610872297	1.47843790319647	1.46737044974063
8	Hila_Males_YP_gluclunedited_Unknown_RigA_20231102T122754	46	Males	YP_gluclunedited	0.00255517701081321	0.00862835135535476	0.397385572507777	0.0125907272996593	0.0926899718560213	0.0417345578432825	0.000333283957932158	0.550844319360095	0.112649977781069	0.257184120870982	0.529736335357725	0.0147385572507777	0.164285714285714	0.109389671361502	0.44051724137931	0.0745614035087719	0.423519458544839	0.379461279461279	0.0375	0.763995891114535	0.489855072463768	0.111566265060241	0.901386263390044	0.457471264367816	57.6435897435897	10.1009523809524	0.699753390875462	5.77041942604856	4.17397959183674	6.46802721088435	126.352380952381	0.654166666666667	3.87799352750809	0.355255544840887	0.834974747474748	30.4654761904762	3.81893863046216	0.561608623840412	1.57838844797595	1.42137751332417	1.25276547593331	1.57361725933267	1.57616823508045	1.43679886330735	1.46458176646963
9	Hila_Males_YP_gluclunedited_Unknown_RigA_20231102T122754	46	Males	YP_gluclunedited	0.000259220856169456	0.0081469411938972	0.401903421715301	0.0079247518886091	0.0731743445415494	0.109872611464968	0.000185157754406755	0.593023255813954	0.121352392238187	0.245148866834543	0.544697081913791	0.0235890979114205	0.0777777777777778	0.135802469135802	0.377233229058047	0.0783882783882784	0.414255765199161	0.625949367088608	0.0416666666666667	0.744490934449093	0.436933333333333	0.107537361923327	0.955750487329435	0.68494623655914	60.7	16.6968553459119	0.591579679888657	8.11777777777778	5.26983122362869	4.46772823779193	244.2	0.543249534450652	3.18647925033467	0.36432634487242	0.833658854166667	25.5311111111111	3.758152584506	0.552669499407822	1.70003092325212	1.19521790041335	1.05830595951749	1.56963701409992	1.55700245372734	1.5278464391916	1.51752263462036
1	Hila_Males_YP_gluclunedited_Unknown_RigA_20231102T123725	47	Males	YP_gluclunedited	0.00344418931930968	0.0134434486334346	0.241945041108066	0.00129620028146063	0.0855492185764017	0.0924375972150211	0.000407377231316199	0.577994222650174	0.123472335382564	0.208725279608918	0.483223464928524	0.0361825049996297	0.172222222222222	0.246938775510204	0.418782051282051	0.0777777777777778	0.534722222222222	0.376470588235294	0.0523809523809524	1.70568306010929	0.453605442176871	0.0928194993412385	1.54780545670225	0.957843137254902	37.1725490196078	10.2180555555556	1.23089274245344	45.5404761904762	5.06783216783217	2.97484848484849	48.8722222222222	1.27708333333333	2.84412568306011	0.384429065743945	1.69416666666667	18.0020202020202	4.01020750277757	0.596311792894333	1.72939215753444	0.916732387136107	1.30712389780149	1.56263104127972	1.54554520175638	1.39908249860616	1.36983102063137
2	Hila_Males_YP_gluclunedited_Unknown_RigA_20231102T123725	47	Males	YP_gluclunedited	0.000851788756388416	0.000407377231316199	0.356529145989186	0	0.0458854899637064	0.461891711725057	0.000259240056292126	0.848566772831642	0.111288052736834	0.147618694911488	0.20024442633879	0.0105547737204652	0.10952380952381	0.0916666666666667	0.403140703517588	NaN	0.491666666666667	1.73222222222222	0.0333333333333333	4.0843137254902	0.368259803921569	0.0813137494900041	0.78023088023088	0.452380952380952	26.5055555555556	119.4	0.755974842767296	NaN	8.11285140562249	1.95885634588563	67.1722222222222	0.761469534050179	2.61525215252153	0.498816084915289	2.27405797101449	31.1533333333333	3.74997360965853	0.557615406418026	1.73685254496011	0.458251228363066	0.538297427645095	1.5695444909679	1.57553989304696	1.21851799811196	1.18736293495141
[truncated: 255 more rows]
[truncated: 70 more columns]
